# Supplementary material for: Genome-wide association studies dissect the genetic architecture of seed and yield component traits in cowpea (Vigna unguiculata L. Walp)
Source: G3 (Bethesda). 2025 Feb 7;15(4):jkaf024. doi: 10.1093/g3journal/jkaf024 (PMC12005157; doi:10.1093/g3journal/jkaf024)
Supplement: jkaf024_Supplementary_Data [file jkaf024_supplementary_data.zip › Supplementary_Table_1_G3-2025-405664.xlsx]

## Sheet: Plan1
Supplementary Table 1: SNPs Associated with Cowpea Traits, Associated Genes, Genomic Locations, Gene Descriptions, and GO Terms/Annotations. Highlighted in Bold are 12 Potential Genes Based on Expression Data from the Legume Information System (LIS) Webpage.
Traits	Associated SNP	CHR	Associated gene	Genomic location	Gene Description	Gene Ontology (GO) terms/ Annotation
Pod Number	2_40497	8	Vigun08g129300	30002905...30005625	Exocyst subunit exo70 family protein B1	GO:0000145 (exocyst), GO:0006887 (exocytosis)
	2_40497	8	Vigun08g129400	30013064...30015884	Exocyst subunit exo70 family protein B1,exocyst complex component EXO70B1-like [Glycine max]	GO:0000145 (exocyst), GO:0006887 (exocytosis)
Pod length	2_31360	1	Vigun01g171300	35342196...35348860	ATP-binding ABC transporter	GO:0016887 (ATPase activity), GO:0016020 (membrane), GO:0017111 (nucleoside-triphosphatase activity), GO:0005524 (ATP binding), GO:0000166 (nucleotide binding)
Pod Length	2_38893	1	Vigun01g039700	5444510...5445089	Unknown protein	NA
	2_38893	1	Vigun01g039800	5454229...5454907	Transmembrane protein, putative	NA
Pod Length	2_00801	1	Vigun01g012000	1322671...1325136	Probable dimethyladenosine transferase-like [Glycine max]	GO:0008649 (rRNA methyltransferase activity), GO:0006364 (rRNA processing), GO:0000154 (rRNA modification), GO:0016433 (rRNA (adenine) methyltransferase activity)
	2_00801	1	Vigun01g012100	1327117...1332496	Histone acetyltransferase of the MYST family 1	GO:0005634 (nucleus)
Pod length	2_17685	3	Vigun03g256400	42265595...42267992	Tetratricopeptide repeat (TPR)-like superfamily protein	GO:0005515 (protein binding)
	2_17685	3	Vigun03g256500	42269765...42271936	NA	NA
Pod length	2_20642	5	Vigun05g015900	1269914...1270659	N-terminal),60S ribosomal protein L23a-2	GO:0005622 (intracellular), GO:0003735 (structural constituent of ribosome), GO:0005840 (ribosome), GO:0000166 (nucleotide binding), GO:0006412 (translation)
	2_20642	5	Vigun05g016000	1273642...1278280	Protein-tyrosine-phosphatase MKP1-like isoform X3 [Glycine max], catalytic domain)	GO:0008138 (protein tyrosine/serine/threonine phosphatase activity), GO:0006470 (protein dephosphorylation), GO:0004725 (protein tyrosine phosphatase activity), GO:0016311 (dephosphorylation), GO:0016791 (phosphatase activity)
Pod Length, seed area, seed length, seed perimeter	2_05101	3	Vigun03g319800	51418082...51420731	Pentatricopeptide repeat (PPR) superfamily protein	GO:0005515 (protein binding)
	2_05101	3	Vigun03g319900	51423451...51426213	Pentatricopeptide repeat (PPR) superfamily protein	NA
	2_05101	3	Vigun03g320000	51427559...51427987	Uncharacterized protein LOC100779226 [Glycine max]	NA
	2_05101	3	Vigun03g320100	51428097...51428655	Phloem specific protein	NA
Seed area, seed length	2_10581	3	Vigun03g283300	46384796...46389503	NRAMP metal ion transporter 2	GO:0005215 (transporter activity), GO:0016020 (membrane), GO:0006810 (transport)
	2_10581	3	Vigun03g283400	46392144...46395588	FRIGIDA-like protein	NA
Seed area	2_13373	1	Vigun01g160600	34252917...34256138	Adenosine kinase 2	GO:0004001 (adenosine kinase activity), GO:0006166 (purine ribonucleoside salvage)
	2_13373	1	Vigun01g160700	34262395...34263456	NA	NA
Seed area	2_28697	4	Vigun04g044600	3847195...3853041	Dolichyl-diphosphooligosaccharide--protein glycosyltransferase subunit STT3 n=2 Tax=Dictyostelium RepID=STT3_DICDI, STT3 subunit),Oligosaccharyl transferase STT3 subunit n=2 Tax=Candida RepID=C5M5Y0_CANTT	GO:0006486 (protein glycosylation), GO:0004576 (oligosaccharyl transferase activity), GO:0016020 (membrane)
	2_28697	4	Vigun04g044700	3856468...3860616	Succinyl-CoA ligase, alpha subunit, alpha subunit)	GO:0048037 (cofactor binding), GO:0003824 (catalytic activity), GO:0003878 (ATP citrate synthase activity), GO:0008152 (metabolic process), GO:0004775 (succinate-CoA ligase (ADP-forming) activity)
Seed area	2_25379	7	Vigun07g145300	25602054...25605056	Autophagy-related protein 18b isoform X4 [Glycine max]	GO:0005515 (protein binding)
	2_25379	7	Vigun07g145400	25611377...25619443	Superfamily 1/2, DEAD-box type, ATP-binding domain), Q motif), C-terminal),DEAD-box ATP-dependent RNA helicase	GO:0003676 (nucleic acid binding), GO:0004386 (helicase activity), GO:0008026 (ATP-dependent helicase activity), GO:0005524 (ATP binding)
Seed length	2_20949	4	Vigun04g037800	3171957...3174670	Aldo/keto reductase family oxidoreductase	GO:0016491 (oxidoreductase activity), GO:0055114 (oxidation-reduction process)
	2_20949	4	Vigun04g037900	3175397...3178327	Pentatricopeptide repeat (PPR) superfamily protein	GO:0005515 (protein binding), GO:0005634 (nucleus), GO:0007049 (cell cycle)
	2_20949	4	Vigun04g038000	3178628...3182198	Receptor protein kinase-related	GO:0005515 (protein binding)
Seed length	2_33006	5	Vigun05g036900	2995359...2995864	Unknown protein	NA
	2_33006	5	Vigun05g037000	2996715...2999837	Plant calmodulin-binding protein-related	GO:0005516 (calmodulin binding)
	2_33006	5	Vigun05g037100	3002901...3004875	LisH dimerisation motif), RING/FYVE/PHD-type),uncharacterized protein LOC100799346 isoform X4 [Glycine max]	GO:0008270 (zinc ion binding), GO:0005515 (protein binding)
Seed length	2_02307	10	Vigun10g194400	40829218...40832929	Transmembrane protein, putative	NA
	2_02307	10	Vigun10g194500	40834121...40836110	Mitochondrial glycoprotein family protein	GO:0005759 (mitochondrial matrix)
	2_02307	10	Vigun10g194600	40838355...40839617	Zinc finger protein 3	GO:0046872 (metal ion binding)
	2_02307	10	Vigun10g194700	40844962...40848707	Golgi SNAP receptor complex member 1-1-like [Glycine max]	GO:0000139 (Golgi membrane), GO:0005801 (cis-Golgi network), GO:0006888 (ER to Golgi vesicle-mediated transport), GO:0016021 (integral component of membrane)
Seed perimeter	2_08923	1	Vigun01g226800	39963230...39969494	Uncharacterized aarF domain-containing protein kinase 1 [Glycine max]	NA
	2_08923	1	Vigun01g226900	39970115...39973869	Cation/H+ exchanger 23	GO:0006812 (cation transport), GO:0015299 (solute:hydrogen antiporter activity), GO:0055085 (transmembrane transport), GO:0016021 (integral component of membrane)
Seed perimeter	2_10911	3	Vigun03g170300	20320179...20327410	Dentin sialophosphoprotein-like isoform X4 [Glycine max]	NA
Seed perimeter	2_02917	3	Vigun03g247700	41206381...41207431	Hypothetical protein	NA
	2_02917	3	Vigun03g247800	41211310...41214303	FAD/NAD(P)-binding domain),thioredoxin reductase 2-like [Glycine max]	GO:0019430 (removal of superoxide radicals), GO:0050660 (flavin adenine dinucleotide binding), GO:0055114 (oxidation-reduction process), GO:0005737 (cytoplasm), GO:0016491 (oxidoreductase activity), GO:0004791 (thioredoxin-disulfide reductase activity)
Seed length, seed perimeter	2_50314	9	Vigun09g100900	16650793...16659750	Probable aspartyl aminopeptidase-like [Glycine max], domain 2)	GO:0008270 (zinc ion binding), GO:0006508 (proteolysis), GO:0004177 (aminopeptidase activity)
Seed length, seed perimeter	2_35403	11	Vigun11g200000	39819764...39822391	Scarecrow-like protein 3-like [Glycine max]	NA
Seed width	2_51099	3	Vigun03g149400	15407102...15408500	Gibberellin 20 oxidase 2-like [Glycine max]	GO:0016491 (oxidoreductase activity), GO:0055114 (oxidation-reduction process)
Seed width	2_21078	3	Vigun03g225700	37534437...37541653	protein SPT2 homolog isoform X5 [Glycine max],protein SPT2 homolog isoform X3 [Glycine max]	NA
Seed width	2_26099	3	Vigun03g167100	19374379...19375648	Lipid transfer protein	NA
	2_26099	3	Vigun03g149400	19381462...19383506	Glucuronoxylan 4-O-methyltransferase 3-like [Glycine max]	NA
	2_26099	3	Vigun03g167301	19390207...19390382	Unknown protein	NA
Seed width	2_45545	6	Vigun06g122000	24929400...24935317	Extra-large guanine nucleotide-binding protein 1-like [Glycine max],uncharacterized protein At5g05190-like [Glycine max]	NA
	2_45545	6	Vigun06g122100	24937193...24942632	Extra-large guanine nucleotide-binding protein 1-like [Glycine max]	NA
Seed width	2_10990	10	Vigun10g108700	30810726...30811394	Plant invertase/pectin methylesterase inhibitor superfamily protein	GO:0004857 (enzyme inhibitor activity), GO:0030599 (pectinesterase activity)
	2_10990	10	Vigun10g108800	30817721...30821000	Uncharacterized protein LOC100499972 isoform X6 [Glycine max]	NA
Seed width	2_24784	10	Vigun10g132200	34153972...34159065	Ferric reduction oxidase 2	GO:0016491 (oxidoreductase activity), GO:0055114 (oxidation-reduction process)
Seed width	2_52852	11	Vigun11g021000	2595240...2595827	Unknown protein	NA
	2_52852	11	Vigun11g021100	2599121...2602000	Receptor kinase 2, subgroup)	GO:0005524 (ATP binding), GO:0004674 (protein serine/threonine kinase activity), GO:0004672 (protein kinase activity), GO:0006468 (protein phosphorylation)
	2_52852	11	Vigun11g021200	2602590...2606599	Receptor kinase 3,receptor kinase 2, subgroup)	GO:0005524 (ATP binding), GO:0004674 (protein serine/threonine kinase activity), GO:0004672 (protein kinase activity), GO:0006468 (protein phosphorylation)
100 Seed Weigth	2_27488	2	Vigun02g197700	33281709...33283962	F-box/RNI-like superfamily protein	GO:0005515 (protein binding)
	2_27488	2	Vigun02g197800	33288929...33290935	Tryptophan synthase beta-subunit 2	GO:0000162 (tryptophan biosynthetic process), GO:0006568 (tryptophan metabolic process), GO:0004834 (tryptophan synthase activity)
100 Seed Weigth	2_16470	3	Vigun03g414400	62139584...62142690	UPF0481 protein At3g47200-like [Glycine max]	NA
	2_16470	3	Vigun03g414500	62143718...62146169	Ubiquitin-conjugating enzyme 32	GO:0016881 (acid-amino acid ligase activity)
100 Seed Weigth	2_08497	3	Vigun03g320250	51450780...51451160	LOCATED IN: endomembrane system, FUNCTIONS IN: molecular_function unknown,unknown protein, INVOLVED IN: biological_process unknown	NA
	2_08497	3	Vigun03g320300	51455034...51457833	Leucine-rich receptor-like protein kinase family protein, typical subtype)	GO:0005515 (protein binding)
100 Seed Weigth	2_02990	4	Vigun03g319800	30911229...30914417	UDP-Glycosyltransferase superfamily protein	GO:0008152 (metabolic process)
100 Seed Weigth	2_11006	5	Vigun05g279133	46848880...46849523	Unknown protein	NA
	2_11006	5	Vigun05g279166	46850213...46851147	Unknown protein	NA
	2_11006	5	Vigun05g279200	46862242...46863941	GDSL-like Lipase/Acylhydrolase superfamily protein, GDSL)	GO:0016787 (hydrolase activity), GO:0006629 (lipid metabolic process)
