# Supplementary material for: Genome-wide association studies dissect the genetic architecture of seed and yield component traits in cowpea (Vigna unguiculata L. Walp)
Source: G3 (Bethesda). 2025 Feb 7;15(4):jkaf024. doi: 10.1093/g3journal/jkaf024 (PMC12005157; doi:10.1093/g3journal/jkaf024)
Supplement: jkaf024_Supplementary_Data [file jkaf024_supplementary_data.zip › Supplementary_Table_2_G3-2025-405664.xlsx]

## Sheet: Sheet1
Sumplementary Table 2. Cowpea iSelect SNP positions on each of the seven genome assemblies. The allele, chromosome and position in the assembled genome are indicated for each accession (columns D-X). For IT97K-499-35 (97K) the orientation of the sequence used for the cowpea iSelect array (Muñoz-Amatriaín et al. 2017) “forward” strand is indicated in column B and the two possible alleles for iSele…
SNP	orient iFWD vs. 97K	SNP iFWD	allele(97K)	chrom(97K)	position(97K)	allele(CB5-2)	chrom(CB5-2)	position(CB5-2)	allele(Sanzi)	chrom(Sanzi)	position(Sanzi)	allele(Suvita-2)	chrom(Suvita-2)	position(Suvita-2)	allele(TZ30)	chrom(TZ30)	position(TZ30)	allele(UCR779)	chrom(UCR779)	position(UCR779)	allele(ZN016)	chrom(ZN016)	position(ZN016)
1_0002	-	A/G	C	Vu10	37586764	C	chr10	32287798	C	chr10	30008669	C	chr10	31849070	C	chr10	32340591	T	chr10	32129872	C	chr10	32153706
1_0003	+	A/G	A	Vu10	10317192	C	ScsGwly_6274	1238	--	NA	NA	T	chr10	8776509	C	chr10	8528291	G	chr10	8750057	G	chr10	9042417
1_0004	+	A/G	A	Vu08	37687622	G	chr8	34295082	A	chr8	32774457	G	chr8	33706355	A	chr8	34301569	A	chr8	33198497	A	chr8	34725572
1_0006	+	A/G	A	Vu02	6629660	A	chr2	5932456	A	chr2	5671420	A	chr2	5989726	A	chr2	5966015	G	chr2	5980125	G	chr2	6005928
1_0007	-	A/G	C	Vu10	3403923	T	chr10	2988694	C	chr10	3171727	T	chr10	2947004	C	chr10	2984549	C	chr10	3078534	C	chr10	2991551
1_0008	+	A/G	A	Vu11	25160020	G	chr11	21450680	A	chr11	19506670	G	chr11	20733747	G	chr11	21142333	A	chr11	20284399	G	chr11	21948141
1_0009	-	A/G	C	Vu07	33617025	C	chr7	31358816	C	chr7	30150659	C	chr7	30899515	T	chr7	31008654	C	chr7	30565383	T	chr7	31274660
1_0010	+	A/G	A	Vu06	20415592	G	chr6	18457839	G	chr6	17067631	A	chr6	17859552	G	chr6	18379478	A	chr6	17599790	A	chr6	18225603
1_0012	+	A/G	G	Vu05	40486866	A	chr5	37149079	G	chr5	34801170	G	chr5	36167250	A	chr5	36903384	G	chr5	35616035	A	chr5	37514135
1_0014	+	A/C	A	Vu06	19764646	A	chr6	17810961	C	chr6	16417763	A	chr6	17222599	C	chr6	17721724	C	chr6	16983847	C	chr6	17575893
1_0015	+	C/G	C	Vu06	23663067	G	chr6	21514947	G	chr6	20107881	G	chr6	20919679	G	chr6	21442662	C	chr6	20684948	C	chr6	21279935
1_0016	+	A/C	C	Vu02	33602426	A	chr2	30400569	A	chr2	28884298	C	chr2	29484555	A	chr2	29956726	C	chr2	29366890	C	chr2	30530421
1_0017	-	A/C	T	Vu03	7474054	T	chr3	7129299	T	chr3	7093635	T	chr3	7114106	G	chr3	7301246	G	chr3	7107622	G	chr3	7168338
1_0018	+	C/G	C	Vu06	23575375	G	chr6	21424276	G	chr6	20017677	G	chr6	20830354	G	chr6	21352352	C	chr6	20597041	C	chr6	21192851
1_0019	+	A/G	G	Vu02	28267666	A	chr2	25304401	A	chr2	23796757	A	chr2	24343313	G	chr2	24856577	G	chr2	24274143	G	chr2	25428628
1_0021	-	A/G	C	Vu07	4585889	C	chr7	4399763	T	chr7	4372210	C	chr7	4403724	T	chr7	4407331	T	chr7	4410888	T	chr7	4404402
1_0022	-	A/C	G	Vu09	8098300	T	chr9	7743380	T	chr9	7760681	G	chr9	7770112	T	chr9	7836835	T	chr9	7810244	G	chr9	7761886
1_0023	+	A/G	A	Vu02	25037486	G	chr2	22217861	G	chr2	20694764	G	chr2	21251437	G	chr2	21731070	A	chr2	21124106	A	chr2	22248423
1_0024	-	A/C	G	Vu06	32596927	G	chr6	30088693	T	chr6	28598092	T	chr6	29430075	T	chr6	30080248	G	chr6	29219789	G	chr6	29859251
1_0027	-	A/G	C	Vu01	31953708	C	chr1	28400888	C	chr1	26705132	C	chr1	26515862	C	chr1	27572443	C	chr1	26955453	C	chr1	28545645
1_0028	-	A/T	T	Vu04	6273750	T	chr4	5947359	T	chr4	5840875	T	chr4	5869678	T	chr4	5910517	A	chr4	5873304	T	chr4	6024805
1_0029	+	A/G	G	Vu05	47243288	A	chr5	43567706	A	chr5	41206304	G	chr5	42622704	A	chr5	43358102	G	chr5	42035404	G	chr5	43955309
1_0030	+	A/C	C	Vu08	28010918	A	chr8	25211904	A	chr8	23647199	A	chr8	24642844	A	chr8	24991472	A	chr8	24079729	A	chr8	25557192
1_0031	+	A/G	A	Vu03	4149993	A	chr3	3929841	G	chr3	3937160	G	chr3	3956621	A	chr3	4090689	A	chr3	3952153	A	chr3	4008340
1_0032	+	A/G	A	Vu08	33903112	G	chr8	30715334	G	chr8	29210986	A	chr8	30158653	G	chr8	30525074	A	chr8	29672501	G	chr8	31073694
1_0033	+	A/G	G	Vu04	7821203	G	chr4	7386422	A	chr4	7239342	T	chr1	33515205	G	chr4	7346120	A	chr4	7324049	G	chr4	7471033
1_0034	-	A/G	T	Vu05	22723558	C	chr5	21045562	T	chr5	20468552	T	chr5	21094712	T	chr5	21013871	T	chr5	20692599	T	chr5	21445811
1_0036	+	C/G	C	Vu10	39502421	C	chr10	34092539	C	chr10	31820318	C	chr10	33661987	C	chr10	34195356	C	chr10	33956048	C	chr10	34001980
1_0037	-	A/G	C	Vu08	34929771	T	chr8	31713109	C	chr8	30198827	C	chr8	31156676	T	chr8	31675609	C	chr8	30701251	C	chr8	32082398
1_0038	+	A/G	G	Vu01	36773592	G	chr1	33003780	A	chr1	31293028	G	chr1	31087654	A	chr1	32184715	A	chr1	31524630	A	chr1	33161569
1_0039	-	A/G	C	Vu02	33344656	T	chr2	30246489	T	chr2	28717879	C	chr2	29301855	T	chr2	29781856	C	chr2	29212064	C	chr2	30381615
1_0040	-	A/C	G	Vu08	29709275	G	chr8	26820214	T	chr8	25289681	G	chr8	26257923	G	chr8	26602783	T	chr8	25694221	G	chr8	27168282
1_0041	-	A/G	T	Vu07	23630438	C	chr7	22055895	C	chr7	20925860	T	chr7	21637508	C	chr7	21705000	C	chr7	21317429	T	chr7	21980176
1_0043	+	A/G	G	Vu04	16621387	G	chr4	14318168	G	chr4	12011633	A	chr4	13546855	G	chr4	14229809	A	chr4	13564625	A	chr4	14241283
1_0044	-	A/C	G	Vu09	28945479	G	chr9	26223813	G	chr9	23561559	G	chr9	24200700	G	chr9	25876751	G	chr9	24069847	G	chr9	26086751
1_0045	+	A/G	G	Vu08	341263	A	chr8	306190	A	chr8	245105	G	chr8	245733	G	chr8	298901	G	chr8	244105	G	chr8	283411
1_0047	-	C/G	G	Vu02	23082761	G	chr2	20323566	G	chr2	18812511	G	chr2	19343408	G	chr2	19825282	C	chr2	19170351	G	chr2	20328168
1_0048	+	A/G	A	Vu11	34430527	A	chr11	30054718	G	chr11	27863675	G	chr11	29225490	A	chr11	29982521	G	chr11	28749399	A	chr11	30832167
1_0049	+	A/C	A	Vu08	947588	C	chr8	809512	A	chr8	743733	C	chr8	737554	C	chr8	811794	A	chr8	744599	A	chr8	783493
1_0050	X	A/T	A	Vu10	30047522	A	chr10	25979064	T	chr10	23914038	T	chr10	25341809	T	chr10	25592066	A	chr10	25572716	A	chr10	25646784
1_0052	-	A/C	T	Vu01	532169	G	chr1	385274	G	chr1	384196	G	chr1	381860	G	chr1	380120	G	chr1	408812	G	chr1	383696
1_0053	+	A/G	G	Vu10	15370973	G	chr10	13014715	G	chr10	12272076	G	chr10	12991647	G	chr10	13008900	A	chr10	13438450	C	chr10	14801927
1_0054	-	A/G	C	Vu01	747908	T	chr1	538354	T	chr1	537684	T	chr1	532849	T	chr1	537795	T	chr1	560902	T	chr1	535743
1_0056	-	A/G	T	Vu02	31620580	G	chr2	28564892	G	chr2	27052146	T	chr2	27611917	G	chr2	28098640	A	chr2	27548171	G	chr2	28699855
1_0057	-	A/G	C	Vu03	3519500	T	chr3	3310571	C	chr3	3320852	T	chr3	3338648	C	chr3	3470267	C	chr3	3329996	C	chr3	3386622
1_0058	+	A/G	A	Vu09	43134988	A	chr9	39761025	G	chr9	37023718	A	chr9	37817398	G	chr9	39476746	G	chr9	37582403	G	chr9	39638526
1_0059	-	C/G	C	Vu05	4555519	C	chr5	4382303	C	chr5	4315310	C	chr5	4315320	C	chr5	4380186	G	chr5	4213540	C	chr5	4493044
1_0060	-	A/C	T	Vu10	5587402	G	chr10	4716264	T	chr10	4686672	G	chr10	4613453	G	chr10	4541061	T	chr10	4711450	T	chr10	4824612
1_0061	-	A/T	A	Vu07	11083480	A	chr7	10617972	A	chr7	10429841	A	chr7	10667987	T	chr7	10663997	T	chr7	10613588	A	chr7	10627290
1_0062	-	C/G	G	Vu07	24793191	C	chr7	23130606	G	chr7	21973283	C	chr7	22672552	G	chr7	22816665	G	chr7	22385658	G	chr7	23040805
1_0063	-	A/G	C	Vu05	1515576	C	chr5	1422169	C	chr5	1404569	C	chr5	1417113	C	chr5	1433767	C	chr5	1333511	C	chr5	1467151
1_0064	+	A/C	A	Vu03	13182061	A	chr3	12369615	A	chr3	12302157	A	chr3	12177450	C	chr3	12535987	C	chr3	12377271	C	chr3	12390538
1_0065	-	A/C	T	Vu10	28797685	T	chr10	24867280	T	chr10	22985362	G	chr10	24265062	T	chr10	24610337	G	chr10	24557048	T	chr10	24536263
1_0066	+	A/G	A	Vu06	32476913	A	chr6	29961718	A	chr6	28483421	A	chr6	29315088	A	chr6	29966297	G	chr6	29104062	G	chr6	29727632
1_0067	-	A/G	T	Vu03	5474182	T	chr3	5215432	T	chr3	5223176	T	chr3	5256233	C	chr3	5375054	C	chr3	5232569	T	chr3	5305087
1_0068	+	A/G	A	Vu03	8687740	A	chr3	8292701	A	chr3	8258700	A	chr3	8287191	A	chr3	8469140	G	chr3	8259776	A	chr3	8328154
1_0069	+	A/G	G	Vu04	39244872	G	chr4	33210108	A	chr4	29658966	A	chr4	30416004	G	chr4	32609959	G	chr4	30156984	A	chr4	31886821
1_0070	+	A/G	A	Vu03	2141685	A	chr3	2011700	A	chr3	2026242	G	chr3	2025295	A	chr3	2175262	A	chr3	2035566	A	chr3	2077504
1_0071	-	A/G	C	Vu03	583426	C	chr3	537475	C	chr3	564081	C	chr3	562730	C	chr3	692838	C	chr3	560858	C	chr3	588032
1_0072	-	C/G	G	Vu05	399890	C	chr5	369044	G	chr5	359846	G	chr5	363256	G	chr5	386186	C	chr5	362875	G	chr5	370672
1_0074	-	A/C	T	Vu06	31730405	T	chr6	29215446	G	chr6	27767459	G	chr6	28592710	G	chr6	29237081	T	chr6	28360676	G	chr6	29001076
1_0075	+	A/T	T	Vu05	14917605	T	chr5	13631250	T	chr5	13356487	T	chr5	13720684	T	chr5	13540532	A	chr5	13396333	T	chr5	13942689
1_0076	+	A/G	G	Vu09	30111727	C	chr9	27367894	G	chr9	24683131	G	chr9	25358389	--	NA	NA	G	chr9	25200259	G	chr9	27224493
1_0077	-	A/G	T	Vu10	37262570	C	chr10	32039818	T	chr10	29764271	T	chr10	31618424	C	chr10	32101888	T	chr10	31899439	C	chr10	31915320
1_0078	-	A/G	T	Vu08	37999622	C	chr8	34606379	T	chr8	33082319	T	chr8	34013721	T	chr8	34602647	T	chr8	33508158	T	chr8	35030141
1_0079	+	C/G	C	Vu03	61988312	G	chr3	56910921	G	chr3	55496539	G	chr3	55381421	G	chr3	56289356	C	chr3	55216307	C	chr3	57458233
1_0080	-	A/G	T	Vu03	631312	T	chr3	580530	T	chr3	606475	T	chr3	605381	T	chr3	735823	C	chr3	606383	T	chr3	631018
1_0081	-	A/G	T	Vu08	33405845	T	chr8	30244786	T	chr8	28734073	C	chr8	29706015	T	chr8	30055217	T	chr8	29207147	T	chr8	30600102
1_0082	+	A/G	G	Vu01	29202633	A	chr1	25905331	G	chr1	24296197	A	chr1	24035417	G	chr1	25065007	G	chr1	24539840	A	chr1	26015004
1_0084	+	A/C	C	Vu06	31454449	A	chr6	28943544	C	chr6	27494118	C	chr6	28320800	A	chr6	28961760	A	chr6	28088954	A	chr6	28726396
1_0085	+	A/G	G	Vu05	959363	G	chr5	902173	G	chr5	890658	A	chr5	901372	G	chr5	920118	A	chr5	888024	G	chr5	904491
1_0086	+	A/T	T	Vu03	13005172	T	chr3	12206221	T	chr3	12134779	T	chr3	12010558	A	chr3	12344384	A	chr3	12192277	A	chr3	12202328
1_0087	+	C/G	G	Vu03	6700655	G	chr3	6433971	G	chr3	6421555	G	chr3	6445469	G	chr3	6573106	C	chr3	6414304	G	chr3	6475799
1_0088	-	A/G	T	Vu11	40093676	T	chr11	35472659	T	chr11	33263290	T	chr11	34640580	T	chr11	35387126	C	chr11	34160587	T	chr11	36281066
1_0089	-	A/G	T	Vu07	4914700	T	chr7	4693905	T	chr7	4676480	T	chr7	4698047	C	chr7	4729742	C	chr7	4667635	C	chr7	4730999
1_0091	+	A/C	C	Vu07	39415530	A	chr7	36967517	A	chr7	35718156	A	chr7	36493075	A	chr7	36621776	C	chr7	36161582	A	chr7	36871073
1_0092	-	A/G	T	Vu05	44843715	T	chr5	41258296	T	chr5	38887628	T	chr5	40287257	T	chr5	41025022	C	chr5	39757675	T	chr5	41642849
1_0093	+	A/G	G	Vu03	56653807	A	chr3	51758316	--	NA	NA	A	chr3	50352756	--	NA	NA	G	chr3	50049422	C	ScQz0zL_3961	48737
1_0095	+	A/C	C	Vu08	1863109	C	chr8	1744455	A	chr8	1631498	A	chr8	1633054	A	chr8	1705025	C	chr8	1629624	A	chr8	1677421
1_0096	+	A/G	A	Vu04	20548724	T	chr4	15311511	T	chr4	14023409	C	chr4	14477654	A	chr4	15951612	C	chr4	14367564	C	chr4	15254744
1_0097	-	A/G	T	Vu11	38064458	T	chr11	33528704	T	chr11	31328045	T	chr11	32692642	T	chr11	33433151	C	chr11	32223435	T	chr11	34334136
1_0099	+	A/G	A	Vu08	36529247	A	chr8	33215700	A	chr8	31715749	A	chr8	32598515	A	chr8	33166332	G	chr8	32197995	A	chr8	33570058
1_0100	+	A/G	A	Vu05	40116159	G	chr5	36776691	G	chr5	34422572	A	chr5	35805299	A	chr5	36536700	A	chr5	35252643	G	chr5	37165936
1_0101	+	A/G	A	Vu11	36204883	G	chr11	31753137	G	chr11	29531561	G	chr11	30925523	G	chr11	31685624	G	chr11	30442485	G	chr11	32559051
1_0102	+	A/C	A	Vu03	59993194	C	chr3	55000035	C	chr3	53570180	C	chr3	53456919	C	chr3	54357523	A	chr3	53284277	C	chr3	55535245
1_0103	+	A/C	A	Vu07	37855784	A	chr7	35464985	A	chr7	34220245	A	chr7	34997556	A	chr7	35118552	A	chr7	34649646	A	chr7	35369694
1_0104	+	A/G	G	Vu03	6827119	A	chr3	6560471	A	chr3	6547966	G	chr3	6564524	A	chr3	6701801	A	chr3	6552111	A	chr3	6602041
1_0105	+	A/G	G	Vu03	60838194	A	chr3	55785290	G	chr3	54359954	A	chr3	54248451	G	chr3	55173870	G	chr3	54099058	A	chr3	56331727
1_0106	+	A/C	A	Vu01	33872067	C	chr1	30200858	A	chr1	28485110	A	chr1	28315131	A	chr1	29361990	A	chr1	28719748	A	chr1	30332400
1_0107	+	C/G	C	Vu10	967498	G	chr10	865610	G	chr10	996489	G	chr10	848230	G	chr10	869545	C	chr10	892513	G	chr10	865934
1_0108	+	A/G	A	Vu02	23086888	A	chr2	20330107	A	chr2	18823370	A	chr2	19349749	A	chr2	19829380	G	chr2	19174428	A	chr2	20332266
1_0109	-	A/C	T	Vu10	37836670	T	chr10	32539645	T	chr10	30259639	T	chr10	32101459	G	chr10	32600643	T	chr10	32393130	T	chr10	32405433
1_0110	-	A/G	C	Vu04	21005765	G	chr4	14883029	C	chr4	13819664	A	chr4	14077703	C	chr4	16387241	A	chr4	13969411	A	chr4	14842070
1_0111	-	A/G	C	Vu10	37900374	T	chr10	32596573	T	chr10	30315448	T	chr10	32158890	C	chr10	32659579	C	chr10	32444694	T	chr10	32466638
1_0112	+	A/G	G	Vu11	36226221	A	chr11	31773705	A	chr11	29552118	A	chr11	30946279	A	chr11	31704837	G	chr11	30463218	A	chr11	32579802
1_0113	+	C/G	C	Vu07	1820575	G	chr7	1737738	C	chr7	1698030	C	chr7	1715211	C	chr7	1742453	C	chr7	1749811	C	chr7	1748962
1_0116	+	C/G	G	Vu03	7372678	G	chr3	7062159	--	NA	NA	G	ScHs1Ai_7994	111	G	chr3	7219292	G	chr3	7032004	C	chr3	7096835
1_0117	+	A/C	C	Vu01	35662107	C	chr1	31906812	A	chr1	30196922	C	chr1	29993506	C	chr1	31087371	A	chr1	30427611	A	chr1	32064622
1_0119	-	A/T	A	Vu08	31338580	A	chr8	28357575	A	chr8	26838507	A	chr8	27815521	A	chr8	28158833	T	chr8	27309882	A	chr8	28732925
1_0120	-	A/G	T	Vu08	34271906	T	chr8	31079938	C	chr8	29572172	T	chr8	30522748	T	chr8	30889618	C	chr8	30036001	T	chr8	31440794
1_0121	-	A/T	T	Vu03	56542732	A	chr3	51690334	A	chr3	50352127	A	chr3	50284771	T	chr3	51112125	T	chr3	49966979	T	chr3	52255872
1_0122	+	A/G	A	Vu01	41724748	G	chr1	37835595	A	chr1	36105388	A	chr1	36114247	G	chr1	37035793	A	chr1	36366201	G	chr1	37991542
1_0123	-	A/G	C	Vu06	20668705	C	chr6	18703110	C	chr6	17309789	T	chr6	18099414	T	chr6	18624494	T	chr6	17844384	T	chr6	18473952
1_0125	+	A/G	A	Vu04	1993817	A	chr4	1952567	A	chr4	1853585	A	chr4	1873235	G	chr4	1947121	A	chr4	1963176	A	chr4	1941720
1_0126	+	A/G	G	Vu02	22942062	G	chr2	20187465	A	chr2	18677816	A	chr2	19210819	G	chr2	19700937	G	chr2	19048876	G	chr2	20203324
1_0127	-	A/G	C	Vu08	33486682	T	chr8	30326298	T	chr8	28818388	C	chr8	29779294	C	chr8	30134412	T	chr8	29285734	C	chr8	30680728
1_0132	X	A/G	A	Vu06	16994411	T	ScsGwly_4076	2756	A	chr6	13670635	T	ScHs1Ai_4850	2812	G	chr6	14926028	--	NA	NA	--	NA	NA
1_0134	-	A/G	T	Vu04	1776587	C	chr4	1699098	T	chr4	1657737	T	chr4	1672912	T	chr4	1706485	C	chr4	1708137	T	chr4	1690966
1_0136	+	A/G	A	Vu03	56491895	G	chr3	51644437	G	chr3	50305923	G	chr3	50238795	A	chr3	51062721	A	chr3	49920961	A	chr3	52206415
1_0137	+	A/G	G	Vu11	12936102	G	chr11	11714846	G	chr11	10739018	G	chr11	11428104	A	chr11	11532041	G	chr11	11542182	A	chr11	12005934
1_0138	-	A/G	T	Vu07	39240795	C	chr7	36803949	C	chr7	35553055	C	chr7	36329414	C	chr7	36456802	T	chr7	35993564	C	chr7	36708940
1_0139	+	A/C	C	Vu03	37760815	T	chr3	34822283	T	chr3	33687473	G	chr3	33491245	T	chr3	34088042	T	chr3	33225999	T	chr3	35280430
1_0140	+	A/G	A	Vu10	31163238	A	chr10	26983631	A	chr10	24973992	A	chr10	26336135	A	chr10	26630162	G	chr10	26620666	G	chr10	26709934
1_0142	+	A/T	T	Vu10	1413869	A	chr10	1248674	A	chr10	1336968	T	chr10	1235091	T	chr10	1252020	A	chr10	1320911	T	chr10	1246622
1_0143	+	A/T	T	Vu03	64284373	T	chr3	59107926	A	chr3	57668554	T	chr3	57549497	T	chr3	58484889	A	chr3	57396534	A	chr3	59658431
1_0144	+	A/G	A	Vu07	30740748	G	chr7	28535452	G	chr7	27332117	G	chr7	28086078	G	chr7	28180872	A	chr7	27779926	G	chr7	28445618
1_0145	+	A/C	A	Vu03	15932318	G	chr3	14951309	G	chr3	14738004	A	chr3	14744372	G	chr3	15109558	G	chr3	14903544	G	chr3	14963133
1_0146	-	A/G	C	Vu03	902271	C	chr3	840207	C	chr3	867752	T	chr3	865452	C	chr3	997869	C	chr3	873778	C	chr3	889401
1_0147	-	A/C	T	Vu03	869486	T	chr3	810923	G	chr3	839137	G	chr3	836855	G	chr3	968977	T	chr3	845196	T	chr3	860605
1_0148	-	A/G	T	Vu06	26517846	C	chr6	24227402	C	chr6	22806957	C	chr6	23626331	C	chr6	24211613	T	chr6	23400405	C	chr6	23973632
1_0150	-	A/G	C	Vu05	2608052	C	chr5	2513852	C	chr5	2479630	C	chr5	2514985	C	chr5	2533286	T	chr5	2426804	C	chr5	2648341
1_0151	+	A/G	A	Vu07	35758488	A	chr7	33439218	A	chr7	32210848	A	chr7	32953805	A	chr7	33110779	G	chr7	32628882	A	chr7	33355141
1_0153	+	A/G	G	Vu01	31947945	G	chr1	28395124	G	chr1	26699369	G	chr1	26510097	A	chr1	27566683	G	chr1	26949689	A	chr1	28539885
1_0154	-	A/G	T	Vu03	8708344	T	chr3	8313315	T	chr3	8279306	T	chr3	8307787	T	chr3	8489748	C	chr3	8280426	T	chr3	8348761
1_0155	-	C/G	C	Vu01	26924949	G	chr1	23741866	C	chr1	22110954	C	chr1	21894424	C	chr1	22872989	C	chr1	22355933	C	chr1	23840395
1_0157	-	A/G	T	Vu01	36533295	T	chr1	32767143	C	chr1	31058683	T	chr1	30850134	T	chr1	31949276	T	chr1	31290132	T	chr1	32926245
1_0158	-	A/G	T	Vu11	13417987	T	chr11	12158398	T	chr11	11187790	T	chr11	11854032	C	chr11	11980876	T	chr11	11959824	C	chr11	12459261
1_0159	+	A/G	A	Vu08	78386	A	chr8	48571	--	NA	NA	--	NA	NA	--	NA	NA	--	NA	NA	--	NA	NA
1_0161	+	A/G	A	Vu10	17538979	T	chr10	15898415	T	chr10	15381941	C	chr10	15806076	T	chr10	15861620	T	chr10	16013819	A	chr10	12048118
1_0163	-	A/C	G	Vu03	19746772	G	chr3	18621286	G	chr3	18398497	G	chr3	18454847	G	chr3	18748825	T	chr3	18597019	G	chr3	18632594
1_0164	-	A/G	C	Vu07	6551067	T	chr7	6272708	T	chr7	6131315	C	chr7	6348388	T	chr7	6327752	A	chr7	6313456	T	chr7	6269774
1_0165	+	A/G	G	Vu08	37369733	G	chr8	33993840	G	chr8	32486792	G	chr8	33414601	G	chr8	34005429	G	chr8	32981180	G	chr8	34461348
1_0167	+	A/C	C	Vu09	43255472	C	chr9	39881925	C	chr9	37143404	C	chr9	37937471	A	chr9	39608708	C	chr9	37702553	A	chr9	39777009
1_0168	+	A/G	G	Vu02	20675047	G	chr2	18024676	G	chr2	16494051	G	chr2	17057910	G	chr2	17535936	G	chr2	16872336	G	chr2	18040034
1_0169	+	A/C	A	Vu07	6555022	C	chr7	6276664	C	chr7	6135271	A	chr7	6352343	C	chr7	6331708	G	chr7	6309500	C	chr7	6273730
1_0170	+	C/G	G	Vu02	23011811	G	chr2	20257396	G	chr2	18744903	G	chr2	19276670	G	chr2	19769496	G	chr2	19115535	G	chr2	20272206
1_0172	+	A/G	A	Vu06	33513013	A	chr6	30938113	A	chr6	29439072	A	chr6	30285701	A	chr6	30931295	A	chr6	30076421	A	chr6	30702068
1_0174	+	A/G	G	Vu06	33538184	G	chr6	30963284	G	chr6	29466841	G	chr6	30310920	G	chr6	30956448	G	chr6	30101664	G	chr6	30727220
1_0175	+	A/G	G	Vu03	64819504	G	chr3	59621136	G	chr3	58180435	G	chr3	58061391	G	chr3	58996090	G	chr3	57905618	G	chr3	60170060
1_0176	+	A/C	C	Vu03	20918166	C	chr3	19728893	C	chr3	19501338	C	chr3	19569170	C	chr3	19820226	C	chr3	19663142	A	chr3	19722278
1_0178	-	A/C	T	Vu03	9635636	T	chr3	8980977	T	chr3	8943534	G	chr3	8954128	T	chr3	9144300	T	chr3	8926056	T	chr3	9009816
1_0179	-	A/G	C	Vu11	32147306	G	chr11	27796553	C	chr11	25673521	C	chr11	27107592	C	chr11	27777506	C	chr11	26611702	T	chr11	28593006
1_0180	-	A/G	T	Vu03	64058626	T	chr3	58884345	T	chr3	57447200	T	chr3	57325781	T	chr3	58261696	T	chr3	57174984	T	chr3	59436914
1_0181	-	A/C	G	Vu07	22845096	G	chr7	21352872	G	chr7	20230392	G	chr7	20933431	G	chr7	20987225	G	chr7	20603637	G	chr7	21256769
1_0183	+	A/G	G	Vu03	407550	G	chr3	363513	A	chr3	387318	G	chr3	385117	G	chr3	518510	A	chr3	382777	G	chr3	413723
1_0184	+	A/C	C	Vu07	399663	C	chr7	385436	C	chr7	371191	C	chr7	370697	C	chr7	379920	A	chr7	367938	C	chr7	385459
1_0185	+	A/G	G	Vu03	1981822	A	chr3	1856683	A	chr3	1871079	A	chr3	1870477	A	chr3	2019146	A	chr3	1881017	A	chr3	1922714
1_0187	-	A/G	T	Vu09	38763721	C	chr9	35545739	T	chr9	32809602	T	chr9	33602178	T	chr9	35254934	T	chr9	33354452	T	chr9	35409601
1_0188	-	A/T	A	Vu01	2080257	A	chr1	1781320	A	chr1	1782194	A	chr1	1772129	A	chr1	1787885	T	chr1	1831516	A	chr1	1791478
1_0190	-	A/G	C	Vu01	5749997	T	chr1	4914024	T	chr1	4890983	T	chr1	4943264	T	chr1	4961048	C	chr1	4945487	T	chr1	5033235
1_0191	+	C/G	C	Vu08	32980596	C	chr8	29919042	C	chr8	28431642	C	chr8	29399553	C	chr8	29775799	G	chr8	28920221	C	chr8	30308512
1_0192	+	A/C	A	Vu03	62714494	A	chr3	57586009	A	chr3	56172457	A	chr3	56060681	A	chr3	56968692	A	chr3	55896350	A	chr3	58137494
1_0193	-	A/G	C	Vu08	33681983	C	chr8	30498375	C	chr8	28994367	C	chr8	29941717	C	chr8	30306516	T	chr8	29452067	C	chr8	30855063
1_0194	+	A/G	G	Vu03	53455679	G	chr3	48730213	G	chr3	47407962	G	chr3	47321064	G	chr3	48154819	A	chr3	47013913	G	chr3	49283528
1_0195	-	A/C	G	Vu07	35674713	G	chr7	33357219	G	chr7	32128623	G	chr7	32871637	G	chr7	33028858	T	chr7	32547262	G	chr7	33273280
1_0196	+	A/C	C	Vu02	25790939	C	chr2	22871476	C	chr2	21342541	C	chr2	21903739	C	chr2	22403443	A	chr2	21822018	C	chr2	22944544
1_0197	+	A/C	A	Vu03	56309959	A	chr3	51458872	A	chr3	50120735	A	chr3	50054052	A	chr3	50882968	A	chr3	49741587	A	chr3	52026343
1_0198	+	A/C	A	Vu02	18556603	C	chr2	16050277	A	chr2	14550760	A	chr2	15116594	A	chr2	15583877	A	chr2	14944603	A	chr2	16062982
1_0199	-	A/G	C	Vu03	63322485	C	chr3	58191674	T	chr3	56777498	C	chr3	56662014	C	chr3	57575039	T	chr3	56504310	C	chr3	58744219
1_0200	+	A/G	G	Vu01	41456699	G	chr1	37568779	A	chr1	35838048	G	chr1	35847053	A	chr1	36766974	A	chr1	36100656	A	chr1	37723228
1_0201	+	A/G	G	Vu03	54506211	A	chr3	49758509	G	chr3	48424728	G	chr3	48337722	G	chr3	49181462	G	chr3	48038807	G	chr3	50308703
1_0203	-	A/C	G	Vu07	408753	G	chr7	394504	G	chr7	380177	G	chr7	379765	G	chr7	389343	T	chr7	377912	G	chr7	394546
1_0204	-	A/G	C	Vu03	2563700	C	chr3	2420730	C	chr3	2431112	C	chr3	2435092	C	chr3	2582856	C	chr3	2451264	C	chr3	2486190
1_0205	+	A/G	A	Vu08	33031296	A	chr8	29969234	A	chr8	28479829	A	chr8	29448295	G	chr8	29823030	G	chr8	28967179	G	chr8	30356905
1_0206	+	A/G	A	Vu01	843319	A	chr1	632700	A	chr1	631651	A	chr1	627461	A	chr1	631819	A	chr1	654957	A	chr1	630021
1_0207	-	A/G	C	Vu03	37894238	G	chr3	34691600	G	chr3	33554671	G	chr3	33359894	G	chr3	33957889	A	chr3	33104085	G	chr3	35148956
1_0208	+	A/G	A	Vu07	26463840	A	chr7	24711606	A	chr7	23570702	A	chr7	24261813	A	chr7	24385260	G	chr7	23948339	A	chr7	24611178
1_0209	-	A/G	C	Vu03	48543434	C	chr3	44161545	C	chr3	42922602	C	chr3	42796724	C	chr3	43505844	T	chr3	42452739	C	chr3	44607639
1_0210	-	A/G	C	Vu04	39021679	C	chr4	32987411	C	chr4	29435993	C	chr4	30193692	C	chr4	32387049	C	chr4	29939515	C	chr4	31663988
1_0211	+	A/C	A	Vu07	33471790	A	chr7	31215550	A	chr7	30007247	A	chr7	30754883	A	chr7	30863389	C	chr7	30426099	A	chr7	31129182
1_0212	-	A/C	T	Vu04	24230504	T	chr4	20450235	T	chr4	17507001	T	chr4	17960009	T	chr4	20110497	G	chr4	17431915	T	chr4	19243829
1_0213	-	A/T	T	Vu11	41328928	T	chr11	36581463	T	chr11	34427066	T	chr11	35825626	T	chr11	36575540	T	chr11	35255933	T	chr11	37470558
1_0214	+	A/G	G	Vu11	6765765	G	chr11	6075923	G	chr11	5960116	G	chr11	5843001	G	chr11	6010515	G	chr11	6174873	G	chr11	6133267
1_0215	-	A/G	T	Vu07	24766706	T	chr7	23103450	T	chr7	21946885	T	chr7	22645750	C	chr7	22778771	C	chr7	22350348	T	chr7	23014322
1_0217	+	A/G	A	Vu03	5761241	A	chr3	5502289	A	chr3	5507994	A	chr3	5541827	G	chr3	5661530	A	chr3	5517903	A	chr3	5572075
1_0219	-	C/G	C	Vu07	22378624	C	chr7	20920657	C	chr7	19809603	C	chr7	20513387	G	chr7	20553071	G	chr7	20184034	G	chr7	20821763
1_0220	-	A/G	T	Vu08	37223357	T	chr8	33849225	T	chr8	32345227	T	chr8	33273209	T	chr8	33863614	T	chr8	32839350	T	chr8	34319241
1_0221	+	A/G	G	Vu11	37116028	A	chr11	32625102	G	chr11	30411931	A	chr11	31787573	G	chr11	32551108	G	chr11	31320542	A	chr11	33416361
1_0222	+	A/G	A	Vu05	42919715	G	chr5	39467643	G	chr5	37096374	G	chr5	38472735	G	chr5	39204002	A	chr5	37946639	G	chr5	39810673
1_0223	+	A/G	A	Vu03	53976140	G	chr3	49247936	G	chr3	47916739	G	chr3	47828392	A	chr3	48669299	G	chr3	47529686	G	chr3	49796545
1_0224	-	A/C	T	Vu06	30511379	G	chr6	27986420	T	chr6	26573151	T	chr6	27405544	T	chr6	28033398	G	chr6	27135015	T	chr6	27780647
1_0226	-	A/T	A	Vu08	35020285	T	chr8	31802119	T	chr8	30287891	A	chr8	31246098	T	chr8	31765062	T	chr8	30790246	T	chr8	32171878
1_0227	-	A/G	C	Vu03	2793251	C	chr3	2648893	C	chr3	2658659	C	chr3	2665283	C	chr3	2807963	C	chr3	2671721	C	chr3	2714723
1_0228	-	A/G	C	Vu02	27362844	C	chr2	24421243	C	chr2	22895299	C	chr2	23444230	C	chr2	23957379	C	chr2	23373077	C	chr2	24518610
1_0229	-	C/G	G	Vu07	32610614	C	chr7	30354534	C	chr7	29160328	G	chr7	29907662	C	chr7	30007495	C	chr7	29598592	C	chr7	30274001
1_0230	+	A/G	G	Vu10	2484086	G	chr10	2172252	G	chr10	2319159	A	chr10	2148397	G	chr10	2173685	G	chr10	2254346	G	chr10	2168338
1_0231	-	A/G	C	Vu08	36927729	C	chr8	33609520	C	chr8	32083773	C	chr8	32982308	C	chr8	33542458	C	chr8	32578805	C	chr8	33945351
1_0232	+	A/G	G	Vu03	3061373	G	chr3	2912033	G	chr3	2921855	G	chr3	2937278	A	chr3	3071286	A	chr3	2934778	A	chr3	2981199
1_0233	+	A/C	A	Vu09	43241491	A	chr9	39867367	A	chr9	37129397	A	chr9	37923487	C	chr9	39592650	A	chr9	37688555	C	chr9	39760951
1_0234	-	A/G	C	Vu03	62496912	C	chr3	57378694	C	chr3	55963224	C	chr3	55851307	C	chr3	56760971	C	chr3	55687531	C	chr3	57928605
1_0235	+	C/G	G	Vu11	22983285	G	chr11	19587200	C	chr11	17814531	C	chr11	18816984	C	chr11	19159575	C	chr11	18374853	C	chr11	20356560
1_0236	+	A/G	G	Vu03	60132217	A	chr3	55136484	A	chr3	53705899	A	chr3	53593530	G	chr3	54495053	G	chr3	53421890	A	chr3	55672207
1_0237	-	A/G	C	Vu07	37561645	C	chr7	35179780	C	chr7	33931169	C	chr7	34710934	C	chr7	34847534	T	chr7	34359474	T	chr7	35077540
1_0238	+	A/G	G	Vu05	7338045	A	chr5	6820392	G	chr5	6652912	G	chr5	6752700	A	chr5	6831890	G	chr5	6627429	G	chr5	6967846
1_0239	+	A/T	T	Vu10	953942	A	chr10	852053	A	chr10	982903	A	chr10	834697	A	chr10	855989	T	chr10	878600	A	chr10	852390
1_0241	+	A/C	A	Vu09	41498994	A	chr9	38149392	A	chr9	35411569	A	chr9	36208953	A	chr9	37865885	A	chr9	35964052	A	chr9	38024800
1_0242	+	A/C	C	Vu08	31040900	A	chr8	28059859	C	chr8	26536992	A	chr8	27522600	A	chr8	27863596	A	chr8	27025721	A	chr8	28439253
1_0243	+	C/G	G	Vu03	19330817	G	chr3	18207386	G	chr3	17990019	G	chr3	18045262	C	chr3	18357608	G	chr3	18175079	C	chr3	18224284
1_0244	X	A/G	--	NA	NA	G	chr3	3963326	A	chr3	3975465	A	chr3	3994919	G	chr3	4119687	G	chr3	3981137	G	chr3	4037062
1_0246	-	C/G	G	Vu11	38728491	C	chr11	34160856	G	chr11	31952977	C	chr11	33324957	G	chr11	34065378	G	chr11	32857015	C	chr11	34960257
1_0247	-	A/T	T	Vu03	20639948	A	chr3	19461339	T	chr3	19236648	T	chr3	19305019	T	chr3	19555608	T	chr3	19396242	A	chr3	19457656
1_0248	-	A/C	T	Vu02	33325722	G	chr2	30226863	G	chr2	28698286	T	chr2	29282924	G	chr2	29763385	G	chr2	29193124	T	chr2	30362664
1_0249	-	A/G	T	Vu10	15674122	T	chr10	13281127	T	chr10	12610726	T	chr10	13258800	T	chr10	13278165	C	chr10	13730227	A	chr10	14518376
1_0250	+	A/G	G	Vu09	38742818	A	chr9	35524834	A	chr9	32788717	G	chr9	33581260	G	chr9	35234011	A	chr9	33333561	G	chr9	35388472
1_0252	+	A/G	G	Vu04	1682575	G	chr4	1607612	G	chr4	1570113	G	chr4	1584902	G	chr4	1618585	G	chr4	1619396	G	chr4	1602956
1_0254	-	A/C	T	Vu11	7002732	T	chr11	6312907	T	chr11	6187773	T	chr11	6081439	T	chr11	6240479	T	chr11	6407166	T	chr11	6365719
1_0255	-	A/G	C	Vu09	29864710	C	chr9	27150981	C	chr9	24454763	C	chr9	25125258	C	chr9	26822730	T	chr9	24974361	T	chr9	26997608
1_0257	-	A/G	T	Vu11	4299977	C	chr11	3795673	C	chr11	3787304	C	chr11	3704231	C	chr11	3724110	T	chr11	3909342	T	chr11	3873511
1_0259	-	A/G	C	Vu11	31837506	G	chr11	28084663	C	chr11	25391750	T	chr11	26815081	T	chr11	27485679	T	chr11	26319228	T	chr11	28301064
1_0260	+	A/G	G	Vu07	10895156	G	chr7	10438217	G	chr7	10252766	G	chr7	10488163	G	chr7	10479210	G	chr7	10435640	G	chr7	10445578
1_0261	+	A/G	A	Vu02	3366167	A	chr2	2995288	A	chr2	2900996	A	chr2	3105405	A	chr2	3018896	G	chr2	2921938	A	chr2	3025713
1_0262	+	A/T	A	Vu05	39210580	T	chr5	35903180	T	chr5	33541944	T	chr5	34939677	T	chr5	35667374	T	chr5	34369414	T	chr5	36291637
1_0264	-	A/G	T	Vu07	22234531	T	chr7	20774092	T	chr7	19660926	T	chr7	20370816	C	chr7	20429585	C	chr7	20061551	C	chr7	20698353
1_0265	-	A/C	T	Vu01	7207116	G	chr1	6248472	T	chr1	6193401	T	chr1	6262211	T	chr1	6315670	T	chr1	6292628	T	chr1	6406156
1_0266	+	A/T	A	Vu11	34394507	A	chr11	30019128	A	chr11	27828263	A	chr11	29189778	A	chr11	29946776	T	chr11	28715368	A	chr11	30796926
1_0267	+	A/T	T	Vu01	41777359	T	chr1	37892938	T	chr1	36156333	T	chr1	36163562	T	chr1	37091211	A	chr1	36435325	T	chr1	38048255
1_0268	+	A/G	G	Vu07	468215	G	chr7	446889	G	chr7	432824	C	chr7	436449	G	chr7	444054	T	chr7	484118	G	chr7	447838
1_0270	+	A/G	G	Vu02	27416183	A	chr2	24474482	A	chr2	22955948	A	chr2	23505002	A	chr2	24018125	A	chr2	23432372	A	chr2	24579113
1_0271	+	A/G	G	Vu08	2428787	G	chr8	2299691	G	chr8	2170282	G	chr8	2179888	G	chr8	2254765	A	chr8	2186219	G	chr8	2224454
1_0273	+	A/G	A	Vu08	30691133	A	chr8	27750702	A	chr8	26229831	A	chr8	27206892	A	chr8	27557406	G	chr8	26679069	A	chr8	28118022
1_0274	+	A/G	A	Vu04	33262765	A	chr4	28640884	A	chr4	25124230	A	chr4	25774269	A	chr4	27965478	G	chr4	25500810	G	chr4	27097098
1_0275	+	A/G	A	Vu01	40169743	G	chr1	36330020	A	chr1	34596648	A	chr1	34603995	G	chr1	35523450	G	chr1	34856764	G	chr1	36483155
1_0276	-	A/G	T	Vu11	1524236	C	chr11	1487955	C	chr11	1500653	T	chr11	1403281	T	chr11	1431752	T	chr11	1490199	T	chr11	1465682
1_0277	-	A/G	C	Vu07	5226700	C	chr7	4991685	C	chr7	4967183	C	chr7	4988712	C	chr7	5029227	C	chr7	4967917	C	chr7	5033221
1_0278	+	A/C	A	Vu02	22835578	C	chr2	20084428	C	chr2	18576859	C	chr2	19109586	A	chr2	19600463	A	chr2	18942519	A	chr2	20102376
1_0281	+	A/G	G	Vu10	21368422	A	chr10	18228899	A	chr10	16870682	A	chr10	17936100	A	chr10	18072242	G	chr10	18030713	A	chr10	18000335
1_0283	-	A/G	C	Vu06	27854535	C	chr6	25501867	C	chr6	24084249	C	chr6	24903835	C	chr6	25490240	T	chr6	24694762	T	chr6	25265200
1_0284	+	A/G	G	Vu07	13282375	G	chr7	12671449	G	chr7	12450159	G	chr7	12720391	A	chr7	12733776	A	chr7	12671204	G	chr7	12693893
1_0285	+	A/G	A	Vu07	36255317	A	chr7	33920551	A	chr7	32689855	A	chr7	33432778	A	chr7	33590900	G	chr7	33108158	A	chr7	33839879
1_0287	+	A/G	A	Vu08	34003827	A	chr8	30818088	A	chr8	29313320	A	chr8	30261243	A	chr8	30627364	G	chr8	29775477	A	chr8	31176463
1_0288	+	A/G	A	Vu05	35049695	A	chr5	31984430	G	chr5	29658147	A	chr5	31031866	A	chr5	31726119	A	chr5	30263323	A	chr5	32338101
1_0292	+	A/G	A	Vu08	2259559	A	chr8	2144523	A	chr8	2018529	A	chr8	2024422	A	chr8	2099005	G	chr8	2027210	A	chr8	2068636
1_0294	+	A/C	C	Vu02	29890392	C	chr2	26867965	C	chr2	25359813	C	chr2	25902740	A	chr2	26418654	C	chr2	25849628	A	chr2	26998423
1_0295	+	A/G	G	Vu07	1055822	A	chr7	1015501	A	chr7	997860	G	chr7	1004386	A	chr7	1015675	G	chr7	1045535	A	chr7	1020689
1_0296	-	A/G	C	Vu03	49715358	T	chr3	45313814	C	chr3	44069318	C	chr3	43956198	C	chr3	44665343	C	chr3	43608036	T	chr3	45767338
1_0297	+	A/G	G	Vu07	40024055	A	chr7	37560311	A	chr7	36292761	A	chr7	37052142	A	chr7	37191172	G	chr7	36719736	G	chr7	37431320
1_0298	+	A/G	A	Vu09	1632619	G	chr9	1547481	A	chr9	1572080	G	chr9	1579304	G	chr9	1598161	A	chr9	1570450	G	chr9	1583463
1_0299	-	A/G	C	Vu03	15160776	C	chr3	14198880	C	chr3	13986810	C	chr3	14003074	C	chr3	14324197	C	chr3	14135351	C	chr3	14189613
1_0300	-	A/T	A	Vu06	33304853	T	chr6	30728334	A	chr6	29232004	A	chr6	30077953	A	chr6	30724273	T	chr6	29872672	A	chr6	30493603
1_0301	-	A/G	C	Vu03	61580974	C	chr3	56511070	--	NA	NA	C	chr3	54973843	C	chr3	55888141	--	NA	NA	C	chr3	57053185
1_0302	+	A/G	A	Vu09	567729	A	chr9	505823	A	chr9	536030	G	chr9	537949	G	chr9	552351	A	chr9	535937	G	chr9	534241
1_0304	+	A/G	G	Vu01	41334350	A	chr1	37446121	G	chr1	35715923	A	chr1	35724715	G	chr1	36644769	G	chr1	35978477	G	chr1	37601085
1_0305	+	A/G	A	Vu02	31951441	A	chr2	28889826	A	chr2	27377424	A	chr2	27937419	G	chr2	28423522	G	chr2	27874382	G	chr2	29023949
1_0306	-	A/G	T	Vu09	35828134	T	chr9	32744774	A	chr9	29997368	C	chr9	30691039	C	chr9	32460752	C	chr9	30584800	C	chr9	32612947
1_0307	+	A/G	G	Vu06	33992357	G	chr6	31409879	G	chr6	29913575	G	chr6	30769573	G	chr6	31405650	A	chr6	30568740	A	chr6	31175641
1_0308	-	A/C	G	Vu05	1269811	G	chr5	1190096	C	chr5	1040757	G	chr5	1183203	G	chr5	1201292	G	chr5	1159228	T	chr5	1182884
1_0311	+	A/C	C	Vu01	4675961	C	chr1	3902020	C	chr1	3892901	C	chr1	3930239	C	chr1	3931718	A	chr1	3958972	C	chr1	4018216
1_0312	+	C/G	G	Vu05	4562228	G	chr5	4389012	G	chr5	4322019	C	chr5	4322032	G	chr5	4386895	C	chr5	4220200	G	chr5	4499753
1_0314	-	C/G	C	Vu01	3319422	C	chr1	2876157	C	chr1	2901448	C	chr1	2910511	C	chr1	2905850	G	chr1	2956183	C	chr1	2921723
1_0317	-	A/G	C	Vu07	37600378	C	chr7	35218529	T	chr7	33969980	T	chr7	34749768	C	chr7	34886264	T	chr7	34397459	T	chr7	35116609
1_0318	-	A/T	T	Vu01	31835848	T	chr1	28282972	T	chr1	26588093	A	chr1	26397992	T	chr1	27456591	T	chr1	26837837	T	chr1	28429424
1_0319	-	A/G	C	Vu05	1579482	C	chr5	1480937	C	chr5	1463263	T	chr5	1476504	C	chr5	1493019	C	chr5	1392478	C	chr5	1526569
1_0320	+	A/G	A	Vu05	35885097	A	chr5	32804367	A	chr5	30482999	A	chr5	31820568	A	chr5	32532740	G	chr5	31068949	A	chr5	33147462
1_0321	+	A/C	C	Vu01	3513467	C	chr1	3055840	C	chr1	3078295	C	chr1	3088743	C	chr1	3088313	A	chr1	3128199	C	chr1	3106658
1_0322	-	A/C	T	Vu04	37768212	G	chr4	31782962	C	chr4	28118443	G	chr4	29007551	T	chr4	31185274	T	chr4	28768906	G	chr4	30462514
1_0323	-	A/C	G	Vu06	34246937	G	chr6	31654529	T	chr6	30153368	T	chr6	31010657	G	chr6	31648042	T	chr6	30808359	T	chr6	31418735
1_0324	+	A/C	C	Vu09	43266902	C	chr9	39893522	C	chr9	37155059	C	chr9	37948904	C	chr9	39620357	A	chr9	37714208	C	chr9	39788648
1_0326	+	A/G	A	Vu06	19289661	G	chr6	17321463	A	chr6	15949215	A	chr6	16778725	A	chr6	17211442	G	chr6	16492866	A	chr6	17068656
1_0328	-	A/G	C	Vu07	30239285	C	chr7	28080188	C	chr7	26871149	C	chr7	27627469	C	chr7	27715672	T	chr7	27307675	C	chr7	27979463
1_0329	-	A/G	C	Vu10	37520476	C	chr10	32220831	C	chr10	29941799	C	chr10	31781845	C	chr10	32273908	T	chr10	32062345	C	chr10	32086740
1_0330	+	A/T	A	Vu10	38369516	T	chr10	33012444	T	chr10	30730279	T	chr10	32575263	T	chr10	33074902	A	chr10	32872626	T	chr10	32881178
1_0332	-	A/G	T	Vu06	31549093	C	chr6	29038919	T	chr6	27586818	T	chr6	28413334	T	chr6	29055672	C	chr6	28184749	T	chr6	28819984
1_0333	+	A/G	A	Vu05	1413977	A	chr5	1320716	A	chr5	1303328	A	chr5	1314311	A	chr5	1330952	A	chr5	1227368	A	chr5	1354848
1_0337	+	A/G	A	Vu07	6222192	A	chr7	5951991	A	chr7	5817662	A	chr7	6026655	A	chr7	6005889	G	chr7	5990167	A	chr7	5945553
1_0338	-	A/G	C	Vu11	36269443	T	chr11	31816698	T	chr11	29594543	T	chr11	30988748	T	chr11	31747225	C	chr11	30506456	C	chr11	32623917
1_0339	+	A/G	G	Vu04	12981689	C	ScsGwly_3560	1251	G	chr4	13527835	G	chr4	10332563	G	chr4	10972031	--	NA	NA	G	chr4	11050112
1_0344	+	A/G	G	Vu05	10768236	G	chr5	10152292	A	chr5	9986311	G	chr5	10089620	G	chr5	10033299	A	chr5	9948167	A	chr5	10374403
1_0345	+	A/G	A	Vu03	46627017	G	chr3	42321303	A	chr3	41084736	A	chr3	40963815	G	chr3	41662511	G	chr3	40639268	G	chr3	42791547
1_0346	-	A/C	G	Vu08	32762011	G	chr8	29704689	G	chr8	28218086	G	chr8	29185371	G	chr8	29561447	T	chr8	28706979	G	chr8	30093766
1_0347	+	A/T	A	Vu06	20198596	A	chr6	18240750	A	chr6	16849549	A	chr6	17642439	A	chr6	18162528	T	chr6	17371296	T	chr6	18000387
1_0348	-	A/G	C	Vu03	6870847	C	chr3	6604494	C	chr3	6591564	C	chr3	6608249	C	chr3	6745535	T	chr3	6596818	C	chr3	6645883
1_0349	+	A/G	G	Vu01	38064742	G	chr1	34257667	G	chr1	32542641	G	chr1	32333442	G	chr1	33443530	A	chr1	32780779	G	chr1	34418428
1_0351	-	A/C	T	Vu09	17939280	G	chr9	16839450	C	chr9	16135360	G	chr9	16730355	T	chr9	16750289	T	chr9	16611525	T	chr9	16776490
1_0352	+	A/G	G	Vu03	41017951	G	chr3	37016115	A	chr3	35834984	A	chr3	35662650	G	chr3	36315735	A	chr3	35392709	G	chr3	37481676
1_0353	-	A/G	C	Vu09	33872234	C	chr9	30916552	T	chr9	28178404	C	chr9	28889045	C	chr9	30584897	T	chr9	28756015	C	chr9	30778342
1_0354	-	A/G	C	Vu10	20547679	T	chr10	17438005	T	chr10	16137673	T	chr10	17148283	T	chr10	17278530	C	chr10	17052152	T	chr10	17204183
1_0355	-	A/C	T	Vu09	3493508	T	chr9	3351379	T	chr9	3368567	T	chr9	3359424	T	chr9	3420084	T	chr9	3355559	T	chr9	3385604
1_0356	+	A/G	G	Vu10	41114913	A	chr10	35650410	G	chr10	33389958	G	chr10	35236114	G	chr10	35766782	A	chr10	35518224	A	chr10	35573933
1_0357	+	A/T	T	Vu05	3748359	A	chr5	3599744	T	chr5	3537015	T	chr5	3537800	A	chr5	3588809	T	chr5	3437229	T	chr5	3716936
1_0358	-	A/T	T	Vu11	7367864	A	chr11	6661456	T	chr11	6471411	T	chr11	6501710	T	chr11	6573301	T	chr11	6738722	T	chr11	6698520
1_0359	-	A/C	G	Vu02	22179257	G	chr2	19469633	G	chr2	17941953	G	chr2	18488169	G	chr2	18987822	G	chr2	18314274	G	chr2	19495951
1_0362	+	A/G	A	Vu08	29639172	A	chr8	26750275	G	chr8	25220575	A	chr8	26188046	A	chr8	26532900	G	chr8	25625146	G	chr8	27098407
1_0364	+	A/G	G	Vu01	967616	G	chr1	729108	A	chr1	734651	G	chr1	723734	G	chr1	728701	A	chr1	730003	G	chr1	728978
1_0365	+	A/G	A	Vu05	9137841	A	chr5	8575109	A	chr5	8432697	A	chr5	8541711	A	chr5	8618680	G	chr5	8365713	G	chr5	8716257
1_0367	-	C/G	C	Vu06	13359772	C	chr6	11898896	C	chr6	11120778	C	chr6	11586878	C	chr6	11778086	C	chr6	11096590	C	chr6	11817337
1_0368	-	A/C	G	Vu10	2250155	G	chr10	2024070	G	chr10	2167940	G	chr10	1991342	G	chr10	2024467	G	chr10	2099559	G	chr10	2018272
1_0369	+	A/C	A	Vu06	30237681	A	chr6	27724240	A	chr6	26314121	A	chr6	27142477	A	chr6	27772571	A	chr6	26896475	C	chr6	27517351
1_0370	-	A/G	T	Vu02	17379774	T	chr2	14924844	C	chr2	13416804	T	chr2	14013526	T	chr2	14466648	C	chr2	13836041	T	chr2	14942849
1_0374	-	A/G	T	Vu08	37836740	T	chr8	34443968	T	chr8	32923015	T	chr8	33854996	T	chr8	34450212	T	chr8	33347291	T	chr8	34874943
1_0375	+	A/G	A	Vu04	1656979	A	chr4	1586531	G	chr4	1548594	G	chr4	1563452	G	chr4	1596701	A	chr4	1598311	G	chr4	1581386
1_0377	-	A/G	C	Vu11	38417946	C	chr11	33869497	T	chr11	31666978	C	chr11	33030461	T	chr11	33771186	T	chr11	32570072	T	chr11	34667280
1_0379	+	A/G	A	Vu08	36089926	A	chr8	32794106	A	chr8	31300287	A	chr8	32180824	G	chr8	32756024	A	chr8	31781926	G	chr8	33160060
1_0380	-	A/G	C	Vu03	42194836	T	chr3	38143816	T	chr3	36938270	C	chr3	36782917	T	chr3	37474415	T	chr3	36500563	C	chr3	38605475
1_0381	+	A/G	G	Vu03	53295467	G	chr3	48570173	A	chr3	47250744	G	chr3	47161403	G	chr3	47995825	G	chr3	46858379	G	chr3	49118351
1_0382	+	A/C	A	Vu01	21828568	A	chr1	18979938	A	chr1	17346583	A	chr1	17139426	A	chr1	18106909	A	chr1	17543414	C	chr1	19093429
1_0384	+	A/G	A	Vu11	37684395	A	chr11	33165007	A	chr11	30952811	G	chr11	32330134	A	chr11	33068161	A	chr11	31847401	A	chr11	33956258
1_0385	+	A/G	G	Vu02	23571268	G	chr2	20790568	G	chr2	19294386	G	chr2	19815397	G	chr2	20290082	G	chr2	19646041	G	chr2	20799355
1_0387	+	A/G	A	Vu08	36924711	G	chr8	33606488	G	chr8	32080754	G	chr8	32979290	G	chr8	33539440	G	chr8	32575787	G	chr8	33942333
1_0388	-	A/T	A	Vu03	45831222	T	chr3	41675994	T	chr3	40436278	A	chr3	40311646	T	chr3	41015010	T	chr3	40003163	T	chr3	42131811
1_0389	-	A/G	C	Vu11	38261405	C	chr11	33723812	C	chr11	31525619	C	chr11	32890155	C	chr11	33631268	C	chr11	32425672	C	chr11	34521577
1_0391	+	A/G	G	Vu02	25480031	A	chr2	22629059	A	chr2	21100178	A	chr2	21656121	G	chr2	22162739	G	chr2	21552924	G	chr2	22648353
1_0392	-	A/G	T	Vu02	27876382	C	chr2	24918991	C	chr2	23416322	C	chr2	23956758	C	chr2	24478892	C	chr2	23895349	C	chr2	25041221
1_0394	-	A/G	T	Vu09	5675486	T	chr9	5397595	T	chr9	5410264	T	chr9	5423147	T	chr9	5506269	T	chr9	5408982	T	chr9	5444843
1_0396	+	C/G	G	Vu05	5333176	G	chr5	5153752	G	chr5	5089829	G	chr5	5089034	G	chr5	5145404	G	chr5	4971626	G	chr5	5270720
1_0397	+	A/C	A	Vu01	2998855	C	chr1	2587692	G	chr1	2582594	C	chr1	2584718	C	chr1	2597782	A	chr1	2651686	C	chr1	2609849
1_0398	-	A/G	C	Vu01	38777346	T	chr1	34950892	T	chr1	33231407	C	chr1	33030000	T	chr1	34137711	T	chr1	33474179	T	chr1	35110830
1_0399	-	A/G	C	Vu08	33384287	C	chr8	30225280	C	chr8	28717872	C	chr8	29677959	C	chr8	30033483	C	chr8	29185423	C	chr8	30580394
1_0400	-	C/G	C	Vu03	39462053	C	chr3	33249023	C	chr3	32114846	G	chr3	31890384	C	chr3	32516898	C	chr3	31618331	C	chr3	33711088
1_0401	-	A/C	T	Vu10	38933144	T	chr10	33526706	G	chr10	31237526	G	chr10	33096889	G	chr10	33618545	T	chr10	33390616	G	chr10	33431031
1_0402	-	C/G	C	Vu09	42866855	C	chr9	39494707	C	chr9	36757738	C	chr9	37551574	C	chr9	39209990	C	chr9	37316586	C	chr9	39371756
1_0403	-	A/G	C	Vu01	33757635	T	chr1	30092988	C	chr1	28072369	T	chr1	28206327	A	chr1	29255143	A	chr1	28610221	G	chr1	30227076
1_0404	-	A/G	T	Vu03	48041265	C	chr3	43688419	T	chr3	42451911	T	chr3	42323044	C	chr3	43030767	C	chr3	41987925	C	chr3	44133105
1_0406	+	A/G	G	Vu10	7862120	A	chr10	6640278	G	chr10	6578763	A	chr10	6638871	A	chr10	6462980	G	chr10	6624701	A	chr10	6845566
1_0410	+	A/T	A	Vu09	16650993	T	chr9	15612708	T	chr9	15186794	T	chr9	15496662	A	chr9	15576932	A	chr9	15474503	T	chr9	15617025
1_0414	+	A/G	A	Vu04	3678288	G	chr4	3549676	A	chr4	3356522	A	chr4	3393888	A	chr4	3446323	G	chr4	3500013	A	chr4	3530967
1_0415	-	A/T	A	Vu05	4455641	A	chr5	4282911	A	chr5	4215766	A	chr5	4215086	A	chr5	4280422	T	chr5	4117504	A	chr5	4393334
1_0417	-	A/G	C	Vu01	38041051	C	chr1	34233950	C	chr1	32518929	C	chr1	32309741	C	chr1	33419825	T	chr1	32756917	C	chr1	34394711
1_0420	-	A/G	C	Vu10	2725695	T	chr10	2391781	T	chr10	2533569	T	chr10	2352713	T	chr10	2383560	T	chr10	2464384	T	chr10	2378918
1_0422	+	C/G	G	Vu04	41811474	G	chr4	35237550	G	chr4	31729596	G	chr4	32446259	G	chr4	34604334	C	chr4	32151278	G	chr4	33886575
1_0425	+	A/G	G	Vu11	4642627	G	chr11	4151871	G	chr11	4141550	A	chr11	4042984	G	chr11	4076819	G	chr11	4237061	G	chr11	4206990
1_0426	-	A/G	T	Vu06	17617072	T	chr6	15693913	C	chr6	14322480	T	chr6	15157230	C	chr6	15587943	T	chr6	14821346	T	chr6	15449629
1_0428	+	A/G	A	Vu01	23390505	A	chr1	20479457	A	chr1	18851545	A	chr1	18642798	A	chr1	19597857	A	chr1	19061220	A	chr1	20595151
1_0429	-	A/G	T	Vu03	4384832	T	chr3	4157528	T	chr3	4173495	T	chr3	4186964	T	chr3	4319514	C	chr3	4179343	T	chr3	4241042
1_0430	-	A/C	T	Vu07	34931198	T	chr7	32630706	G	chr7	31400269	G	chr7	32142517	G	chr7	32299633	T	chr7	31818768	G	chr7	32546399
1_0431	+	A/C	C	Vu11	20744001	A	chr11	17389061	T	chr11	15744403	A	chr11	16524517	C	chr11	16969180	C	chr11	16343880	C	chr11	17819083
1_0432	-	A/C	G	Vu06	31819690	T	chr6	29317103	G	chr6	27856491	G	chr6	28677738	G	chr6	29323936	T	chr6	28459145	G	chr6	29088324
1_0435	-	A/G	T	Vu05	11783927	T	chr5	10950391	C	chr5	10780804	T	chr5	11034624	T	chr5	10813241	C	chr5	10785890	C	chr5	11213854
1_0436	-	C/G	G	Vu03	64530986	G	chr3	59343531	C	chr3	57902903	G	chr3	57784907	G	chr3	58721146	G	chr3	57630196	C	chr3	59893767
1_0437	-	A/G	C	Vu06	24126065	T	chr6	21955408	C	chr6	20550861	T	chr6	21366431	C	chr6	21902396	C	chr6	21134866	C	chr6	21720552
1_0438	+	A/G	A	Vu09	32509859	A	chr9	29660841	A	chr9	26929967	G	chr9	27623951	G	chr9	29327153	G	chr9	27516601	G	chr9	29528320
1_0439	+	A/G	A	Vu02	22057915	G	chr2	19351727	A	chr2	17823228	G	chr2	18378491	A	chr2	18871167	A	chr2	18195032	A	chr2	19377105
1_0440	+	A/G	G	Vu05	11746496	G	chr5	10913581	G	chr5	10742323	G	chr5	10997990	G	chr5	10776552	G	chr5	10741932	G	chr5	11170154
1_0441	+	A/G	A	Vu03	16000135	A	chr3	14996549	A	chr3	14782081	A	chr3	14812208	A	chr3	15154674	A	chr3	14952841	A	chr3	15012183
1_0443	-	A/G	C	Vu03	7887021	T	chr3	7528302	C	chr3	7494834	C	chr3	7514469	C	chr3	7697814	C	chr3	7497820	C	chr3	7564954
1_0445	-	C/G	G	Vu07	40836671	C	chr7	38313620	G	chr7	37053216	G	chr7	37808470	C	chr7	37971977	C	chr7	37496284	G	chr7	38214565
1_0446	+	A/G	G	Vu10	3062429	G	chr10	2685684	G	chr10	2853259	A	chr10	2660863	G	chr10	2678430	G	chr10	2788446	G	chr10	2682601
1_0447	-	C/G	G	Vu03	746955	G	chr3	692609	C	chr3	717620	C	chr3	715504	C	chr3	846260	C	chr3	720822	C	chr3	740542
1_0448	-	C/G	G	Vu11	37285165	C	chr11	32788580	G	chr11	30576607	G	chr11	31949774	G	chr11	32704942	G	chr11	31470981	G	chr11	33579735
1_0449	-	A/G	C	Vu05	480060	T	chr5	449834	C	chr5	439989	C	chr5	443418	C	chr5	466510	T	chr5	443307	C	chr5	451285
1_0451	-	C/G	G	Vu09	7329871	G	chr9	6986168	G	chr9	7002158	G	chr9	7023947	C	chr9	7076272	C	chr9	7043731	C	chr9	7020209
1_0452	+	A/G	G	Vu08	6587192	G	chr8	6202935	G	chr8	5984286	G	chr8	6194384	G	chr8	6262283	G	chr8	6079704	G	chr8	6265255
1_0453	-	A/G	C	Vu07	10680953	T	chr7	10228763	T	chr7	10042985	C	chr7	10278976	T	chr7	10269956	T	chr7	10225328	T	chr7	10234239
1_0454	-	A/G	C	Vu06	30240763	C	chr6	27727323	--	NA	NA	C	chr6	27145561	C	chr6	27775628	C	chr6	26899549	T	chr6	27520426
1_0456	+	A/G	A	Vu01	2174633	A	chr1	1872387	A	chr1	1875380	A	chr1	1863540	A	chr1	1879187	A	chr1	1954474	A	chr1	1882647
1_0457	+	A/G	A	Vu10	21183375	A	chr10	18082856	A	chr10	16722299	A	chr10	17780239	A	chr10	17918391	A	chr10	17834955	A	chr10	17845963
1_0458	-	C/G	G	Vu03	103242	G	chr3	63707	G	chr3	81212	G	chr3	81610	G	chr3	214933	C	chr3	84959	G	chr3	109717
1_0459	-	A/G	T	Vu03	5945635	T	chr3	5681058	T	chr3	5686670	T	chr3	5720539	T	chr3	5835349	T	chr3	5696060	C	chr3	5751054
1_0460	-	A/T	T	Vu05	43185727	T	chr5	39707700	T	chr5	37331946	T	chr5	38715261	T	chr5	39443927	T	chr5	38185240	T	chr5	40051964
1_0464	-	C/G	G	Vu03	55633174	C	chr3	50791271	G	chr3	49468785	C	chr3	49394313	G	chr3	50209735	G	chr3	49069332	G	chr3	51351144
1_0465	-	A/G	T	Vu03	7120796	T	chr3	6840379	T	chr3	6826702	T	chr3	6849618	C	chr3	6994321	T	chr3	6837291	T	chr3	6885072
1_0469	-	A/G	T	Vu02	28326925	C	chr2	25364436	C	chr2	23856859	C	chr2	24403207	C	chr2	24916098	T	chr2	24333403	C	chr2	25489104
1_0473	+	A/G	G	Vu11	23028081	G	chr11	19630529	T	chr11	17763245	T	chr11	18765466	G	chr11	19203254	G	chr11	18416984	G	chr11	20400332
1_0474	-	A/C	G	Vu11	4243554	G	chr11	3746879	G	chr11	3741133	G	chr11	3660502	G	chr11	3677543	G	chr11	3863073	G	chr11	3826400
1_0475	-	A/G	C	Vu03	7250265	C	chr3	6968065	C	chr3	6952699	C	chr3	6974445	T	chr3	7143054	T	chr3	6959323	T	chr3	7006603
1_0476	-	A/T	A	Vu01	41503644	A	chr1	37615736	A	chr1	35886018	A	chr1	35894075	A	chr1	36815687	A	chr1	36148256	A	chr1	37771418
1_0477	-	A/C	G	Vu02	27044282	T	chr2	24107199	T	chr2	22577254	G	chr2	23133357	G	chr2	23644429	G	chr2	23060903	G	chr2	24204779
1_0478	+	A/C	A	Vu08	3200807	A	chr8	3055749	A	chr8	2919995	A	chr8	2933975	A	chr8	3026063	C	chr8	2967861	A	chr8	2996599
1_0479	+	A/G	G	Vu07	35479225	G	chr7	33167043	G	chr7	31938429	G	chr7	32683423	G	chr7	32838376	G	chr7	32356155	G	chr7	33084854
1_0480	-	A/C	T	Vu11	33375162	C	chr11	26612140	G	chr11	26896979	G	chr11	28287334	G	chr11	28975777	T	chr11	27808615	G	chr11	29807964
1_0481	-	C/G	C	Vu07	25428019	C	chr7	23706435	C	chr7	22570787	C	chr7	23270264	G	chr7	23387478	G	chr7	22946132	G	chr7	23608058
1_0482	+	C/G	G	Vu07	30198733	C	chr7	28039668	C	chr7	26830768	C	chr7	27586822	C	chr7	27675215	G	chr7	27266464	G	chr7	27938060
1_0483	-	A/C	G	Vu03	638524	G	chr3	587742	G	chr3	613687	G	chr3	612592	G	chr3	743137	T	chr3	613670	G	chr3	638332
1_0484	+	A/G	G	Vu10	1806525	G	chr10	1611254	G	chr10	1747207	G	chr10	1586561	G	chr10	1615647	G	chr10	1705873	G	chr10	1610831
1_0485	+	A/G	G	Vu06	31522274	A	chr6	29009634	G	chr6	27560010	G	chr6	28386757	G	chr6	29028857	A	chr6	28154954	G	chr6	28793161
1_0486	+	A/C	A	Vu04	28268435	A	chr4	24312197	A	chr4	20782157	A	chr4	21647702	A	chr4	23861354	C	chr4	21278706	A	chr4	22846270
1_0487	-	C/G	G	Vu11	39311926	G	chr11	34733549	G	chr11	32522312	G	chr11	33897030	C	chr11	34645222	G	chr11	33421426	C	chr11	35538631
1_0488	+	A/G	G	Vu10	35509980	G	chr10	30367062	G	chr10	28120785	G	chr10	29972537	G	chr10	30461801	G	chr10	30233678	G	chr10	30250937
1_0489	+	A/T	T	Vu07	40597835	A	chr7	38105374	A	chr7	36827878	A	chr7	37593611	T	chr7	37736874	A	chr7	37259084	A	chr7	37979571
1_0491	+	A/C	A	Vu03	50205032	C	chr3	45801521	A	chr3	44542764	A	chr3	44429571	A	chr3	45137781	A	chr3	44076092	A	chr3	46253386
1_0492	+	A/G	A	Vu07	5395498	A	chr7	5168919	A	chr7	5129896	A	chr7	5151726	A	chr7	5207130	A	chr7	5144338	A	chr7	5212188
1_0493	-	A/C	T	Vu10	39650328	T	chr10	34238908	T	chr10	31967370	T	chr10	33809484	T	chr10	34342414	T	chr10	34103461	T	chr10	34145187
1_0494	+	A/G	A	Vu04	32057521	A	chr4	27583657	A	chr4	24106561	A	chr4	24745557	A	chr4	26940019	A	chr4	24406247	A	chr4	26082839
1_0498	-	A/G	T	Vu07	36075673	T	chr7	33744291	T	chr7	32515180	T	chr7	33258702	T	chr7	33414523	C	chr7	32931216	T	chr7	33663085
1_0499	+	A/G	G	Vu07	40004756	A	chr7	37541966	G	chr7	36272831	G	chr7	37032276	A	chr7	37172799	G	chr7	36700413	G	chr7	37412015
1_0500	+	A/G	G	Vu11	35234040	G	chr11	30817625	A	chr11	28614214	G	chr11	30001827	G	chr11	30775314	G	chr11	29514865	G	chr11	31629722
1_0501	-	A/C	G	Vu10	29029829	G	chr10	25087240	G	chr10	23203148	G	chr10	24487012	G	chr6	17596849	G	chr6	16857691	G	chr6	17449963
1_0502	-	A/G	C	Vu01	22132328	C	chr1	19278190	C	chr1	17647792	C	chr1	17435050	T	chr1	18389523	C	chr1	17845035	C	chr1	19390748
1_0504	-	A/G	C	Vu01	24069433	T	chr1	21094705	T	chr1	19466173	T	chr1	19251887	T	chr1	20183708	T	chr1	19695467	C	chr1	21206209
1_0506	+	A/G	G	Vu04	36562429	G	chr4	30992687	G	chr4	27384631	G	chr4	28200570	G	chr4	30355828	G	chr4	27970157	G	chr4	29729650
1_0507	+	C/G	G	Vu08	2600843	G	chr8	2464542	G	chr8	2336418	G	chr8	2343888	G	chr8	2420433	C	chr8	2361092	G	chr8	2391078
1_0508	-	A/G	T	Vu01	41547877	T	chr1	37660002	T	chr1	35928980	T	chr1	35938281	T	chr1	36859986	C	chr1	36191759	T	chr1	37815685
1_0509	-	A/T	T	Vu07	26443001	T	chr7	24690958	A	chr7	23549945	T	chr7	24241005	T	chr7	24364683	A	chr7	23918111	T	chr7	24590474
1_0511	-	A/G	C	Vu03	11793024	C	chr3	11075566	C	chr3	11034910	C	chr3	11025213	C	chr3	11257220	T	chr3	11052065	C	chr3	11123221
1_0512	+	A/C	A	Vu07	36083279	A	chr7	33751898	C	chr7	32522804	A	chr7	33266308	A	chr7	33422131	C	chr7	32939659	A	chr7	33670692
1_0513	-	A/G	T	Vu07	38174906	C	chr7	35782354	T	chr7	34540707	T	chr7	35314581	C	chr7	35436478	C	chr7	34973756	C	chr7	35687346
1_0514	+	A/G	G	Vu06	18912873	A	chr6	16959589	G	chr6	15591017	A	chr6	16415431	A	chr6	16843255	A	chr6	16121564	G	chr6	16708936
1_0516	-	A/G	C	Vu09	31073559	C	chr9	28284589	C	chr9	25545049	C	chr9	26240538	C	chr9	27923270	C	chr9	26148747	C	chr9	28141848
1_0517	+	A/G	G	Vu09	5184916	G	chr9	4947935	G	chr9	4964848	G	chr9	4979762	G	chr9	5042950	G	chr9	4948691	G	chr9	4995657
1_0519	-	C/G	G	Vu09	135090	G	chr9	83551	C	chr9	115903	C	chr9	117097	C	chr9	133790	G	chr9	121613	C	chr9	116311
1_0520	+	A/G	G	Vu07	19412762	G	chr7	18062155	G	chr7	17027292	G	chr7	17687894	G	chr7	17723992	G	chr7	17402248	G	chr7	18018209
1_0522	+	A/C	A	Vu06	22362852	C	chr6	20281394	A	chr6	18873689	A	chr6	19675422	A	chr6	20198032	A	chr6	19450012	A	chr6	20061962
1_0524	-	A/C	T	Vu09	29111271	G	chr9	26387443	G	chr9	23723607	G	chr9	24363350	G	chr9	26040833	T	chr9	24233700	G	chr9	26250490
1_0525	-	A/G	C	Vu07	20336614	T	chr7	18962436	T	chr7	17908649	C	chr7	18572358	T	chr7	18627887	T	chr7	18264629	T	chr7	18932269
1_0527	-	A/G	T	Vu05	43151417	T	chr5	39673563	T	chr5	37301403	T	chr5	38683410	T	chr5	39413371	T	chr5	38154619	T	chr5	40017299
1_0529	-	A/G	T	Vu02	21770193	T	chr2	19090708	T	chr2	17566822	C	chr2	18119786	T	chr2	18604263	T	chr2	17933362	T	chr2	19109141
1_0530	-	A/G	T	Vu09	31934510	T	chr9	29114921	T	chr9	26379058	C	chr9	27065759	T	chr9	28763539	T	chr9	26975933	T	chr9	28971070
1_0531	+	C/G	G	Vu04	1554805	G	chr4	1486704	G	chr4	1448868	C	chr4	1460053	C	chr4	1494995	G	chr4	1498347	C	chr4	1478734
1_0532	+	A/G	G	Vu05	4662758	G	chr5	4488701	G	chr5	4420853	G	chr5	4422235	G	chr5	4486599	G	chr5	4320358	G	chr5	4599492
1_0534	-	A/C	T	Vu07	24301373	T	chr7	22682890	T	chr7	21540322	T	chr7	22256482	T	chr7	22330678	G	chr7	21911555	T	chr7	22596247
1_0535	-	A/G	T	Vu01	32540951	T	chr1	28978537	T	chr1	27272794	C	chr1	27082497	T	chr1	28137910	T	chr1	27524373	T	chr1	29110960
1_0537	+	A/T	A	Vu10	22649619	A	chr10	19405427	A	chr10	18047639	A	chr10	19106096	A	chr10	19252981	T	chr10	19218992	A	chr10	19174459
1_0538	-	A/T	A	Vu06	26317116	A	chr6	24044028	A	chr6	22624108	A	chr6	23442032	A	chr6	24030080	A	chr6	23208731	A	chr6	23790554
1_0539	-	A/G	C	Vu03	65131039	C	chr3	59925846	C	chr3	58476842	C	chr3	58355120	T	chr3	59291962	T	chr3	58192619	T	chr3	60466528
1_0540	-	C/G	C	Vu05	1441973	C	chr5	1348347	C	chr5	1331058	C	chr5	1343325	C	chr5	1359999	G	chr5	1257893	G	chr5	1390832
1_0541	-	A/T	T	Vu06	20665978	T	chr6	18700526	T	chr6	17307062	A	chr6	18096390	A	chr6	18621527	A	chr6	17841420	A	chr6	18470991
1_0543	-	A/G	C	Vu01	38726868	C	chr1	34900400	C	chr1	33180951	C	chr1	32979498	C	chr1	34087287	C	chr1	33424017	C	chr1	35060341
1_0546	+	A/T	A	Vu03	4424152	A	chr3	4195999	A	chr3	4212252	A	chr3	4225725	A	chr3	4358232	T	chr3	4219977	T	chr3	4281631
1_0547	-	A/G	T	Vu04	37843779	C	chr4	31851846	T	chr4	28312647	C	chr4	29062918	T	chr4	31241692	T	chr4	28828765	T	chr4	30516283
1_0548	-	C/G	C	Vu08	33686855	C	chr8	30503247	C	chr8	28999221	C	chr8	29946589	C	chr8	30311388	G	chr8	29457301	C	chr8	30859935
1_0549	+	A/C	C	Vu11	39578033	A	chr11	34962843	A	chr11	32757327	A	chr11	34131020	A	chr11	34875928	A	chr11	33652876	A	chr11	35771992
1_0551	+	A/G	G	Vu07	36551009	G	chr7	34202609	A	chr7	32970024	G	chr7	33716589	A	chr7	33868242	A	chr7	33384976	G	chr7	34125960
1_0553	-	C/G	C	Vu04	41195347	G	chr4	34966828	--	NA	NA	G	chr4	32156745	G	chr4	34342414	G	chr4	31899800	G	chr4	33621855
1_0554	+	A/G	A	Vu10	28143195	A	chr10	24246831	A	chr10	22434017	A	chr10	23660198	A	chr10	23982438	A	chr10	23880257	A	chr10	23893257
1_0557	+	A/G	A	Vu08	7364309	G	chr8	6941101	A	chr8	6697885	G	chr8	6933511	A	chr8	7010640	A	chr8	6760232	A	chr8	6993049
1_0558	-	A/G	C	Vu09	6122201	C	chr9	5848970	C	chr9	5862392	C	chr9	5879712	C	chr9	5947165	C	chr9	5914949	C	chr9	5887007
1_0559	+	A/T	T	Vu02	30084135	A	chr2	27059721	T	chr2	25548274	A	chr2	26091076	A	chr2	26609569	T	chr2	26039352	A	chr2	27188411
1_0560	+	A/G	G	Vu01	40694428	G	chr1	36833430	G	chr1	35104275	G	chr1	35111269	G	chr1	36030594	G	chr1	35368450	G	chr1	36985973
1_0562	+	A/G	G	Vu04	35821359	T	chr4	30359584	--	NA	NA	G	chr4	27554081	C	chr4	29685006	G	chr4	27373896	C	chr4	29105029
1_0563	-	A/G	T	Vu04	16069647	T	chr4	13790932	T	chr4	11554994	C	chr4	12986075	T	chr4	13713538	T	chr4	13037151	C	chr4	13714784
1_0564	+	A/G	G	Vu02	24512169	G	chr2	21724479	G	chr2	20199364	G	chr2	20756974	G	chr2	21238306	G	chr2	20615983	G	chr2	21744710
1_0565	-	C/G	C	Vu11	32912173	C	chr11	27043137	G	chr11	26465236	C	chr11	27855754	G	chr11	28534974	C	chr11	27355002	G	chr11	29351387
1_0566	+	A/G	A	Vu09	37224393	A	chr9	34072976	G	chr9	31347171	G	chr9	32017407	A	chr9	33790630	A	chr9	31908104	A	chr9	33944420
1_0567	+	C/G	G	Vu09	10676843	G	chr9	10217611	C	chr9	10133825	C	chr9	10200577	G	chr9	10273056	C	chr9	10218966	G	chr9	10234520
1_0568	-	C/G	G	Vu11	39066422	G	chr11	34500859	G	chr11	32291605	G	chr11	33663330	C	chr11	34403085	G	chr11	33194461	C	chr11	35297908
1_0569	-	A/G	C	Vu03	58394948	C	chr3	53430396	C	chr3	51988945	C	chr3	51923798	--	NA	NA	C	chr3	51697159	T	chr3	53945136
1_0570	+	A/G	A	Vu09	9626869	A	chr9	9224412	A	chr9	9222696	A	chr9	9241580	A	chr9	9301335	A	chr9	9263603	A	chr9	9263367
1_0572	X	A/G	C	Vu01	7876770	--	NA	NA	--	NA	NA	C	chr1	10588864	G	chr1	7515928	--	NA	NA	--	NA	NA
1_0573	-	A/G	C	Vu07	40111562	--	NA	NA	C	chr7	36369607	C	chr7	37129079	--	NA	NA	C	chr7	36803175	C	chr7	37514948
1_0574	+	A/G	A	Vu04	18053163	T	chr4	17439947	T	chr4	15078468	C	chr4	16131424	A	chr4	17038706	C	chr4	15808443	G	chr4	16602701
1_0575	+	A/G	G	Vu07	12206818	G	chr7	11657172	G	chr7	11419533	G	chr7	11700264	G	chr7	11703094	G	chr7	11645525	G	chr7	11658814
1_0576	+	A/G	A	Vu02	30051517	A	chr2	27027118	G	chr2	25515697	G	chr2	26058351	A	chr2	26576962	A	chr2	26006678	A	chr2	27155797
1_0578	+	A/G	G	Vu08	30362805	G	chr8	27433652	G	chr8	25918281	G	chr8	26885519	G	chr8	27244002	G	chr8	26346480	G	chr8	27796920
1_0579	+	A/C	A	Vu08	36913487	C	chr8	33595244	A	chr8	32069626	C	chr8	32968042	A	chr8	33528198	C	chr8	32564546	A	chr8	33931093
1_0580	+	A/T	T	Vu03	17528699	T	chr3	16480133	T	chr3	16265978	T	chr3	16297989	T	chr3	16627289	T	chr3	16432807	T	chr3	16500133
1_0585	+	A/T	A	Vu07	21103695	T	chr7	19715536	A	chr7	18628086	T	chr7	19325853	A	chr7	19370857	A	chr7	18983701	T	chr7	19658445
1_0586	+	A/T	A	Vu09	37170620	A	chr9	34019480	T	chr9	31285792	T	chr9	31956021	A	chr9	33737001	A	chr9	31854644	A	chr9	33890957
1_0587	+	C/G	C	Vu10	33548547	G	chr10	29053836	G	chr10	27009167	G	chr10	28467112	G	chr10	28704977	C	chr10	28729941	G	chr10	28845031
1_0588	+	A/G	G	Vu08	35326974	G	chr8	32030976	G	chr8	30534437	G	chr8	31461725	G	chr8	31993440	G	chr8	31020638	G	chr8	32400502
1_0589	+	A/G	A	Vu07	5320099	A	chr7	5095504	G	chr7	5057311	A	chr7	5079142	G	chr7	5133515	A	chr7	5071566	A	chr7	5138919
1_0591	-	A/T	A	Vu03	2812399	A	chr3	2668060	A	chr3	2677827	T	chr3	2684496	T	chr3	2827183	A	chr3	2690835	A	chr3	2733886
1_0594	+	A/C	A	Vu03	45114158	C	chr3	40976511	C	chr3	39746409	A	chr3	39599218	C	chr3	40315735	C	chr3	39336346	C	chr3	41434413
1_0598	+	A/G	A	Vu10	30927052	A	chr10	26764016	A	chr10	24830657	A	chr10	26145156	A	chr10	26519446	A	chr10	26442233	A	chr10	26452960
1_0599	+	A/G	G	Vu07	39210957	G	chr7	36772458	G	chr7	35522110	G	chr7	36298477	G	chr7	36425858	A	chr7	35963272	G	chr7	36677937
1_0600	-	A/G	C	Vu04	17653610	G	chr4	17799972	C	chr4	16053611	G	chr4	16484254	C	chr4	16676095	A	chr4	16135108	C	chr4	16228570
1_0601	-	A/C	T	Vu03	59397090	T	chr3	54401209	T	chr3	52972100	T	chr3	52877025	T	chr3	53759465	T	chr3	52684086	T	chr3	54936740
1_0602	X	A/G	C	Vu06	31854856	--	NA	NA	C	chr6	27887533	C	chr6	28708787	C	chr6	29354888	T	chr4	6817202	C	chr6	29119317
1_0603	-	A/G	T	Vu04	993545	T	chr4	937324	T	chr4	937530	T	chr4	948064	C	chr4	966107	C	chr4	954785	C	chr4	941667
1_0604	+	A/T	T	Vu03	40373174	A	chr3	36423172	A	chr3	35241505	A	chr3	35070557	A	chr3	35727297	A	chr3	34803590	A	chr3	36895303
1_0605	+	A/C	C	Vu08	1417890	A	chr8	1268000	A	chr8	1196299	C	chr8	1199707	A	chr8	1265955	A	chr8	1194936	A	chr8	1238977
1_0606	-	A/G	C	Vu04	39165230	C	chr4	33130550	C	chr4	29579180	T	chr4	30336653	C	chr4	32530290	T	chr4	30077401	C	chr4	31807199
1_0611	+	A/C	A	Vu07	39270597	C	chr7	36833436	C	chr7	35582506	C	chr7	36358920	C	chr7	36485663	A	chr7	36021405	C	chr7	36736429
1_0614	+	A/C	C	Vu05	9651112	C	chr5	9086398	C	chr5	8924295	C	chr5	9037344	C	chr5	9128272	A	chr5	8895714	C	chr5	9255003
1_0616	-	A/G	T	Vu09	32513428	T	chr9	29664410	T	chr9	26933536	C	chr9	27627581	C	chr9	29330783	C	chr9	27520231	C	chr9	29531950
1_0617	-	C/G	C	Vu10	983589	C	chr10	881776	C	chr10	1012517	C	chr10	864358	G	chr10	885812	C	chr10	912909	G	chr10	882208
1_0618	-	A/C	T	Vu03	58459991	T	chr3	53488695	T	chr3	52063011	T	chr3	51995564	T	chr3	52858931	G	chr3	51761728	T	chr3	54017536
1_0620	-	A/G	C	Vu05	11765515	C	chr5	10932255	C	chr5	10762759	C	chr5	11016767	C	chr5	10794842	C	chr5	10767821	C	chr5	11195793
1_0621	+	A/G	A	Vu02	27795640	G	chr2	24839782	A	chr2	23337209	G	chr2	23877618	G	chr2	24399958	G	chr2	23816359	G	chr2	24962241
1_0624	-	A/T	T	Vu08	3181561	T	chr8	3036498	T	chr8	2900742	T	chr8	2914724	T	chr8	3006103	A	chr8	2946444	T	chr8	2976638
1_0625	+	A/G	A	Vu05	9354524	G	chr5	8768725	G	chr5	8621665	G	chr5	8733146	G	chr5	8812490	A	chr5	8586651	A	chr5	8936765
1_0626	-	A/G	C	Vu03	61906722	C	chr3	56826623	C	chr3	55412360	T	chr3	55297541	C	chr3	56205093	C	chr3	55134663	T	chr3	57376589
1_0628	+	C/G	C	Vu10	31654283	G	chr10	27436852	C	chr10	25426097	G	chr10	26739090	C	chr10	27052068	G	chr10	27058445	C	chr10	27194191
1_0629	+	A/T	T	Vu04	37118905	A	chr4	31541651	A	chr4	27949553	A	chr4	28744735	A	chr4	30896093	A	chr4	28521283	A	chr4	30274115
1_0633	-	A/G	T	Vu07	34101245	T	chr7	31819994	T	chr7	30594546	T	chr7	31334370	C	chr7	31483861	G	chr7	30989634	T	chr7	31738510
1_0634	+	A/G	G	Vu11	36825434	G	chr11	32355480	G	chr11	30140016	G	chr11	31526483	G	chr11	32279837	A	chr11	31051972	A	chr11	33145701
1_0635	-	A/G	C	Vu06	33295277	T	chr6	30718960	C	chr6	29222432	C	chr6	30068374	C	chr6	30714695	T	chr6	29863301	C	chr6	30484025
1_0636	+	A/G	A	Vu03	8837794	G	chr3	8450995	G	chr3	8422391	A	chr3	8437690	G	chr3	8627121	G	chr3	8414970	G	chr3	8486979
1_0637	-	A/G	T	Vu04	32464257	T	chr4	27981972	T	chr4	24495540	T	chr4	25134702	T	chr4	27337304	C	chr4	24812375	T	chr4	26475569
1_0640	-	A/G	T	Vu05	5477407	C	chr5	5297559	T	chr5	5232104	T	chr5	5232701	C	chr5	5288226	C	chr5	5115336	C	chr5	5414303
1_0641	-	A/C	G	Vu02	27381707	T	chr2	24440130	T	chr2	22914176	T	chr2	23463114	T	chr2	23976255	G	chr2	23391941	T	chr2	24537486
1_0642	+	A/G	A	Vu07	39507640	G	chr7	37049997	G	chr7	35797697	G	chr7	36575631	G	chr7	36704246	A	chr7	36243036	G	chr7	36953067
1_0643	+	A/G	A	Vu09	30244297	A	chr9	27510087	A	chr9	24811895	A	chr9	25487340	G	chr9	27180469	A	chr9	25348200	A	chr9	27350471
1_0644	+	A/G	G	Vu02	24465710	G	chr2	21683655	G	chr2	20158529	G	chr2	20716310	G	chr2	21195381	G	chr2	20575177	G	chr2	21699728
1_0645	+	C/G	C	Vu05	7370620	C	chr5	6852999	C	chr5	6685315	C	chr5	6785280	C	chr5	6864489	C	chr5	6660008	G	chr5	7000461
1_0646	+	A/T	A	Vu01	33253663	T	chr1	29674047	T	chr1	27956673	A	chr1	27800519	T	chr1	28820669	T	chr1	28209143	T	chr1	29806398
1_0647	-	A/G	T	Vu05	33347422	T	chr5	30394329	T	chr5	27955360	C	chr5	29442944	C	chr5	30062572	T	chr5	28683906	C	chr5	30835289
1_0648	+	A/C	A	Vu02	27146615	C	chr2	24205259	A	chr2	22674622	A	chr2	23228549	A	chr2	23740311	A	chr2	23156260	A	chr2	24301113
1_0649	+	A/G	A	Vu09	29365218	G	chr9	26622146	G	chr9	23941967	G	chr9	24599858	G	chr9	26296823	A	chr9	24473559	A	chr9	26497070
1_0650	-	A/C	G	Vu06	16180120	A	chr6	14324575	G	chr6	12911428	G	chr6	13806392	A	chr6	14154040	G	chr6	13946858	A	chr6	14106459
1_0652	-	A/G	C	Vu07	34445935	C	chr7	32156519	T	chr7	30928377	T	chr7	31668696	C	chr7	31824871	T	chr7	31345603	C	chr7	32071545
1_0654	+	A/G	G	Vu03	33373461	A	chr3	29796646	G	chr3	28728091	G	chr3	28461527	G	chr3	29064893	G	chr3	28245036	G	chr3	30258113
1_0656	+	A/G	A	Vu03	61761723	G	chr3	56683580	A	chr3	55268506	G	chr3	55146168	G	chr3	56061731	A	chr3	54991662	G	chr3	57225355
1_0657	-	A/G	C	Vu07	949751	T	chr7	913492	T	chr7	895095	C	chr7	901372	T	chr7	912481	T	chr7	943037	T	chr7	916065
1_0658	-	A/G	C	Vu07	14993709	C	chr7	14134254	G	chr7	13632181	G	chr7	13683904	C	chr7	14191435	C	chr7	14022294	C	chr7	14133411
1_0659	+	A/G	G	Vu02	23668640	A	chr2	20886919	G	chr2	19386749	G	chr2	19910785	G	chr2	20384731	G	chr2	19739900	G	chr2	20892772
1_0660	+	A/G	A	Vu06	27826891	G	chr6	25474539	A	chr6	24056604	G	chr6	24876472	A	chr6	25462643	A	chr6	24667079	A	chr6	25237514
1_0661	X	A/G	--	NA	NA	G	chr8	31188819	G	chr8	29678353	G	chr8	30629673	A	chr8	31000882	--	NA	NA	A	chr8	31549197
1_0662	+	A/G	A	Vu08	25439590	A	chr8	22746942	G	chr8	21196824	A	chr8	22161278	A	chr8	22528864	A	chr8	21617436	A	chr8	23080026
1_0663	-	A/G	T	Vu02	26876293	C	chr2	23934935	T	chr2	22405534	T	chr2	22964584	T	chr2	23474210	T	chr2	22894206	T	chr2	24032873
1_0665	-	A/G	C	Vu09	27894229	T	chr9	25218703	C	chr9	22568190	C	chr9	23188990	C	chr9	24831158	C	chr9	23058162	C	chr9	25075498
1_0666	-	C/G	C	Vu04	36182684	--	NA	NA	C	chr4	27039285	C	chr4	27860570	C	chr4	29998696	G	chr4	27631545	C	chr4	29388332
1_0667	+	C/G	C	Vu03	2503431	G	chr3	2362151	C	chr3	2371633	G	chr3	2376990	C	chr3	2523419	C	chr3	2391695	C	chr3	2426706
1_0670	-	A/G	T	Vu07	33369221	C	chr7	31113664	T	chr7	29907255	T	chr7	30652416	T	chr7	30761178	T	chr7	30323552	T	chr7	31026830
1_0671	-	A/G	C	Vu10	35746525	C	chr10	30579074	C	chr10	28315544	C	chr10	30170862	C	chr10	30665539	C	chr10	30425235	C	chr10	30457388
1_0672	-	A/T	T	Vu01	4498886	A	chr1	3732798	A	chr1	3724303	A	chr1	3758945	T	chr1	3760763	T	chr1	3803642	A	chr1	3848002
1_0673	-	A/G	C	Vu01	4497139	C	chr1	3730961	C	chr1	3722466	C	chr1	3757108	T	chr1	3758441	C	chr1	3801895	C	chr1	3846165
1_0674	+	A/G	A	Vu07	33526745	A	chr7	31270114	A	chr7	30061789	A	chr7	30809597	A	chr7	30917996	G	chr7	30479905	A	chr7	31183987
1_0675	-	A/G	C	Vu06	29862114	C	chr6	27386655	C	chr6	26018953	C	chr6	26818000	G	chr6	26857141	C	chr6	26586163	G	chr6	26630410
1_0676	-	A/G	T	Vu01	17284293	T	chr1	14906795	T	chr1	13388224	T	chr1	13039824	T	chr1	13879689	T	chr1	13512957	T	chr1	14839307
1_0677	-	A/G	T	Vu08	32453029	C	chr8	29431112	T	chr8	27942386	T	chr8	28894379	C	chr8	29273155	C	chr8	28415868	C	chr8	29805477
1_0678	-	A/G	T	Vu01	34752334	T	chr1	31041476	C	chr1	29329877	T	chr1	29143594	C	chr1	30203918	C	chr1	29563400	C	chr1	31174931
1_0679	-	A/G	T	Vu07	35781861	T	chr7	33462347	T	chr7	32234119	T	chr7	32976915	T	chr7	33134142	C	chr7	32652072	T	chr7	33378587
1_0681	-	A/G	T	Vu03	59016203	T	chr3	54031088	T	chr3	52609207	C	chr3	52536388	T	chr3	53402512	C	chr3	52315287	T	chr3	54565068
1_0682	+	A/G	G	Vu10	1460940	G	chr10	1287109	A	chr10	1388417	G	chr10	1273195	G	chr10	1291065	A	chr10	1356609	G	chr10	1284888
1_0684	+	A/C	C	Vu08	263699	A	chr8	228387	C	chr8	168058	C	chr8	168814	C	chr8	222480	C	chr8	166403	C	chr8	205781
1_0686	+	C/G	G	Vu03	15133207	G	chr3	14171315	G	chr3	13959226	G	chr3	13975502	G	chr3	14296699	G	chr3	14107133	G	chr3	14162959
1_0687	+	A/G	A	Vu07	24554459	A	chr7	22902973	A	chr7	21750004	A	chr7	22469050	A	chr7	22552805	A	chr7	22126566	A	chr7	22811147
1_0688	+	A/G	G	Vu06	33790905	G	chr6	31210628	G	chr6	29716879	G	chr6	30573229	G	chr6	31206627	A	chr6	30372727	G	chr6	30976786
1_0690	+	A/G	A	Vu06	33312875	G	chr6	30736360	G	chr6	29240054	G	chr6	30086004	A	chr6	30732323	G	chr6	29880699	A	chr6	30501653
1_0691	+	A/G	A	Vu06	34117321	A	chr6	31531233	G	chr6	30029789	A	chr6	30889007	A	chr6	31526234	G	chr6	30688400	G	chr6	31295585
1_0692	+	A/C	A	Vu01	33624983	A	chr1	29965958	C	chr1	28249196	C	chr1	28079798	C	chr1	29125680	A	chr1	28484167	C	chr1	30096887
1_0693	-	A/C	G	Vu07	25461594	G	chr7	23739367	G	chr7	22604088	G	chr7	23301346	T	chr7	23415944	T	chr7	22975940	T	chr7	23638533
1_0694	-	A/G	C	Vu07	37156885	C	chr7	34790411	C	chr7	33546306	C	chr7	34319487	C	chr7	34459424	T	chr7	33975115	C	chr7	34691048
1_0695	+	A/C	C	Vu07	34796776	C	chr7	32497404	A	chr7	31265340	C	chr7	32009428	A	chr7	32164835	C	chr7	31687263	A	chr7	32411233
1_0698	-	A/G	C	Vu07	5282400	C	chr7	5045219	C	chr7	5019978	C	chr7	5041550	C	chr7	5083402	C	chr7	5021545	C	chr7	5086846
1_0699	+	C/G	G	Vu01	39347030	G	chr1	35517331	G	chr1	33781364	C	chr1	33785085	C	chr1	34704657	C	chr1	34038186	C	chr1	35666218
1_0701	+	A/C	A	Vu06	26418270	C	chr6	24135202	C	chr6	22714682	C	chr6	23532912	C	chr6	24119430	A	chr6	23303973	C	chr6	23881340
1_0702	+	A/C	C	Vu04	588870	C	chr4	543868	C	chr4	547225	C	chr4	556131	C	chr4	568514	A	chr4	563129	C	chr4	543319
1_0703	-	A/G	T	Vu11	866081	T	chr11	904962	T	chr11	770826	T	chr11	769440	T	chr11	894988	T	chr11	776538	T	chr11	793247
1_0706	-	A/G	C	Vu06	23113055	T	chr6	20985316	C	chr6	19591540	T	chr6	20396984	T	chr6	20916529	C	chr6	20169967	T	chr6	20772344
1_0707	+	A/C	C	Vu03	54032571	A	chr3	49302488	C	chr3	47969022	C	chr3	47881385	A	chr3	48724741	A	chr3	47584215	A	chr3	49851098
1_0708	-	A/G	T	Vu02	25669428	T	chr2	22777172	T	chr2	21247583	T	chr2	21808600	T	chr2	22325452	T	chr2	21693728	T	chr2	22837023
1_0709	-	A/G	C	Vu07	37867393	C	chr7	35476610	T	chr7	34231819	T	chr7	35009112	T	chr7	35130109	T	chr7	34661219	C	chr7	35381327
1_0710	-	A/G	C	Vu06	12354472	C	chr6	11245788	C	chr6	10516125	C	chr6	10866257	C	chr6	11183689	C	chr6	10542811	C	chr6	11152211
1_0712	-	A/G	C	Vu11	39682964	C	chr11	35065281	C	chr11	32856673	C	chr11	34233698	C	chr11	34978377	C	chr11	33752892	C	chr11	35874426
1_0713	-	A/G	C	Vu03	11704533	C	chr3	10987037	C	chr3	10946448	C	chr3	10937056	C	chr3	11169014	T	chr3	10959070	C	chr3	11034687
1_0716	-	A/G	T	Vu07	22036050	T	chr7	20588506	T	chr7	19480558	T	chr7	20187412	T	chr7	20250033	C	chr7	19875673	T	chr7	20534667
1_0718	-	A/G	T	Vu03	46541263	T	chr3	42242585	T	chr3	41005557	T	chr3	40883857	C	chr3	41584219	C	chr3	40565488	C	chr3	42713347
1_0719	-	A/G	C	Vu02	7267256	C	chr2	6524410	C	chr2	6204346	C	chr2	6579229	C	chr2	6559100	T	chr2	6559064	T	chr2	6594528
1_0720	-	A/G	T	Vu11	40150734	T	chr11	35529734	T	chr11	33320368	T	chr11	34697654	T	chr11	35444200	C	chr11	34216441	T	chr11	36338142
1_0722	+	A/C	C	Vu04	9160017	C	chr4	8387830	C	chr4	8089443	C	chr4	7960961	C	chr4	8358341	A	chr4	8215786	C	chr4	8551476
1_0724	-	A/G	T	Vu03	1242154	T	chr3	1152256	T	chr3	1162090	T	chr3	1166751	C	chr3	1305392	T	chr3	1158951	C	chr3	1209116
1_0725	-	A/G	C	Vu05	8038900	C	chr5	7506978	T	chr5	7366745	C	chr5	7469923	C	chr5	7545016	C	chr5	7318601	C	chr5	7649881
1_0726	+	A/G	A	Vu05	4816976	A	chr5	4649142	G	chr5	4574638	A	chr5	4582819	A	chr5	4647103	G	chr5	4476615	A	chr5	4760366
1_0727	+	A/C	A	Vu05	46620212	A	chr5	42942024	A	chr5	40551838	A	chr5	41972282	A	chr5	42710303	A	chr5	41419600	A	chr5	43338072
1_0728	-	A/C	T	Vu11	38157360	T	chr11	33621432	T	chr11	31420878	T	chr11	32785696	G	chr11	33526920	G	chr11	32321143	T	chr11	34418260
1_0730	-	A/G	C	Vu10	16797525	A	chr10	14487986	A	chr10	13577161	A	chr10	14491294	A	chr10	14500497	C	chr10	14484853	T	chr10	13472358
1_0731	-	A/T	T	Vu05	47264929	T	chr5	43589173	T	chr5	41227876	T	chr5	42644103	T	chr5	43379624	A	chr5	42056936	A	chr5	43976805
1_0732	-	A/G	C	Vu06	31624666	T	chr6	29111847	C	chr6	27661773	C	chr6	28487304	C	chr6	29130952	T	chr6	28257472	C	chr6	28895320
1_0733	-	A/G	C	Vu08	37875535	C	chr8	34482762	C	chr8	32961823	C	chr8	33893764	T	chr8	34488943	C	chr8	33386040	T	chr8	34913680
1_0734	+	A/C	A	Vu05	2176223	A	chr5	2027857	A	chr5	2012541	A	chr5	2053663	C	chr5	2060692	C	chr5	2019375	C	chr5	2165204
1_0736	+	A/T	T	Vu06	19461801	T	chr6	17507659	T	chr6	16119294	T	chr6	16942282	A	chr6	17414213	A	chr6	16682159	A	chr6	17270727
1_0737	+	A/C	A	Vu05	47026048	C	chr5	43347196	A	chr5	40988264	A	chr5	42400471	C	chr5	43138770	A	chr5	41817036	A	chr5	43738125
1_0739	-	A/C	G	Vu10	26034166	T	chr10	22596750	G	chr10	21105001	G	chr10	22262165	T	chr10	22463407	A	chr10	22229746	T	chr10	22376049
1_0740	-	A/G	C	Vu03	17744978	T	chr3	16697753	C	chr3	16484163	C	chr3	16515959	C	chr3	16845634	C	chr3	16650934	C	chr3	16715043
1_0741	+	A/G	A	Vu07	29186911	A	chr7	27245954	A	chr7	26063373	A	chr7	26780773	A	chr7	26849256	A	chr7	26462611	A	chr7	27119979
1_0742	+	A/T	T	Vu05	43634801	T	chr5	40086610	T	chr5	37720501	T	chr5	39117330	A	chr5	39859933	T	chr5	38586258	A	chr5	40470481
1_0746	-	A/C	T	Vu01	41454488	T	chr1	37566568	G	chr1	35835813	T	chr1	35844842	G	chr1	36764739	G	chr1	36098421	G	chr1	37720993
1_0748	+	A/G	G	Vu05	43327318	A	chr5	39836408	A	chr5	37458562	A	chr5	38842086	A	chr5	39572967	G	chr5	38314965	A	chr5	40181114
1_0749	-	C/G	C	Vu05	1095550	C	chr5	1029808	G	chr5	1202082	C	chr5	1022629	C	chr5	1044272	G	chr5	1002140	G	chr5	1027172
1_0750	+	A/C	A	Vu09	40799448	C	chr9	37476956	C	chr9	34740249	A	chr9	35537035	C	chr9	37192735	C	chr9	35286898	C	chr9	37350549
1_0751	-	A/G	C	Vu06	33073472	T	chr6	30471723	C	chr6	29005934	C	chr6	29850322	C	chr6	30497380	T	chr6	29622779	C	chr6	30266585
1_0752	+	C/G	C	Vu11	8767001	G	chr11	8059006	C	chr11	7622157	G	chr11	7829369	C	chr11	7887575	C	chr11	7932400	C	chr11	7986637
1_0753	-	A/T	T	Vu07	35851334	T	chr7	33527769	T	chr7	32301538	T	chr7	33041877	T	chr7	33198662	A	chr7	32713974	T	chr7	33445211
1_0754	-	A/G	T	Vu10	24868434	T	chr10	21428647	C	chr10	20017652	T	chr10	21138280	T	chr10	21286054	C	chr10	21281164	T	chr10	21223114
1_0755	-	C/G	G	Vu02	25407366	C	chr2	22564829	C	chr2	21035922	C	chr2	21591974	G	chr2	22090067	G	chr2	21480556	C	chr2	22583874
1_0756	+	A/G	G	Vu01	29376009	A	chr1	26058992	A	chr1	24503555	A	chr1	24186618	A	chr1	25234713	G	chr1	24695522	A	chr1	26177776
1_0757	-	A/C	G	Vu04	3278476	G	chr4	3168951	T	chr4	3031663	T	chr4	3070226	T	chr4	3123226	T	chr4	3169634	T	chr4	3139363
1_0758	+	A/G	A	Vu03	12871554	A	chr3	12083362	A	chr3	12005343	A	chr3	11886555	G	chr3	12232025	G	chr3	12080223	G	chr3	12090679
1_0759	+	A/C	C	Vu10	30480174	C	chr10	26328353	C	chr10	24410831	C	chr10	25731099	C	chr10	26113392	A	chr10	26037486	A	chr10	26067933
1_0760	+	A/G	G	Vu06	25380634	A	chr6	23138129	A	chr6	21719842	A	chr6	22537163	G	chr6	23076685	G	chr6	22310577	A	chr6	22887383
1_0762	+	A/G	A	Vu09	18088488	G	chr9	19237322	C	chr3	15421706	C	chr3	15447923	T	chr9	16891746	A	chr9	17961345	T	chr9	16918093
1_0763	-	A/G	C	Vu02	2613239	C	chr2	2277914	C	chr2	2342950	C	chr2	2411939	C	chr2	2322664	T	chr2	2389611	C	chr2	2303195
1_0764	-	A/C	G	Vu03	201114	G	chr3	161617	G	chr3	179120	G	chr3	179429	G	chr3	312835	T	chr3	178914	G	chr3	207643
1_0765	-	A/G	C	Vu06	19909619	C	chr6	17953632	C	chr6	16560393	C	chr6	17365303	C	chr6	17863750	T	chr6	17127195	C	chr6	17718468
1_0769	-	A/G	T	Vu03	48642464	T	chr3	44259879	T	chr3	43028910	T	chr3	42902744	T	chr3	43604074	C	chr3	42553648	T	chr3	44706098
1_0770	-	A/G	T	Vu06	18676994	T	chr6	16736882	T	chr6	15357832	T	chr6	16191123	T	chr6	16620288	T	chr6	15901244	T	chr6	16475640
1_0771	+	A/C	C	Vu09	7080322	C	chr9	6773614	A	chr9	6781142	A	chr9	6803149	C	chr9	6862457	C	chr9	6828969	C	chr9	6806118
1_0772	+	A/G	G	Vu03	52032687	G	chr3	47529919	G	chr3	46217651	G	chr3	46121757	G	chr3	46955111	A	chr3	45795442	A	chr3	48077124
1_0773	+	A/G	G	Vu07	36974009	G	chr7	34614446	G	chr7	33377329	G	chr7	34130960	G	chr7	34286568	A	chr7	33804462	G	chr7	34536416
1_0774	-	A/G	C	Vu01	31018769	T	chr1	27579036	T	chr1	25960079	C	chr1	25675339	T	chr1	26744438	T	chr1	26151986	T	chr1	27717783
1_0775	-	C/G	C	Vu05	1566360	C	chr5	1468065	C	chr5	1450162	G	chr5	1463108	G	chr5	1479874	G	chr5	1379611	G	chr5	1513347
1_0776	+	A/G	G	Vu03	56756860	G	chr3	51856586	A	chr3	50514751	G	chr3	50449407	G	chr3	51213985	G	chr3	50127577	G	chr3	52374241
1_0779	+	A/G	A	Vu03	1912563	G	chr3	1787329	G	chr3	1802023	G	chr3	1802643	G	chr3	1949538	A	chr3	1811626	G	chr3	1853319
1_0782	+	A/G	G	Vu05	877109	G	chr5	824176	G	chr5	814307	G	chr5	826487	G	chr5	841931	A	chr5	815350	G	chr5	826664
1_0784	+	A/G	G	Vu05	9591404	G	chr5	9027404	G	chr5	8872511	G	chr5	8979650	G	chr5	9069241	A	chr5	8844335	G	chr5	9194903
1_0785	-	A/G	C	Vu08	7178718	C	chr8	6784599	C	chr8	6537513	C	chr8	6776157	C	chr8	6849466	C	chr8	6596204	C	chr8	6825732
1_0787	+	A/G	G	Vu04	42233200	A	chr4	35632507	G	chr4	32117152	G	chr4	32833058	A	chr4	34997871	G	chr4	32552423	A	chr4	34279325
1_0788	+	A/G	G	Vu03	12281762	G	chr3	11545352	G	chr3	11481913	G	chr3	11359138	G	chr3	11729429	A	chr3	11560868	G	chr3	11589247
1_0790	-	A/G	C	Vu05	1519725	C	chr5	1426308	C	chr5	1408718	C	chr5	1421252	C	chr5	1437906	C	chr5	1338076	C	chr5	1471716
1_0791	-	A/G	T	Vu07	30217857	T	chr7	28058780	T	chr7	26849874	T	chr7	27605927	T	chr7	27694317	C	chr7	27285892	C	chr7	27957921
1_0792	+	A/G	A	Vu07	4667632	A	chr7	4473658	A	chr7	4472994	A	chr7	4474567	G	chr7	4508756	G	chr7	4466907	G	chr7	4510448
1_0794	+	A/G	G	Vu06	25805687	A	chr6	23545486	G	chr6	22121416	G	chr6	22936364	A	chr6	23484528	G	chr6	22710431	A	chr6	23292073
1_0795	+	A/T	A	Vu11	38464264	A	chr11	33915827	A	chr11	31713421	A	chr11	33076751	A	chr11	33816993	A	chr11	32615493	A	chr11	34713485
1_0797	+	A/G	A	Vu09	29348392	G	chr9	26603805	G	chr9	23924310	G	chr9	24581238	G	chr9	26279060	A	chr9	24462832	A	chr9	26480213
1_0800	+	C/G	C	Vu08	28495393	C	chr8	25676767	G	chr8	24108355	C	chr8	25117044	C	chr8	25459642	C	chr8	24548227	C	chr8	26020497
1_0802	+	A/G	A	Vu04	7508609	A	chr4	7117574	A	chr4	6991827	A	chr4	7011006	A	chr4	7081156	A	chr4	7046526	A	chr4	7202817
1_0803	-	A/G	T	Vu01	2324484	T	chr1	2009220	T	chr1	2007933	T	chr1	1994768	T	chr1	2011725	C	chr1	2065145	T	chr1	2017584
1_0804	+	A/C	C	Vu01	39914251	C	chr1	36075199	C	chr1	34337161	C	chr1	34348023	A	chr1	35261689	A	chr1	34596777	A	chr1	36225309
1_0805	+	A/G	A	Vu04	1410660	A	chr4	1353474	G	chr4	1349182	A	chr4	1363601	G	chr4	1390145	A	chr4	1368567	G	chr4	1373724
1_0806	+	A/G	G	Vu08	1950112	G	chr8	1838939	A	chr8	1714160	A	chr8	1715572	A	chr8	1787421	G	chr8	1723049	A	chr8	1759735
1_0807	+	C/G	C	Vu09	25706004	G	chr9	23213685	G	chr9	20622275	G	chr9	21243217	G	chr9	22817038	G	chr9	21067907	G	chr9	23059852
1_0811	-	A/T	A	Vu05	45510679	A	chr5	41917331	T	chr5	39546237	A	chr5	40933478	A	chr5	41683055	A	chr5	40409128	A	chr5	42303516
1_0812	+	A/C	C	Vu03	49444952	A	chr3	45045395	C	chr3	43800701	A	chr3	43688136	C	chr3	44396063	C	chr3	43339348	C	chr3	45498168
1_0815	-	A/C	G	Vu07	38974832	G	chr7	36538929	G	chr7	35290083	G	chr7	36066482	G	chr7	36192174	G	chr7	35727062	G	chr7	36444511
1_0816	+	A/G	A	Vu04	41984899	A	chr4	35399388	A	chr4	31885727	A	chr4	32602689	G	chr4	34765388	G	chr4	32316883	G	chr4	34047983
1_0817	-	A/G	C	Vu05	9787497	C	chr5	9218790	C	chr5	9061476	C	chr5	9168999	C	chr5	9257858	C	chr5	9029124	C	chr5	9386227
1_0819	+	A/T	T	Vu08	4616655	T	chr8	4386315	A	chr8	4212353	T	chr8	4269937	T	chr8	4368024	A	chr8	4243112	T	chr8	4324710
1_0820	-	A/G	C	Vu03	51956447	C	chr3	47456016	C	chr3	46144021	C	chr3	46047836	C	chr3	46881112	T	chr3	45721679	T	chr3	48003273
1_0823	+	A/C	C	Vu06	32612012	C	chr6	30103732	A	chr6	28613242	A	chr6	29445368	A	chr6	30096834	C	chr6	29234828	C	chr6	29874290
1_0824	+	A/T	T	Vu02	31565751	A	chr2	28508379	A	chr2	26996971	A	chr2	27548392	T	chr2	28045049	T	chr2	27496079	A	chr2	28644328
1_0826	+	A/T	T	Vu01	33485924	T	chr1	29831228	T	chr1	28114040	A	chr1	27949011	A	chr1	28991503	T	chr1	28349306	A	chr1	29962866
1_0827	-	C/G	G	Vu05	47458659	C	chr5	43777100	G	chr5	41416650	G	chr5	42832629	G	chr5	43567134	G	chr5	42245464	G	chr5	44165726
1_0830	-	A/G	C	Vu06	28045204	T	chr6	25675107	C	chr6	24273272	T	chr6	25091751	T	chr6	25680037	C	chr6	24884931	T	chr6	25453531
1_0831	+	A/C	C	Vu03	37434523	T	chr3	35142329	G	chr3	33993271	T	chr3	33804059	T	chr3	34438787	G	chr3	33544124	T	chr3	35595579
1_0833	-	A/G	C	Vu10	26735545	C	chr10	23438562	C	chr10	21794102	C	chr10	22933688	C	chr10	23180181	T	chr10	23157409	C	chr10	23089056
1_0834	+	A/G	A	Vu07	40509315	A	chr7	38016951	G	chr7	36739406	A	chr7	37505156	A	chr7	37648506	G	chr7	37170257	G	chr7	37891186
1_0835	-	C/G	C	Vu05	45611871	C	chr5	42006229	C	chr5	39636324	C	chr5	41026793	C	chr5	41772828	C	chr5	40498303	C	chr5	42392459
1_0837	-	A/T	T	Vu05	2758613	T	chr5	2656085	T	chr5	2620494	T	chr5	2656660	T	chr5	2675841	A	chr5	2562847	T	chr5	2785431
1_0838	+	A/C	A	Vu09	34750394	A	chr9	31699442	A	chr9	28961629	A	chr9	29657874	C	chr9	31427702	A	chr9	29549707	C	chr9	31578965
1_0839	+	C/G	G	Vu08	31128214	G	chr8	28150462	G	chr8	26629002	G	chr8	27610749	G	chr8	27951849	C	chr8	27111635	C	chr8	28523363
1_0840	+	C/G	C	Vu10	25636052	G	chr10	22168939	C	chr10	20717889	C	chr10	21875024	G	chr10	22025731	C	chr10	22032983	G	chr10	21946082
1_0842	-	A/G	T	Vu09	972787	T	chr9	904377	T	chr9	938276	C	chr9	939289	T	chr9	956679	T	chr9	935653	T	chr9	944713
1_0843	+	A/G	G	Vu03	19793339	G	chr3	18663595	G	chr3	18437889	G	chr3	18500137	A	chr3	18772394	A	chr3	18609045	A	chr3	18656222
1_0844	+	A/T	A	Vu11	32099910	T	chr11	27833740	A	chr11	25636401	A	chr11	27061250	A	chr11	27733494	A	chr11	26567496	A	chr11	28549435
1_0847	+	A/T	T	Vu01	30156277	A	chr1	26823892	T	chr1	25245239	T	chr1	24943974	T	chr1	25992257	T	chr1	25450108	T	chr1	26960931
1_0851	+	A/G	G	Vu10	3953433	G	chr10	3529197	G	chr10	3693796	G	chr10	3477652	G	chr10	3522593	G	chr10	3479956	G	chr10	3531503
1_0853	-	A/G	T	Vu03	992737	T	chr3	923653	T	chr3	943673	C	chr3	943463	C	chr3	1079823	C	chr3	953109	C	chr3	977671
1_0854	+	C/G	C	Vu01	1879586	C	chr1	1593693	C	chr1	1600678	C	chr1	1593601	C	chr1	1597580	G	chr1	1616222	C	chr1	1600389
1_0856	-	A/C	T	Vu01	38932333	G	chr1	35106471	G	chr1	33385027	T	chr1	33184896	G	chr1	34293323	G	chr1	33626597	G	chr1	35265885
1_0857	-	A/C	G	Vu11	38569277	G	chr11	34013494	G	chr11	31809320	G	chr11	33174055	T	chr11	33913186	G	chr11	32711761	G	chr11	34810107
1_0858	+	C/G	C	Vu09	1501022	G	chr9	1421767	C	chr9	1449775	C	chr9	1453322	G	chr9	1470488	C	chr9	1446398	C	chr9	1455700
1_0859	-	A/G	C	Vu04	27917426	C	chr4	23992718	C	chr4	20657114	T	chr4	21343003	C	chr4	23541276	C	chr4	20997019	C	chr4	22528513
1_0860	+	C/G	G	Vu06	26955713	G	chr6	24646673	G	chr6	23232605	G	chr6	24053247	G	chr6	24640543	G	chr6	23832277	G	chr6	24400511
1_0861	-	A/G	T	Vu10	2112789	T	chr10	1886612	T	chr10	2014247	T	chr10	1855450	T	chr10	1889028	T	chr10	1965140	T	chr10	1882913
1_0864	-	A/G	C	Vu02	29512243	C	chr2	26492917	T	chr2	24983856	C	chr2	25527410	C	chr2	26043062	C	chr2	25472960	C	chr2	26621201
1_0865	-	A/G	C	Vu10	33904300	C	chr10	29366847	C	chr10	27328778	T	chr10	28806395	C	chr10	29036065	C	chr10	29013417	C	chr10	29161882
1_0866	-	A/C	G	Vu08	34735735	T	chr8	31522051	T	chr8	30006117	T	chr8	30964944	T	chr8	31481627	T	chr8	30507280	T	chr8	31888836
1_0867	+	C/G	C	Vu11	38870276	C	chr11	34303853	C	chr11	32094770	C	chr11	33466545	C	chr11	34207327	C	chr11	32998756	C	chr11	35102090
1_0871	+	A/G	G	Vu06	29866311	A	chr6	27390851	G	chr6	26023150	G	chr6	26822197	C	chr6	26852944	G	chr6	26590360	C	chr6	26626213
1_0872	+	A/G	A	Vu08	28401336	A	chr8	25584540	A	chr8	24015880	A	chr8	25024622	A	chr8	25367238	A	chr8	24456644	A	chr8	25929155
1_0874	+	A/G	G	Vu01	33274432	A	chr1	29696011	A	chr1	27978696	G	chr1	27821253	A	chr1	28842668	A	chr1	28231129	A	chr1	29828388
1_0875	+	A/G	A	Vu01	41956141	A	chr1	38033931	A	chr1	36290125	A	chr1	36305111	A	chr1	37229842	G	chr1	36571637	A	chr1	38193590
1_0876	-	A/T	A	Vu05	22989086	T	chr5	21300238	A	chr5	20728440	A	chr5	21355080	A	chr5	21274569	A	chr5	20954533	A	chr5	21705866
1_0877	+	A/G	G	Vu08	29645584	G	chr8	26756688	A	chr8	25227051	G	chr8	26194459	G	chr8	26539313	A	chr8	25631652	A	chr8	27104865
1_0879	+	A/T	T	Vu08	34907239	T	chr8	31690278	T	chr8	30175778	T	chr8	31134180	T	chr8	31652710	T	chr8	30678174	T	chr8	32059145
1_0880	+	C/G	G	Vu06	22501524	G	chr6	20413668	G	chr6	18999980	C	chr6	19805842	G	chr6	20334389	C	chr6	19578557	G	chr6	20196008
1_0881	+	A/G	A	Vu02	14331758	A	chr2	12099908	A	chr2	10832415	A	chr2	11072533	A	chr2	11496733	A	chr2	11007443	A	chr2	12098012
1_0882	+	A/G	G	Vu03	60030391	A	chr3	55037456	A	chr3	53606834	A	chr3	53494377	A	chr3	54395116	G	chr3	53321121	A	chr3	55573066
1_0883	-	A/G	C	Vu02	28259365	T	chr2	25296051	T	chr2	23788406	T	chr2	24334963	C	chr2	24848275	C	chr2	24265841	T	chr2	25420294
1_0884	-	A/G	C	Vu02	27604474	T	chr2	24657028	C	chr2	23149157	T	chr2	23694717	C	chr2	24210138	C	chr2	23625228	C	chr2	24771861
1_0885	-	A/G	T	Vu07	36906036	T	chr7	34547362	T	chr7	33309864	T	chr7	34063840	T	chr7	34219120	C	chr7	33735479	T	chr7	34469616
1_0888	+	A/G	G	Vu01	1138175	A	chr1	893572	G	chr1	895168	G	chr1	888235	A	chr1	894214	G	chr1	894923	A	chr1	895174
1_0889	-	C/G	G	Vu08	36787332	C	chr8	33472836	C	chr8	31951699	C	chr8	32852115	G	chr8	33410367	C	chr8	32444838	G	chr8	33813234
1_0891	+	A/T	T	Vu01	41569647	T	chr1	37681545	T	chr1	35950762	T	chr1	35960060	T	chr1	36881768	T	chr1	36214881	T	chr1	37837461
1_0892	+	A/G	G	Vu09	30378316	G	chr9	27642115	G	chr9	24938596	G	chr9	25618537	G	chr9	27313770	G	chr9	25478877	G	chr9	27480816
1_0893	-	C/G	C	Vu03	52195249	C	chr3	47691910	C	chr3	46379687	C	chr3	46283254	C	chr3	47117393	G	chr3	45964675	C	chr3	48237215
1_0894	+	C/G	G	Vu04	1635609	G	chr4	1570083	G	chr4	1532066	C	chr4	1546920	C	chr4	1580241	G	chr4	1581867	C	chr4	1564878
1_0895	-	C/G	C	Vu06	27287861	C	chr6	24965339	C	chr6	23560770	C	chr6	24379943	G	chr6	24965627	G	chr6	24172046	G	chr6	24734081
1_0897	-	A/C	G	Vu06	27109656	T	chr6	24799624	G	chr6	23384464	G	chr6	24205332	G	chr6	24792119	T	chr6	23986034	T	chr6	24558878
1_0900	-	A/G	C	Vu03	48394714	C	chr3	44019676	T	chr3	42785409	T	chr3	42658278	C	chr3	43364724	T	chr3	42322292	T	chr3	44467485
1_0905	+	A/G	G	Vu04	1218736	A	chr4	1158088	A	chr4	1156364	A	chr4	1168204	A	chr4	1187105	G	chr4	1177876	A	chr4	1169891
1_0906	+	A/T	T	Vu02	25357641	T	chr2	22528715	T	chr2	20999581	T	chr2	21555981	T	chr2	22041706	T	chr2	21434257	A	chr2	22548747
1_0908	+	A/G	G	Vu06	33090294	A	chr6	30488932	G	chr6	29021265	G	chr6	29867152	G	chr6	30513709	A	chr6	29639991	G	chr6	30282785
1_0910	-	A/G	T	Vu01	37174813	T	chr1	33384010	T	chr1	31672497	T	chr1	31467021	T	chr1	32565025	C	chr1	31911740	T	chr1	33540085
1_0911	+	A/C	C	Vu06	29024717	C	chr6	26606115	A	chr6	25211165	C	chr6	26031969	T	chr6	27678113	A	chr6	25798521	T	chr6	27418821
1_0912	-	A/G	T	Vu02	25345344	C	chr2	22516412	C	chr2	20987279	C	chr2	21543730	T	chr2	22029409	T	chr2	21421961	C	chr2	22536406
1_0916	-	C/G	C	Vu05	577912	C	chr5	538820	C	chr5	532096	C	chr5	538430	C	chr5	557100	C	chr5	534257	C	chr5	539504
1_0917	+	A/G	G	Vu02	27317187	A	chr2	24374922	G	chr2	22845072	A	chr2	23398232	G	chr2	23910278	G	chr2	23326017	G	chr2	24471434
1_0918	-	A/G	C	Vu09	17284443	T	chr9	16192905	A	chr9	15479013	T	chr9	16065087	C	chr9	16155676	C	chr9	16030552	C	chr9	16184019
1_0919	-	A/G	C	Vu06	30223034	C	chr6	27710692	C	chr6	26300570	C	chr6	27128927	T	chr6	27760209	C	chr6	26881408	T	chr6	27505744
1_0921	-	A/G	T	Vu03	58882498	T	chr3	53903450	T	chr3	52486546	T	chr3	52410659	T	chr3	53276368	T	chr3	52185168	T	chr3	54441109
1_0923	-	A/G	T	Vu08	37813166	T	chr8	34420404	T	chr8	32899451	T	chr8	33831424	T	chr8	34426644	T	chr8	33323740	T	chr8	34851354
1_0924	+	A/G	A	Vu08	34636865	A	chr8	31421701	A	chr8	29905029	A	chr8	30865974	T	chr6	4508522	G	chr8	30403029	A	chr8	31788697
1_0926	+	A/G	A	Vu08	30955945	A	chr8	27976526	A	chr8	26452949	A	chr8	27439644	A	chr8	27780714	G	chr8	26941733	G	chr8	28355052
1_0927	-	A/G	C	Vu06	33219610	T	chr6	30636401	C	chr6	29150557	C	chr6	29996560	C	chr6	30643389	T	chr6	29789812	C	chr6	30412513
1_0928	-	A/C	T	Vu05	3696466	G	chr5	3549313	T	chr5	3486056	T	chr5	3487084	T	chr5	3533996	T	chr5	3386659	T	chr5	3665945
1_0930	-	C/G	G	Vu10	15600523	C	chr10	13201312	G	chr10	12535615	C	chr10	13182091	C	chr10	13196256	G	chr10	13655223	G	chr10	14599463
1_0931	-	A/C	G	Vu02	32252542	G	chr2	29180469	G	chr2	27664371	G	chr2	28223879	G	chr2	28701342	G	chr2	28154930	G	chr2	29308320
1_0932	+	A/C	C	Vu04	31162340	C	chr4	26821223	C	chr4	23320992	C	chr4	23974457	C	chr4	26173237	C	chr4	23573164	C	chr4	25278464
1_0933	-	A/G	T	Vu06	17968579	C	chr6	16025471	C	chr6	14640372	T	chr6	15494965	C	chr6	15906924	C	chr6	15191646	T	chr6	15784073
1_0934	+	C/G	G	Vu07	21490870	G	chr7	20070094	G	chr7	18977470	G	chr7	19675688	G	chr7	19736860	C	chr7	19335496	G	chr7	20014513
1_0937	-	C/G	G	Vu03	2542957	C	chr3	2401480	G	chr3	2410884	C	chr3	2416339	G	chr3	2562637	G	chr3	2431035	G	chr3	2465960
1_0938	-	A/G	C	Vu03	37633185	G	chr3	34952381	A	chr3	33804562	G	chr3	33616989	G	chr3	34247944	A	chr3	33359460	A	chr3	35403693
1_0939	+	A/C	C	Vu06	29860413	C	chr6	27384986	C	chr6	26017252	C	chr6	26816299	G	chr6	26858843	C	chr6	26584462	G	chr6	26632111
1_0940	+	A/G	G	Vu04	249558	G	chr4	226154	G	chr4	223727	G	chr4	231497	G	chr4	235439	G	chr4	239087	G	chr4	213271
1_0942	-	A/G	T	Vu03	4001409	T	chr3	3785373	T	chr3	3789464	T	chr3	3812759	T	chr3	3944686	T	chr3	3805629	T	chr3	3862719
1_0943	+	A/G	G	Vu06	23329301	A	chr6	21185445	A	chr6	19783673	A	chr6	20590888	G	chr6	21115593	G	chr6	20369480	G	chr6	20965822
1_0944	-	A/T	T	Vu02	32443841	T	chr2	29371532	T	chr2	27854872	T	chr2	28414792	T	chr2	28892265	T	chr2	28344107	T	chr2	29499405
1_0945	-	A/G	T	Vu08	34363933	C	chr8	31171679	C	chr8	29661359	C	chr8	30612469	T	chr8	30983683	C	chr8	30133490	C	chr8	31531987
1_0946	-	A/C	T	Vu03	63722354	G	chr3	58580858	T	chr3	57163314	T	chr3	57044657	T	chr3	57966362	T	chr3	56894461	T	chr3	59136511
1_0948	-	A/G	C	Vu11	802492	C	chr11	842063	C	chr11	707670	C	chr11	708754	C	chr11	831334	T	chr11	727451	C	chr11	728948
1_0949	+	A/G	G	Vu11	39201063	G	chr11	34633728	G	chr11	32424864	G	chr11	33796684	A	chr11	34538976	G	chr11	33327534	A	chr11	35433800
1_0950	-	A/G	C	Vu05	38819425	T	chr5	35536094	C	chr5	33175278	C	chr5	34571006	C	chr5	35299386	C	chr5	33824371	C	chr5	35922892
1_0951	-	A/G	T	Vu03	59938443	C	chr3	54944002	C	chr3	53514141	C	chr3	53400996	C	chr3	54301648	T	chr3	53231287	C	chr3	55479189
1_0952	+	A/G	G	Vu10	16700517	T	chr10	14584646	T	chr10	13648192	C	chr10	14585551	T	chr10	14597775	C	chr10	14563622	A	chr10	13373961
1_0953	-	A/G	C	Vu03	35175101	T	chr3	31487749	C	chr3	30391623	C	chr3	30153174	C	chr3	30766921	C	chr3	29936854	C	chr3	31956132
1_0954	-	A/C	G	Vu04	24923126	G	chr4	21171344	G	chr4	18072214	T	chr4	18704917	G	chr4	20776068	G	chr4	18348793	G	chr4	19906620
1_0957	-	C/G	G	Vu09	36873018	G	chr9	33724284	C	chr9	30981107	C	chr9	31661700	C	chr9	33441688	C	chr9	31559033	C	chr9	33594023
1_0959	+	A/G	A	Vu03	22113336	G	chr3	20852196	A	chr3	20662836	G	chr3	20745679	A	chr3	20908475	A	chr3	20725485	A	chr3	20915999
1_0960	+	A/G	G	Vu10	7047445	A	chr10	5868925	G	chr10	5791761	G	chr10	5871747	A	chr10	5697714	G	chr10	5854170	G	chr10	6043156
1_0961	+	A/G	G	Vu04	4655653	A	chr4	4375730	A	chr4	4260841	A	chr4	4308121	A	chr4	4342734	A	chr4	4353770	A	chr4	4429619
1_0962	-	A/G	T	Vu06	31806968	C	chr6	29306974	T	chr6	27843791	T	chr6	28665034	T	chr6	29311907	C	chr6	28449016	T	chr6	29076101
1_0964	+	A/C	A	Vu03	46733109	C	chr3	42424875	C	chr3	41183703	C	chr3	41060302	C	chr3	41765598	C	chr3	40741143	C	chr3	42893585
1_0965	-	A/G	C	Vu11	38970247	C	chr11	34404639	C	chr11	32195498	C	chr11	33567369	T	chr11	34309047	C	chr11	33098554	T	chr11	35203646
1_0966	-	A/G	C	Vu04	28033286	C	chr4	24093503	G	chr4	21011588	C	chr4	21439079	C	chr4	23646753	T	chr4	21082071	C	chr4	22626192
1_0967	+	C/G	G	Vu09	42132030	G	chr9	38766330	G	chr9	36029576	G	chr9	36821490	G	chr9	38482605	C	chr9	36579227	G	chr9	38642358
1_0968	-	A/G	T	Vu03	26705019	T	chr3	25159376	T	chr3	24721407	C	chr3	25056505	T	chr3	25366523	T	chr3	24953169	T	chr3	25323812
1_0969	-	A/G	T	Vu01	3275795	T	chr1	2837546	T	chr1	2863248	T	chr1	2872398	T	chr1	2867646	C	chr1	2914799	T	chr1	2883535
1_0970	+	A/G	A	Vu04	3858535	A	chr4	3662727	A	chr4	3497123	A	chr4	3546784	A	chr4	3598557	A	chr4	3649486	A	chr4	3680568
1_0971	+	A/G	A	Vu03	21774778	A	chr3	20517977	A	chr3	20330601	A	chr3	20409694	A	chr3	20572917	A	chr3	20390489	G	chr3	20577190
1_0972	+	A/G	G	Vu05	20234144	G	chr5	18762105	G	chr5	18316758	G	chr5	18787489	G	chr5	18685184	G	chr5	18447046	G	chr5	19103686
1_0973	-	A/C	G	Vu01	2265659	G	chr1	1952972	T	chr1	1949745	G	chr1	1937028	G	chr1	1958990	G	chr1	2010611	G	chr1	1960727
1_0974	+	A/G	G	Vu08	37251963	A	chr8	33878110	G	chr8	32374147	A	chr8	33302030	G	chr8	33892244	G	chr8	32868079	G	chr8	34347947
1_0975	+	A/C	C	Vu06	22537746	C	chr6	20447699	C	chr6	19034507	A	chr6	19840168	C	chr6	20368875	C	chr6	19613050	C	chr6	20230586
1_0976	-	A/G	C	Vu01	4029644	T	chr1	3491376	T	chr1	3511865	T	chr1	3525807	T	chr1	3523094	C	chr1	3581849	T	chr1	3549404
1_0977	+	A/C	C	Vu10	40978754	A	chr10	35530352	C	chr10	33265987	C	chr10	35111517	C	chr10	35640996	A	chr10	35393110	C	chr10	35449272
1_0979	+	A/C	C	Vu08	2626470	C	chr8	2491099	C	chr8	2362765	C	chr8	2370461	C	chr8	2446083	A	chr8	2385391	C	chr8	2416738
1_0981	+	A/G	G	Vu10	34316796	A	chr10	29747368	G	chr10	27720049	A	chr10	29183859	G	chr10	29425265	G	chr10	29417769	A	chr10	29548978
1_0983	-	A/G	C	Vu02	24895085	T	chr2	22086814	T	chr2	20563209	T	chr2	21119881	T	chr2	21599659	C	chr2	20983103	T	chr2	22106730
1_0984	+	A/G	G	Vu03	42118037	A	chr3	38069887	G	chr3	36862960	G	chr3	36707961	A	chr3	37399566	G	chr3	36427212	A	chr3	38536269
1_0985	-	A/T	T	Vu07	31027778	A	chr7	28814468	T	chr7	27607861	T	chr7	28358428	A	chr7	28458492	T	chr7	28066628	A	chr7	28721770
1_0986	-	A/G	T	Vu08	25446884	T	chr8	22754237	G	chr8	21222251	T	chr8	22168573	T	chr8	22536159	T	chr8	21624731	T	chr8	23087321
1_0987	-	A/G	C	Vu11	37495838	T	chr11	32988022	T	chr11	30774507	C	chr11	32150072	T	chr11	32902298	C	chr11	31671853	T	chr11	33777808
1_0988	-	A/G	T	Vu05	46445452	T	chr5	42769537	T	chr5	40379129	T	chr5	41798269	T	chr5	42537837	T	chr5	41246917	T	chr5	43165214
1_0989	+	A/G	G	Vu03	61871854	A	chr3	56791776	A	chr3	55377494	A	chr3	55254978	A	chr3	56170618	G	chr3	55099867	A	chr3	57334628
1_0992	+	C/G	C	Vu01	37320746	C	chr1	33529749	C	chr1	31817713	C	chr1	31612705	C	chr1	32710912	C	chr1	32057295	C	chr1	33685719
1_0994	-	A/G	T	Vu07	27329430	T	chr7	25526528	T	chr7	24387530	T	chr7	25082729	T	chr7	25197085	T	chr7	24766550	T	chr7	25429175
1_0996	-	A/G	C	Vu04	16415853	C	chr4	14113706	C	chr4	11815325	T	chr4	13304174	C	chr4	14034695	T	chr4	13332651	C	chr4	14034509
1_0998	+	A/T	A	Vu08	35351422	T	chr8	32056047	T	chr8	30557626	A	chr8	31486189	T	chr8	32018512	A	chr8	31045737	T	chr8	32425575
1_0999	+	A/G	A	Vu10	3693426	A	chr10	3292681	A	chr10	3464564	A	chr10	3236796	A	chr10	3286560	C	chr10	3233404	A	chr10	3295305
1_1001	+	A/G	G	Vu08	2933572	G	chr8	2794103	G	chr8	2663947	G	chr8	2672046	A	chr8	2756633	A	chr8	2706947	A	chr8	2724728
1_1003	+	A/G	A	Vu08	329629	G	chr8	294554	A	chr8	233424	A	chr8	234096	A	chr8	287242	A	chr8	232448	A	chr8	271758
1_1005	+	A/C	C	Vu03	19596125	C	chr3	18472659	C	chr3	18249916	C	chr3	18305335	A	chr3	18606870	C	chr3	18432755	A	chr3	18474455
1_1006	-	A/C	G	Vu07	40088214	T	chr7	37625034	T	chr7	36347574	T	chr7	37107161	T	chr7	37257908	G	chr7	36779818	G	chr7	37491601
1_1007	-	A/G	C	Vu06	2252990	C	chr6	1990885	C	chr6	2353635	A	chr6	6199569	C	chr6	1969285	T	chr6	2044185	T	chr6	2070134
1_1008	-	C/G	G	Vu09	5851672	G	chr9	5573367	G	chr9	5584558	G	chr9	5598737	G	chr9	5681957	C	chr9	5590475	G	chr9	5620767
1_1010	-	A/G	C	Vu09	41910760	C	chr9	38545373	C	chr9	35808841	C	chr9	36602035	C	chr9	38261675	C	chr9	36361787	C	chr9	38421058
1_1012	-	A/G	T	Vu06	23277930	C	chr6	21140936	T	chr6	19739183	T	chr6	20546454	T	chr6	21065805	T	chr6	20319714	T	chr6	20921311
1_1013	-	A/G	C	Vu01	36896929	C	chr1	33118805	T	chr1	31409328	C	chr1	31203555	C	chr1	32300945	T	chr1	31640975	C	chr1	33275778
1_1014	-	C/G	G	Vu02	6473598	G	chr2	5805843	G	chr2	5577164	G	chr2	5901032	G	chr2	5837125	C	chr2	5849204	C	chr2	5863250
1_1015	+	A/G	A	Vu03	47340917	A	chr3	43010790	G	chr3	41774238	G	chr3	41641159	A	chr3	42354594	G	chr3	41317688	A	chr3	43475768
1_1016	+	C/G	C	Vu11	40461493	G	chr11	35830046	C	chr11	33620547	C	chr11	35000625	C	chr11	35747522	C	chr11	34521017	C	chr11	36642694
1_1017	-	A/G	C	Vu10	37521732	C	chr10	32222087	C	chr10	29943055	C	chr10	31783101	C	chr10	32275164	T	chr10	32063599	C	chr10	32087996
1_1018	+	A/C	A	Vu10	28477221	A	chr10	24550074	A	chr10	22670912	A	chr10	23971126	A	chr10	24293395	C	chr10	24195607	A	chr10	24220958
1_1020	+	A/G	A	Vu06	26569012	G	chr6	24277717	G	chr6	22857647	G	chr6	23676918	G	chr6	24261851	G	chr6	23449086	G	chr6	24023448
1_1021	+	C/G	G	Vu07	38790025	G	chr7	36357781	C	chr7	35111512	C	chr7	35887054	G	chr7	36012414	C	chr7	35546531	G	chr7	36264818
1_1022	-	A/G	T	Vu03	12862777	T	chr3	12074582	T	chr3	11996574	T	chr3	11877775	C	chr3	12223922	C	chr3	12072120	C	chr3	12082576
1_1023	+	A/G	A	Vu03	11882117	A	chr3	11163567	A	chr3	11115272	A	chr3	11104753	A	chr3	11337210	G	chr3	11148977	A	chr3	11203809
1_1024	-	A/G	C	Vu03	9005056	C	chr3	8606551	C	chr3	8572728	C	chr3	8581256	C	chr3	8767631	C	chr3	8549430	C	chr3	8631332
1_1025	-	A/G	C	Vu10	33962480	T	chr10	29422042	T	chr10	27387448	T	chr10	28863317	T	chr10	29091577	C	chr10	29070834	T	chr10	29217369
1_1026	+	A/C	A	Vu02	22513181	A	chr2	19788529	A	chr2	18263353	A	chr2	18797154	C	chr2	19287874	C	chr2	18615086	C	chr2	19797946
1_1027	-	A/G	C	Vu03	39288625	G	chr3	33405990	G	chr3	32272944	A	chr3	32050461	G	chr3	32673834	G	chr3	31777737	G	chr3	33867265
1_1028	-	A/G	C	Vu03	58304142	C	chr3	53340037	G	chr3	51895872	C	chr3	51833328	C	chr3	52698439	C	chr3	51599558	T	chr3	53843989
1_1033	+	A/G	A	Vu07	30762588	G	chr7	28555504	G	chr7	27351930	G	chr7	28105879	G	chr7	28200924	A	chr7	27799660	G	chr7	28465670
1_1034	+	A/G	G	Vu01	2107419	G	chr1	1808228	G	chr1	1811261	G	chr1	1799041	A	chr1	1815051	G	chr1	1852977	G	chr1	1818477
1_1035	+	A/G	A	Vu02	27092122	G	chr2	24152086	G	chr2	22622633	G	chr2	23179355	G	chr2	23690302	A	chr2	23106811	G	chr2	24250911
1_1037	+	A/G	A	Vu03	1502712	G	chr3	1404241	G	chr3	1413813	G	chr3	1418927	G	chr3	1559814	A	chr3	1418985	G	chr3	1464542
1_1038	-	A/G	T	Vu11	36454135	C	chr11	31983025	C	chr11	29760883	C	chr11	31154568	C	chr11	31908151	T	chr11	30681403	C	chr11	32784727
1_1039	-	A/T	A	Vu07	35686199	A	chr7	33368721	A	chr7	32140164	A	chr7	32883123	A	chr7	33040342	T	chr7	32558438	A	chr7	33284761
1_1041	-	A/T	A	Vu10	8849513	A	chr10	7546174	A	chr10	7548630	A	chr10	7592964	A	chr10	7382841	A	chr10	7513990	A	chr10	7782094
1_1042	-	A/G	T	Vu06	22481486	C	chr6	20393839	C	chr6	18979998	C	chr6	19785981	C	chr6	20314562	C	chr6	19558711	T	chr6	20176113
1_1043	+	A/C	A	Vu06	20613989	C	chr6	18651593	A	chr6	17256292	A	chr6	18050440	A	chr6	18572455	A	chr6	17791141	A	chr6	18421806
1_1045	-	A/G	C	Vu10	14003152	C	chr10	11547878	C	chr10	11410460	C	chr10	11598029	C	chr10	11506989	C	chr10	11939018	C	chr10	11876078
1_1047	+	A/G	A	Vu03	61260693	G	chr3	56204922	A	chr3	54783544	G	chr3	54667380	A	chr3	55579428	A	chr3	54514183	G	chr3	56747217
1_1048	-	A/T	A	Vu07	20385171	A	chr7	19010645	A	chr7	17955459	A	chr7	18620693	T	chr7	18697801	T	chr7	18334684	T	chr7	18980266
1_1049	+	A/G	A	Vu10	35751191	G	chr10	30583739	A	chr10	28321597	A	chr10	30176915	G	chr10	30670204	A	chr10	30429904	A	chr10	30462057
1_1056	+	C/G	C	Vu03	5358635	C	chr3	5102157	C	chr3	5110220	C	chr3	5141610	C	chr3	5262018	G	chr3	5117058	C	chr3	5191333
1_1057	+	C/G	C	Vu02	27023653	G	chr2	24086116	G	chr2	22556208	C	chr2	23112607	G	chr2	23622989	C	chr2	23040274	G	chr2	24183351
1_1058	X	A/G	--	NA	NA	--	NA	NA	--	NA	NA	--	NA	NA	--	NA	NA	--	NA	NA	--	NA	NA
1_1059	-	A/T	A	Vu07	22712725	A	chr7	21237105	A	chr7	20120843	A	chr7	20817121	T	chr7	20867465	A	chr7	20488833	A	chr7	21145147
1_1060	+	A/G	G	Vu02	28340953	A	chr2	25378552	A	chr2	23871075	A	chr2	24417440	A	chr2	24930212	G	chr2	24347436	A	chr2	25503208
1_1063	+	A/T	T	Vu07	37731707	T	chr7	35346060	A	chr7	34101958	T	chr7	34878844	T	chr7	35000235	A	chr7	34529963	T	chr7	35250256
1_1067	+	A/G	G	Vu07	1490058	G	chr7	1422875	A	chr7	1389932	G	chr7	1399486	G	chr7	1428386	A	chr7	1441638	G	chr7	1432714
1_1069	+	A/G	G	Vu11	848744	G	chr11	887622	G	chr11	753489	G	chr11	752096	A	chr11	872848	A	chr11	759180	A	chr11	771167
1_1070	+	A/G	G	Vu06	11013692	G	chr6	9984145	G	chr6	9293980	G	chr6	9599880	G	chr6	9925170	G	chr6	9325217	G	chr6	9872106
1_1072	+	A/G	A	Vu03	5182882	A	chr3	4929278	A	chr3	4937459	G	chr3	4969087	A	chr3	5090439	A	chr3	4945228	G	chr3	5020020
1_1073	-	A/G	C	Vu03	64242402	T	chr3	59066233	C	chr3	57627105	T	chr3	57507679	T	chr3	58443147	T	chr3	57355580	T	chr3	59617253
1_1074	+	A/G	A	Vu08	5283100	A	chr8	5011795	A	chr8	4842538	A	chr8	4920516	A	chr8	5001470	A	chr8	4901439	A	chr8	4966876
1_1075	-	A/G	C	Vu03	37287954	G	chr3	35282566	A	chr3	34138886	G	chr3	33943551	G	chr3	34580826	A	chr3	33685739	A	chr3	35740651
1_1076	-	A/G	C	Vu10	34326474	C	chr10	29757035	T	chr10	27730036	C	chr10	29193547	C	chr10	29434919	C	chr10	29427448	C	chr10	29558645
1_1077	-	A/C	G	Vu06	27067476	T	chr6	24756098	G	chr6	23342321	G	chr6	24163147	G	chr6	24750114	G	chr6	23943313	G	chr6	24513873
1_1079	+	A/G	A	Vu03	52401515	A	chr3	47873960	A	chr3	46559516	A	chr3	46464036	A	chr3	47297372	A	chr3	46153574	A	chr3	48418987
1_1080	+	A/C	C	Vu06	25616322	C	chr6	23358119	C	chr6	21937318	C	chr6	22753089	A	chr6	23294711	A	chr6	22528364	C	chr6	23104058
1_1082	+	A/G	A	Vu06	32527920	A	chr6	30005054	G	chr6	28529448	G	chr6	29361812	A	chr6	30009481	G	chr6	29148923	G	chr6	29774421
1_1083	X	A/G	C	Vu01	30854430	C	chr1	27407928	--	NA	NA	C	ScHs1Ai_5048	621	--	NA	NA	--	NA	NA	G	chr1	27570322
1_1085	+	A/G	G	Vu03	40505026	G	chr3	36531448	G	chr3	35342927	G	chr3	35172366	G	chr3	35835972	G	chr3	34907716	G	chr3	37001170
1_1086	+	A/T	T	Vu07	7917113	A	chr7	7599901	T	chr7	7445002	T	chr7	7666275	A	chr7	7650652	T	chr7	7635514	A	chr7	7598918
1_1087	+	A/G	G	Vu03	40804987	T	chr3	36829918	G	chr3	35637466	G	chr3	35462983	A	chr3	36120690	G	chr3	35190663	A	chr3	37285117
1_1088	-	A/C	G	Vu05	42059735	G	chr5	38653672	G	chr5	36301899	G	chr5	37661788	T	chr5	38400218	T	chr5	37124370	G	chr5	38986079
1_1089	+	C/G	G	Vu10	41025314	C	chr10	35563230	G	chr10	33300494	G	chr10	35146402	G	chr10	35677586	G	chr10	35427889	G	chr10	35485465
1_1090	-	A/G	C	Vu06	26492362	C	chr6	24201548	C	chr6	22781104	C	chr6	23599129	C	chr6	24185765	T	chr6	23375457	C	chr6	23947789
1_1092	-	A/G	C	Vu01	33050347	C	chr1	29473331	C	chr1	27759476	T	chr1	27598231	C	chr1	28620139	C	chr1	28008533	C	chr1	29605615
1_1093	+	A/G	A	Vu07	38999544	A	chr7	36563575	A	chr7	35314560	A	chr7	36091149	G	chr7	36216767	A	chr7	35751765	G	chr7	36469175
1_1095	+	A/C	A	Vu08	31465792	C	chr8	28483659	A	chr8	26965822	A	chr8	27942360	C	chr8	28285094	C	chr8	27435027	C	chr8	28859300
1_1096	-	A/G	T	Vu07	22948504	C	chr7	21442381	C	chr7	20321659	C	chr7	21024261	C	chr7	21066955	T	chr7	20697602	C	chr7	21348945
1_1097	+	A/G	G	Vu06	32468889	A	chr6	29952707	G	chr6	28475397	G	chr6	29306710	A	chr6	29957286	G	chr6	29096157	G	chr6	29719727
1_1098	-	A/C	T	Vu10	37229222	T	chr10	32014273	T	chr10	29739703	G	chr10	31591901	T	chr10	32076358	T	chr10	31874873	T	chr10	31890056
1_1099	-	A/G	C	Vu09	30082942	C	chr9	27356267	C	chr9	24655114	C	chr9	25334185	C	chr9	27028122	C	chr9	25195794	C	chr9	27200292
1_1101	-	C/G	C	Vu09	30286571	C	chr9	27552164	C	chr9	24852485	C	chr9	25529283	C	chr9	27224007	C	chr9	25389734	C	chr9	27391067
1_1106	+	A/C	A	Vu03	53547067	A	chr3	48824334	A	chr3	47500715	A	chr3	47411772	C	chr3	48247747	C	chr3	47114842	C	chr3	49377632
1_1107	+	A/G	A	Vu06	26852328	G	chr6	24545554	A	chr6	23132607	A	chr6	23952013	A	chr6	24539067	A	chr6	23730353	A	chr6	24299200
1_1108	-	A/C	G	Vu07	32565494	G	chr7	30309739	T	chr7	29115303	G	chr7	29862861	G	chr7	29962771	T	chr7	29553781	G	chr7	30228846
1_1109	+	A/G	A	Vu03	37127779	T	chr3	35435227	C	chr3	34297589	T	chr3	34095567	C	chr3	34738815	T	chr3	33837372	T	chr3	35899326
1_1112	-	A/G	T	Vu01	41492259	T	chr1	37604351	T	chr1	35874640	T	chr1	35882691	T	chr1	36804312	T	chr1	36136471	T	chr1	37760043
1_1113	-	A/G	C	Vu02	29548813	T	chr2	26529400	C	chr2	25020388	C	chr2	25564008	C	chr2	26079715	C	chr2	25509523	C	chr2	26657748
1_1115	+	A/G	A	Vu07	36360769	A	chr7	34023306	A	chr7	32791479	A	chr7	33538978	A	chr7	33688391	G	chr7	33205377	A	chr7	33945772
1_1116	+	A/G	A	Vu03	61053136	A	chr3	56004777	G	chr3	54582395	A	chr3	54467590	G	chr3	55383580	A	chr3	54313998	A	chr3	56550007
1_1118	+	A/G	A	Vu10	40618217	G	chr10	35188863	A	chr10	32922923	G	chr10	34766601	G	chr10	35295440	A	chr10	35052948	G	chr10	35103848
1_1119	+	A/T	T	Vu05	45384837	T	chr5	41798033	T	chr5	39427204	T	chr5	40815125	T	chr5	41563507	T	chr5	40289291	T	chr5	42183787
1_1120	+	A/G	A	Vu10	40986122	G	chr10	35537769	A	chr10	33273370	A	chr10	35118908	A	chr10	35648393	G	chr10	35400450	A	chr10	35456645
1_1121	+	A/G	A	Vu03	53594339	A	chr3	48871790	G	chr3	47548437	A	chr3	47459057	A	chr3	48295262	A	chr3	47162362	A	chr3	49425146
1_1122	+	A/C	A	Vu03	15770406	C	chr3	14785393	C	chr3	14571388	A	chr3	14593030	C	chr3	14934931	C	chr3	14734988	C	chr3	14791049
1_1124	-	C/G	C	Vu10	480924	C	chr10	388956	--	NA	NA	C	chr10	392575	C	chr10	390973	C	chr10	417362	C	chr10	390605
1_1126	+	A/G	A	Vu10	37700378	G	chr10	32401542	A	chr10	30122646	A	chr10	31963816	G	chr10	32454086	A	chr10	32245999	G	chr10	32267360
1_1129	+	A/G	A	Vu07	120022	G	chr7	104711	A	chr7	94445	A	chr7	94289	G	chr7	100327	G	chr7	95290	A	chr7	100836
1_1130	+	A/G	A	Vu08	38102659	A	chr8	34707772	G	chr8	33183372	A	chr8	34116740	A	chr8	34700440	G	chr8	33609348	G	chr8	35128701
1_1132	-	A/G	C	Vu08	966928	T	chr8	828757	C	chr8	763072	T	chr8	756770	C	chr8	831073	C	chr8	763925	C	chr8	802785
1_1134	-	A/G	T	Vu03	45455711	T	chr3	41320247	T	chr3	40079174	T	chr3	39943556	T	chr3	40658599	C	chr3	39653411	T	chr3	41773401
1_1135	+	A/G	G	Vu02	33859709	G	chr2	30676968	A	chr2	29143448	A	chr2	29743209	A	chr2	30219264	A	chr2	29619397	A	chr2	30782734
1_1137	+	A/T	A	Vu04	34452635	A	chr4	29351062	A	chr4	25826457	A	chr4	26576807	A	chr4	28669613	A	chr4	26242999	A	chr4	27946778
1_1138	+	A/G	G	Vu01	25598341	A	chr1	22545368	A	chr1	20932310	A	chr1	20705950	G	chr1	21677610	G	chr1	21162347	G	chr1	22640561
1_1139	-	A/G	C	Vu07	19037463	T	chr7	17698387	T	chr7	16673707	T	chr7	17321773	T	chr7	17379051	T	chr7	17059580	T	chr7	17653615
1_1140	+	A/T	T	Vu07	25494683	T	chr7	23772390	T	chr7	22637100	T	chr7	23334412	A	chr7	23451890	A	chr7	23010350	A	chr7	23673277
1_1141	+	A/G	A	Vu02	18553729	G	chr2	16047408	G	chr2	14547885	A	chr2	15113702	A	chr2	15581005	G	chr2	14941740	A	chr2	16060106
1_1144	-	A/T	T	Vu03	64262108	T	chr3	59085826	T	chr3	57646303	T	chr3	57527245	T	chr3	58462762	A	chr3	57374339	A	chr3	59636185
1_1145	-	A/C	G	Vu03	7480173	G	chr3	7135438	G	chr3	7099775	G	chr3	7120246	T	chr3	7307485	T	chr3	7113513	T	chr3	7174577
1_1146	-	A/G	T	Vu01	41728521	T	chr1	37839266	C	chr1	36109153	T	chr1	36118021	T	chr1	37039464	C	chr1	36371343	T	chr1	37995213
1_1147	-	A/C	G	Vu01	1140777	G	chr1	896143	G	chr1	897703	G	chr1	890542	T	chr1	895673	G	chr1	897535	T	chr1	896621
1_1148	-	A/C	T	Vu01	20403978	T	chr1	17809860	T	chr1	16089207	T	chr1	15966797	G	chr1	16842568	T	chr1	16376377	G	chr1	17860255
1_1149	-	A/G	C	Vu07	25442805	C	chr7	23721214	C	chr7	22585550	C	chr7	23284998	T	chr7	23402360	T	chr7	22961029	T	chr7	23622946
1_1150	-	A/G	C	Vu02	23096494	C	chr2	20339745	C	chr2	18833009	C	chr2	19359389	C	chr2	19838986	T	chr2	19186471	C	chr2	20341872
1_1152	-	A/T	T	Vu05	15472763	T	chr5	14214431	T	chr5	13921433	T	chr5	14263209	T	chr5	14125900	A	chr5	13947313	T	chr5	14527555
1_1153	-	A/C	T	Vu05	3453367	T	chr5	3312191	T	chr5	3249656	T	chr5	3250139	T	chr5	3297048	T	chr5	3148622	T	chr5	3427884
1_1156	+	C/G	G	Vu05	12513703	G	chr5	11639325	G	chr5	11469632	G	chr5	11726340	G	chr5	11507925	G	chr5	11505455	G	chr5	11909600
1_1157	+	A/G	G	Vu07	28544270	A	chr7	26616358	G	chr7	25432180	A	chr7	26144576	G	chr7	26228629	G	chr7	25830263	A	chr7	26492556
1_1158	+	A/G	G	Vu07	24728265	G	chr7	23064835	A	chr7	21908586	G	chr7	22607042	G	chr7	22738203	G	chr7	22309784	A	chr7	22975974
1_1159	+	A/G	G	Vu11	37377235	A	chr11	32872420	A	chr11	30659080	A	chr11	32033861	A	chr11	32787322	G	chr11	31556578	A	chr11	33662232
1_1161	-	A/G	C	Vu10	1479865	C	chr10	1306101	C	chr10	1407149	C	chr10	1291867	C	chr10	1310036	C	chr10	1375592	C	chr10	1303827
1_1162	+	A/G	A	Vu03	42406429	G	chr3	38359040	G	chr3	37155954	A	chr3	36988156	G	chr3	37691809	G	chr3	36706440	A	chr3	38823579
1_1165	-	A/T	T	Vu08	37803178	T	chr8	34410411	T	chr8	32889477	T	chr8	33821449	T	chr8	34416701	T	chr8	33313751	T	chr8	34841365
1_1166	+	A/G	A	Vu07	25279016	A	chr7	23575389	A	chr7	22435674	A	chr7	23135397	G	chr7	23257910	A	chr7	22822712	G	chr7	23478260
1_1167	-	C/G	G	Vu11	40336915	C	chr11	35708785	G	chr11	33495829	G	chr11	34876256	G	chr11	35622817	G	chr11	34395758	G	chr11	36518102
1_1168	+	A/G	G	Vu09	24968180	A	chr9	22495296	G	chr9	19900886	A	chr9	20520476	G	chr9	22085182	G	chr9	20341852	G	chr9	22332456
1_1169	+	A/G	G	Vu09	42048531	G	chr9	38682956	G	chr9	35946318	G	chr9	36738280	G	chr9	38399118	A	chr9	36498642	G	chr9	38558797
1_1170	+	A/G	A	Vu03	12437827	A	chr3	11678215	G	chr3	11609460	G	chr3	11484081	G	chr3	11836582	G	chr3	11693447	G	chr3	11695103
1_1171	-	A/T	T	Vu03	15258114	T	chr3	14292480	T	chr3	14080053	T	chr3	14096467	A	chr3	14433995	A	chr3	14251255	A	chr3	14299655
1_1172	+	C/G	C	Vu08	37931631	C	chr8	34539315	C	chr8	33017938	C	chr8	33949847	G	chr8	34536072	C	chr8	33442235	G	chr8	34960826
1_1175	-	A/G	C	Vu10	38326778	C	chr10	32982909	C	chr10	30700707	C	chr10	32545898	C	chr10	33045371	C	chr10	32840788	C	chr10	32851644
1_1177	-	A/G	T	Vu05	43056235	--	NA	NA	C	chr5	37236907	C	chr5	38615853	G	chr5	39345046	T	chr5	38088234	T	chr5	39952225
1_1180	+	A/G	A	Vu04	41941765	G	chr4	35364567	A	chr4	31849503	A	chr4	32567325	G	chr4	34731528	G	chr4	32279508	G	chr4	34014190
1_1181	-	A/T	A	Vu07	25288371	A	chr7	23584677	A	chr7	22444996	A	chr7	23144628	T	chr7	23267322	A	chr7	22832488	T	chr7	23487682
1_1184	-	A/C	G	Vu08	30644388	G	chr8	27703959	G	chr8	26183107	T	chr8	27160225	G	chr8	27510680	G	chr8	26622701	G	chr8	28070309
1_1185	-	C/G	C	Vu09	24195469	G	chr9	21803199	C	chr9	19226273	G	chr9	19846225	C	chr9	21373078	C	chr9	19661876	C	chr9	21631642
1_1186	+	C/G	C	Vu02	27617648	C	chr2	24670603	G	chr2	23167685	C	chr2	23708449	G	chr2	24228664	G	chr2	23643756	G	chr2	24790387
1_1188	+	A/G	A	Vu11	20662940	A	chr11	17309915	T	chr11	15825402	G	chr11	16442741	A	chr11	16890933	A	chr11	16267835	A	chr11	17741509
1_1189	+	A/G	A	Vu10	38978285	A	chr10	33571586	A	chr10	31282514	G	chr10	33141511	A	chr10	33662697	A	chr10	33435702	A	chr10	33475352
1_1191	+	A/G	A	Vu01	41908795	A	chr1	37986530	A	chr1	36242770	A	chr1	36257734	A	chr1	37182462	G	chr1	36525048	A	chr1	38146208
1_1192	+	A/T	T	Vu11	35207776	T	chr11	30791349	A	chr11	28587737	T	chr11	29975547	T	chr11	30749032	T	chr11	29488590	T	chr11	31603446
1_1193	-	A/T	A	Vu05	12786058	A	chr5	11890981	A	chr5	11704478	A	chr5	11978305	A	chr5	11759100	T	chr5	11758574	T	chr5	12163208
1_1194	-	A/T	T	Vu06	25510641	A	chr6	23265295	A	chr6	21846126	A	chr6	22661411	A	chr6	23202574	A	chr6	22436357	A	chr6	23012401
1_1195	+	A/C	C	Vu03	3566407	C	chr3	3356012	C	chr3	3362099	C	chr3	3383516	C	chr3	3516857	C	chr3	3371590	C	chr3	3432075
1_1197	+	A/T	A	Vu04	36457936	T	chr4	30894088	A	chr4	27289680	T	chr4	28103491	T	chr4	30256402	A	chr4	27871507	T	chr4	29636734
1_1198	+	A/G	A	Vu09	42821949	A	chr9	39449876	A	chr9	36713274	A	chr9	37507223	G	chr9	39165382	G	chr9	37271541	G	chr9	39327149
1_1199	-	A/C	G	Vu09	37621021	G	chr9	34449937	T	chr9	31721345	T	chr9	32515119	T	chr9	34161916	T	chr9	32267907	T	chr9	34317994
1_1202	+	A/T	A	Vu11	41365043	T	chr11	36617600	T	chr11	34463215	A	chr11	35861772	A	chr11	36611538	T	chr11	35292079	A	chr11	37506671
1_1205	+	A/G	G	Vu03	14520593	G	chr3	13609477	A	chr3	13407069	G	chr3	13392960	A	chr3	13691618	A	chr3	13521069	A	chr3	13596460
1_1206	-	A/G	T	Vu03	2623689	T	chr3	2481709	T	chr3	2492065	T	chr3	2496488	T	chr3	2643237	T	chr3	2506709	T	chr3	2548612
1_1208	-	A/G	T	Vu11	38822042	T	chr11	34254397	T	chr11	32046505	T	chr11	33418354	T	chr11	34158890	T	chr11	32950605	T	chr11	35053782
1_1209	+	A/G	G	Vu01	34527918	G	chr1	30846632	G	chr1	29128148	G	chr1	28947065	A	chr1	30002134	G	chr1	29368399	A	chr1	30973061
1_1212	+	A/G	A	Vu06	26868092	A	chr6	24562412	A	chr6	23148328	A	chr6	23967749	A	chr6	24554790	A	chr6	23748389	A	chr6	24314919
1_1214	-	C/G	C	Vu04	20323465	G	chr4	15509933	G	chr4	14210538	C	chr4	14678551	C	chr4	15758598	G	chr4	14575076	C	chr4	15419304
1_1217	+	A/G	G	Vu11	33269664	T	chr11	26722870	A	chr11	26785721	A	chr11	28176348	A	chr11	28864442	G	chr11	27706697	A	chr11	29696201
1_1218	-	A/C	T	Vu09	33627124	T	chr9	30725798	T	chr9	28002287	G	chr9	28686408	T	chr9	30399482	T	chr9	28574716	T	chr9	30595764
1_1221	-	A/G	C	Vu01	30755260	T	chr1	27381260	T	chr1	25804626	C	chr1	25508233	T	chr1	26547025	T	chr1	26007024	T	chr1	27522195
1_1222	-	A/G	C	Vu07	29751079	T	chr7	27618489	T	chr7	26420174	T	chr7	27168569	T	chr7	27253904	C	chr7	26843452	T	chr7	27514967
1_1223	+	A/G	G	Vu04	11019458	G	chr4	9137770	A	chr4	8636759	A	chr4	8769014	G	chr4	9348349	G	chr4	8988619	G	chr4	9359300
1_1224	+	A/G	A	Vu03	12558782	A	chr3	11801057	A	chr3	11732859	A	chr3	11605303	G	chr3	11957843	G	chr3	11810644	G	chr3	11817087
1_1225	-	A/G	C	Vu10	38050136	T	chr10	32731931	C	chr10	30449976	T	chr10	32294363	C	chr10	32793183	C	chr10	32582810	T	chr10	32602385
1_1226	-	A/G	T	Vu06	32454984	C	chr6	29938643	T	chr6	28461511	T	chr6	29292824	C	chr6	29943224	C	chr6	29082529	C	chr6	29706101
1_1230	+	A/G	G	Vu07	32520563	A	chr7	30265975	G	chr7	29070387	G	chr7	29818123	A	chr7	29918685	A	chr7	29509919	A	chr7	30184770
1_1231	-	A/G	T	Vu03	56444681	C	chr3	51596018	C	chr3	50257271	C	chr3	50190470	T	chr3	51015668	T	chr3	49873984	T	chr3	52159122
1_1232	+	A/C	C	Vu08	1377267	C	chr8	1230879	A	chr8	1159101	C	chr8	1160886	C	chr8	1228833	A	chr8	1157834	C	chr8	1201780
1_1234	-	A/G	T	Vu06	6497686	T	chr6	5769252	T	chr6	5659376	A	chr6	2480872	T	chr6	5809118	T	chr6	5788867	T	chr6	5893077
1_1236	+	A/G	A	Vu11	38124133	A	chr11	33588199	A	chr11	31387648	A	chr11	32752462	G	chr11	33492878	G	chr11	32286982	G	chr11	34393846
1_1237	+	A/C	A	Vu04	12343260	A	chr4	10221373	A	chr4	9370217	A	chr4	9736060	A	chr4	10398606	C	chr4	9890474	A	chr4	10372784
1_1240	+	A/C	A	Vu03	6815934	A	chr3	6549312	A	chr3	6536807	A	chr3	6553339	A	chr3	6690646	C	chr3	6540802	A	chr3	6590882
1_1243	-	A/G	C	Vu08	31397020	C	chr8	28415989	C	chr8	26896892	C	chr8	27873574	C	chr8	28217047	T	chr8	27367042	C	chr8	28791326
1_1244	+	A/C	C	Vu06	25647982	A	chr6	23388865	A	chr6	21968379	A	chr6	22783835	C	chr6	23324865	C	chr6	22558508	A	chr6	23134797
1_1249	+	A/G	A	Vu02	32937111	G	chr2	29852430	A	chr2	28328025	G	chr2	28906517	G	chr2	29385286	G	chr2	28822347	G	chr2	29989682
1_1251	-	A/G	T	Vu03	63309263	T	chr3	58178451	T	chr3	56764412	T	chr3	56648791	T	chr3	57561816	T	chr3	56491220	T	chr3	58730996
1_1252	-	C/G	C	Vu09	39625083	C	chr9	36362861	C	chr9	33639801	C	chr9	34415660	C	chr9	36082453	C	chr9	34182235	C	chr9	36238927
1_1253	+	A/C	C	Vu08	30766203	C	chr8	27824985	C	chr8	26312423	C	chr8	27291216	C	chr8	27631824	C	chr8	26753551	C	chr8	28194018
1_1254	-	A/T	A	Vu10	38360530	A	chr10	33003534	A	chr10	30721369	A	chr10	32566350	A	chr10	33065975	A	chr10	32863630	A	chr10	32872258
1_1255	+	A/T	A	Vu11	4357638	A	chr11	3853199	T	chr11	3852271	A	chr11	3761876	A	chr11	3781468	A	chr11	3966775	A	chr11	3931178
1_1256	+	A/C	A	Vu03	7051767	C	chr3	6770631	C	chr3	6757622	A	chr3	6780506	C	chr3	6917963	A	chr3	6766379	C	chr3	6815134
1_1258	+	A/G	A	Vu07	3821424	A	chr7	3662072	A	chr7	3621813	A	chr7	3652086	A	chr7	3668804	G	chr7	3686823	G	chr7	3670224
1_1260	-	A/G	C	Vu09	30037046	C	chr9	27310484	C	chr9	24609398	C	chr9	25288634	C	chr9	26982222	C	chr9	25150146	C	chr9	27154410
1_1261	+	A/G	G	Vu01	32837182	G	chr1	29264083	G	chr1	27553911	G	chr1	27393545	G	chr1	28411049	G	chr1	27799979	G	chr1	29396540
1_1262	-	A/G	T	Vu07	37820627	T	chr7	35429812	T	chr7	34185093	T	chr7	34962378	T	chr7	35083435	T	chr7	34614499	T	chr7	35334519
1_1263	+	A/G	G	Vu10	8857443	A	chr10	7556601	A	chr10	7559028	A	chr10	7603394	A	chr10	7393262	G	chr10	7521928	A	chr10	7792541
1_1264	+	A/C	A	Vu01	38916192	C	chr1	35090312	C	chr1	33370844	A	chr1	33168957	C	chr1	34277182	C	chr1	33610488	C	chr1	35249758
1_1267	+	A/T	A	Vu01	35482698	T	chr1	31728777	A	chr1	30019060	A	chr1	29814310	T	chr1	30906513	T	chr1	30250708	T	chr1	31886667
1_1271	-	A/G	T	Vu06	19441728	T	chr6	17487617	C	chr6	16099148	T	chr6	16922203	C	chr6	17394185	C	chr6	16661415	C	chr6	17250782
1_1273	-	A/T	A	Vu06	16936201	A	chr6	15029247	A	chr6	13617560	A	chr6	14511785	T	chr6	14870744	A	chr6	14096050	A	chr6	14777683
1_1274	+	A/G	A	Vu05	23302812	A	chr5	21595440	--	NA	NA	A	chr5	21653482	A	chr5	21578141	A	chr5	21253776	A	chr5	22001508
1_1275	-	A/G	C	Vu05	576089	C	chr5	536997	C	chr5	530273	C	chr5	536607	C	chr5	555277	T	chr5	531636	C	chr5	537681
1_1277	-	A/C	G	Vu03	15758933	T	chr3	14774104	T	chr3	14560094	G	chr3	14581760	T	chr3	14923646	T	chr3	14723701	T	chr3	14779768
1_1278	-	C/G	G	Vu05	40386023	C	chr5	37054156	C	chr5	34702690	G	chr5	36068831	C	chr5	36808188	G	chr5	35516997	C	chr5	37425289
1_1282	-	A/T	T	Vu07	40329751	T	chr7	37837206	T	chr7	36559639	A	chr7	37325173	T	chr7	37469551	T	chr7	36989958	T	chr7	37708133
1_1283	-	A/G	T	Vu10	108569	T	chr10	51516	T	chr10	174056	T	chr10	49981	T	chr10	45156	T	chr10	55195	T	chr10	52783
1_1284	+	A/G	A	Vu09	28731808	A	chr9	26017420	A	chr9	23356752	A	chr9	23994735	A	chr9	25667985	A	chr9	23863223	A	chr9	25888008
1_1285	+	A/T	A	Vu01	38561912	A	chr1	34734994	A	chr1	33015837	A	chr1	32814046	A	chr1	33922312	A	chr1	33258723	A	chr1	34895232
1_1286	-	A/G	T	Vu03	13148995	T	chr3	12336574	T	chr3	12269072	T	chr3	12144404	C	chr3	12489568	C	chr3	12331464	C	chr3	12346441
1_1287	-	A/G	C	Vu03	60091974	T	chr3	55098490	T	chr3	53667996	T	chr3	53555530	C	chr3	54455243	C	chr3	53382170	T	chr3	55634183
1_1292	-	A/G	T	Vu03	53552062	C	chr3	48829335	C	chr3	47505716	T	chr3	47416767	T	chr3	48252742	T	chr3	47119837	T	chr3	49382627
1_1293	-	C/G	C	Vu03	12079454	C	chr3	11445887	C	chr3	11383543	C	chr3	11283060	C	chr3	11612768	G	chr3	11427622	C	chr3	11474309
1_1295	-	A/G	T	Vu01	1221724	T	chr1	975194	T	chr1	976829	T	chr1	969541	T	chr1	974311	T	chr1	975244	T	chr1	976277
1_1297	+	A/G	A	Vu11	39178810	A	chr11	34611451	A	chr11	32402587	A	chr11	33774429	A	chr11	34516808	A	chr11	33305271	A	chr11	35411631
1_1298	-	A/G	C	Vu06	23898077	C	chr6	21744861	C	chr6	20333110	C	chr6	21148838	C	chr6	21672160	C	chr6	20911041	T	chr6	21501533
1_1299	-	A/G	T	Vu03	63994825	C	chr3	58820256	T	chr3	57383790	T	chr3	57262113	T	chr3	58198254	T	chr3	57111321	T	chr3	59373463
1_1300	+	C/G	C	Vu03	22909643	C	chr3	21586624	C	chr3	21392339	C	chr3	21474674	C	chr3	21734836	C	chr3	21465479	G	chr3	21666526
1_1302	+	A/G	A	Vu02	19081844	G	chr2	16566844	A	chr2	15063306	A	chr2	15630038	G	chr2	16090897	A	chr2	15451987	A	chr2	16578265
1_1315	-	A/T	A	Vu06	4952139	T	chr6	4337186	A	chr6	4361382	T	chr6	3889248	A	chr6	4370690	A	chr6	4372512	A	chr6	4461711
1_1316	+	A/C	A	Vu01	36057321	A	chr1	32298542	C	chr1	30588447	A	chr1	30383822	A	chr1	31479102	A	chr1	30822338	A	chr1	32457904
1_1319	-	C/G	G	Vu01	41615469	C	chr1	37727146	C	chr1	35995967	G	chr1	36005736	C	chr1	36927510	G	chr1	36260415	C	chr1	37883201
1_1322	-	A/C	G	Vu08	33493559	T	chr8	30333211	G	chr8	28825300	G	chr8	29786110	G	chr8	30141268	T	chr8	29292630	G	chr8	30687584
1_1327	-	A/T	A	Vu04	25229035	A	chr4	21458233	A	chr4	18359806	A	chr4	18996052	A	chr4	21063414	T	chr4	18630522	A	chr4	20193123
1_1329	-	A/G	C	Vu05	8018969	C	chr5	7486624	C	chr5	7346380	C	chr5	7449563	C	chr5	7527761	C	chr5	7298236	C	chr5	7629525
1_1331	+	A/G	G	Vu06	33148301	A	chr6	30548483	G	chr6	29079333	G	chr6	29925201	G	chr6	30571831	A	chr6	29699498	G	chr6	30340901
1_1333	-	A/C	G	Vu06	33048811	G	chr6	30444207	G	chr6	28980847	T	chr6	29825109	T	chr6	30472948	G	chr6	29597190	T	chr6	30242145
1_1337	+	A/T	T	Vu11	1788966	A	chr11	1671926	T	chr11	1670417	T	chr11	1595330	T	chr11	1573972	T	chr11	1696677	T	chr11	1669363
1_1338	+	A/T	T	Vu04	4121865	--	NA	NA	T	chr4	3784126	A	chr4	3811775	A	chr4	3856854	A	chr4	3872241	A	chr4	3943301
1_1339	-	A/G	T	Vu01	34564329	T	chr1	30883079	T	chr1	29164649	T	chr1	28985679	T	chr1	30038440	T	chr1	29404847	T	chr1	31009366
1_1340	+	A/G	G	Vu09	8515256	G	chr9	8155945	G	chr9	8168842	G	chr9	8180416	G	chr9	8247598	G	chr9	8214835	G	chr9	8176414
1_1341	+	A/G	A	Vu09	9645535	G	chr9	9243091	A	chr9	9241071	G	chr9	9260247	A	chr9	9319976	G	chr9	9282232	A	chr9	9282012
1_1343	+	A/G	A	Vu06	29668869	G	chr6	27205682	A	chr6	25835416	A	chr6	26633636	T	chr6	27041755	A	chr6	26401715	T	chr6	26815376
1_1344	+	A/G	G	Vu05	3731011	G	chr5	3582519	G	chr5	3519698	G	chr5	3520415	A	chr5	3571180	G	chr5	3419922	G	chr5	3699610
1_1345	-	A/C	G	Vu04	24659908	G	chr4	20928041	G	chr4	17839705	G	chr4	18466081	G	chr4	20532152	G	chr4	18136214	G	chr4	19662876
1_1347	-	A/G	T	Vu11	39619018	T	chr11	34996373	C	chr11	32791302	T	chr11	34165242	T	chr11	34909902	T	chr11	33688910	T	chr11	35805966
1_1348	+	A/G	G	Vu03	14816770	G	chr3	13892894	G	chr3	13687889	G	chr3	13677504	G	chr3	14006872	G	chr3	13820732	G	chr3	13878717
1_1349	+	A/G	G	Vu03	8759438	A	chr3	8366096	A	chr3	8332022	G	chr3	8360376	A	chr3	8542432	A	chr3	8337297	A	chr3	8401503
1_1350	+	A/G	G	Vu03	11347479	G	chr3	10632621	G	chr3	10597023	G	chr3	10584165	G	chr3	10822410	A	chr3	10571130	G	chr3	10687464
1_1351	+	C/G	G	Vu03	1450807	G	chr3	1353743	G	chr3	1362256	G	chr3	1368251	G	chr3	1508224	C	chr3	1366972	G	chr3	1412968
1_1352	+	A/C	A	Vu07	33790566	A	chr7	31503978	C	chr7	30273199	C	chr7	31036450	C	chr7	31138119	C	chr7	30689332	A	chr7	31430269
1_1357	+	C/G	G	Vu05	1480632	G	chr5	1387036	G	chr5	1369735	G	chr5	1381992	G	chr5	1398673	C	chr5	1298523	C	chr5	1432170
1_1358	-	A/G	C	Vu03	14645904	C	chr3	13724963	C	chr3	13522959	C	chr3	13507499	C	chr3	13808306	C	chr3	13637574	C	chr3	13708983
1_1359	-	C/G	C	Vu08	30285325	C	chr8	27377588	G	chr8	25858375	C	chr8	26831871	G	chr8	27182707	C	chr8	26294641	G	chr8	27733443
1_1360	+	A/T	A	Vu01	23880947	T	chr1	20904631	T	chr1	19277966	T	chr1	19065585	A	chr1	19995302	A	chr1	19507808	A	chr1	21021761
1_1361	+	C/G	G	Vu09	25015715	C	chr9	22533639	G	chr9	19932912	C	chr9	20559130	G	chr9	22117499	G	chr9	20373840	G	chr9	22364538
1_1362	+	A/G	G	Vu09	6068424	G	chr9	5795529	G	chr9	5809015	G	chr9	5826242	G	chr9	5893731	A	chr9	5858871	G	chr9	5833480
1_1363	+	A/G	A	Vu06	27123934	A	chr6	24811882	A	chr6	23398731	A	chr6	24219596	A	chr6	24806326	A	chr6	23998189	G	chr6	24571145
1_1364	+	A/G	G	Vu07	32349	G	chr7	12745	G	chr7	7301	G	chr7	7429	G	chr7	7606	G	chr7	10590	G	chr7	12582
1_1366	-	A/C	G	Vu08	642815	T	chr8	505454	T	chr8	435326	G	chr8	434244	T	chr8	497449	T	chr8	438819	T	chr8	478670
1_1367	+	A/G	A	Vu06	24229404	G	chr6	22061459	G	chr6	20651968	A	chr6	21473800	A	chr6	22003663	A	chr6	21236281	A	chr6	21821831
1_1368	-	A/G	T	Vu06	33170874	C	chr6	30586475	T	chr6	29101872	T	chr6	29947825	T	chr6	30594415	C	chr6	29739901	T	chr6	30363483
1_1369	+	C/G	G	Vu03	37673714	G	chr3	34911887	C	chr3	33763655	C	chr3	33576478	G	chr3	34207395	G	chr3	33315449	G	chr3	35363176
1_1370	+	A/G	G	Vu09	565911	G	chr9	504005	G	chr9	534212	A	chr9	536135	A	chr9	550537	G	chr9	534119	A	chr9	532427
1_1371	-	A/G	C	Vu07	807621	T	chr7	772414	T	chr7	753720	C	chr7	759705	T	chr7	771007	T	chr7	801416	T	chr7	774341
1_1372	X	A/C	G	Vu01	487743	C	chr1	395621	--	NA	NA	C	chr1	392207	--	NA	NA	--	NA	NA	C	chr1	394043
1_1374	+	A/G	A	Vu09	36557840	A	chr9	33434736	A	chr9	30690924	G	chr9	31366519	A	chr9	33150979	G	chr9	31268153	A	chr9	33294766
1_1375	-	A/C	T	Vu03	61854531	G	chr3	56774554	G	chr3	55359961	T	chr3	55237725	G	chr3	56153347	T	chr3	55082554	T	chr3	57317379
1_1376	+	A/G	A	Vu05	1097239	A	chr5	1031497	T	chr5	1200393	A	chr5	1024318	A	chr5	1045961	G	chr5	1004082	G	chr5	1029114
1_1377	-	A/C	T	Vu01	25110802	T	chr1	22083654	T	chr1	20469777	T	chr1	20247888	T	chr1	21191950	T	chr1	20699601	T	chr1	22176285
1_1378	+	C/G	C	Vu07	37890214	C	chr7	35499439	C	chr7	34256165	C	chr7	35032380	C	chr7	35153511	C	chr7	34684506	C	chr7	35404169
1_1379	+	A/C	C	Vu07	37636894	C	chr7	35255072	C	chr7	34006548	C	chr7	34789229	C	chr7	34920334	A	chr7	34438518	A	chr7	35157523
1_1380	+	A/G	G	Vu09	5128415	G	chr9	4892257	G	chr9	4910559	G	chr9	4923435	G	chr9	4986741	G	chr9	4891893	G	chr9	4941154
1_1381	+	A/G	A	Vu06	27594660	A	chr6	25258222	G	chr6	23837828	A	chr6	24665801	G	chr6	25246776	A	chr6	24453810	G	chr6	25018029
1_1382	-	A/T	A	Vu11	23716446	T	chr11	20260737	A	chr11	18392985	A	chr11	19398097	T	chr11	19863565	A	chr11	19062529	T	chr11	20696987
1_1390	-	A/G	C	Vu04	3847581	T	chr4	3651600	C	chr4	3486176	C	chr4	3535794	C	chr4	3587602	T	chr4	3638361	C	chr4	3669614
1_1392	-	A/G	C	Vu07	28221561	C	chr7	26298957	C	chr7	25117714	C	chr7	25826868	C	chr7	25915100	C	chr7	25514719	C	chr7	26177206
1_1393	+	A/G	G	Vu09	42898864	A	chr9	39526716	G	chr9	36789361	G	chr9	37583588	G	chr9	39241632	G	chr9	37348153	G	chr9	39403294
1_1398	-	A/G	T	Vu04	20067840	A	chr4	15725077	A	chr4	14362017	A	chr4	14887662	T	chr4	15541771	G	chr4	14739955	A	chr4	15620257
1_1399	-	A/G	C	Vu07	34985906	T	chr7	32682807	T	chr7	31453939	T	chr7	32196964	T	chr7	32353894	T	chr7	31873807	T	chr7	32599647
1_1402	-	C/G	C	Vu10	37509222	C	chr10	32209531	C	chr10	29930497	C	chr10	31770585	C	chr10	32262642	C	chr10	32051049	C	chr10	32075493
1_1403	+	A/C	A	Vu06	32700254	A	chr6	30173325	A	chr6	28682917	A	chr6	29514239	A	chr6	30169053	A	chr6	29304367	A	chr6	29943812
1_1404	-	A/C	G	Vu05	4638797	T	chr5	4466132	G	chr5	4396914	G	chr5	4398453	T	chr5	4464034	T	chr5	4297770	T	chr5	4576939
1_1405	+	A/G	G	Vu10	28613096	G	chr10	24683776	G	chr10	22803265	G	chr10	24103979	G	chr10	24427646	T	chr10	24361788	G	chr10	24352272
1_1407	+	A/G	A	Vu10	41008067	G	chr10	35554270	A	chr10	33289977	A	chr10	35135520	A	chr10	35665001	A	chr10	35416972	A	chr10	35473254
1_1408	-	A/G	C	Vu11	31154001	A	chr11	28754763	C	chr11	24718518	C	chr11	26155479	C	chr11	26809122	C	chr11	25656383	T	chr11	27633516
1_1409	-	A/G	C	Vu10	41108548	T	chr10	35644020	C	chr10	33383592	C	chr10	35229748	C	chr10	35760416	T	chr10	35511834	T	chr10	35567543
1_1412	-	A/G	C	Vu03	59491329	C	chr3	54494519	C	chr3	53065143	C	chr3	52969848	C	chr3	53852815	C	chr3	52772880	C	chr3	55030020
1_1413	+	A/C	A	Vu01	29962273	A	chr1	26635963	A	chr1	25058918	A	chr1	24757956	A	chr1	25804066	A	chr1	25262019	A	chr1	26773752
1_1414	+	A/G	A	Vu02	24475038	G	chr2	21692974	G	chr2	20167865	A	chr2	20725641	C	chr10	2514293	G	chr2	20584505	C	chr10	2509648
1_1415	+	A/G	G	Vu05	48261989	G	chr5	44580630	G	chr5	42173505	G	chr5	43622712	G	chr5	44359662	A	chr5	43030343	G	chr5	44968978
1_1416	-	A/G	C	Vu03	5350165	C	chr3	5093708	C	chr3	5101763	C	chr3	5133146	C	chr3	5253625	T	chr3	5108481	C	chr3	5182859
1_1417	-	A/T	T	Vu04	15618722	T	chr4	13355064	T	chr4	11186155	T	chr4	12617424	T	chr4	13226556	T	chr4	12611820	A	chr4	13273830
1_1418	-	A/C	G	Vu02	3628342	G	chr2	3234230	G	chr2	3138967	G	chr2	3360762	G	chr2	3253665	A	chr2	3298526	G	chr2	3265999
1_1419	+	C/G	C	Vu08	31115514	G	chr8	28138030	G	chr8	26611438	C	chr8	27598024	G	chr8	27939028	C	chr8	27097358	C	chr8	28510252
1_1420	+	A/G	G	Vu05	12182912	G	chr5	11305103	G	chr5	11126939	G	chr5	11383982	G	chr5	11164045	G	chr5	11159307	A	chr5	11579058
1_1422	-	A/G	T	Vu04	40921762	T	chr4	34757382	T	chr4	31223802	T	chr4	31948860	T	chr4	34137447	T	chr4	31687779	T	chr4	33414935
1_1424	-	A/G	T	Vu05	7529408	T	chr5	7008129	C	chr5	6838869	T	chr5	6942540	T	chr5	7020673	T	chr5	6815931	T	chr5	7151164
1_1427	+	A/G	G	Vu03	12946994	G	chr3	12153381	G	chr3	12078749	G	chr3	11956327	A	chr3	12303320	A	chr3	12150391	A	chr3	12163030
1_1428	-	A/C	T	Vu07	23200860	T	chr7	21645866	G	chr7	20511422	G	chr7	21219368	G	chr7	21271291	G	chr7	20906312	G	chr7	21554319
1_1430	+	A/C	A	Vu10	5047031	A	chr10	4120884	A	chr10	4293432	A	chr10	4216534	A	chr10	4122454	A	chr10	4242980	A	chr10	4375039
1_1431	+	A/G	A	Vu07	27088143	G	chr7	25307523	G	chr7	24162276	G	chr7	24858279	G	chr7	24973784	A	chr7	24542313	G	chr7	25205649
1_1432	+	A/G	A	Vu07	37515406	A	chr7	35133194	A	chr7	33885452	A	chr7	34664433	A	chr7	34800904	G	chr7	34311382	A	chr7	35032442
1_1434	-	A/C	G	Vu10	1504866	G	chr10	1331050	G	chr10	1432332	G	chr10	1316821	G	chr10	1334877	G	chr10	1400628	G	chr10	1328786
1_1439	X	A/T	A	Vu03	20542137	T	chr3	19377692	A	chr3	19156508	A	chr3	19223232	T	chr2	1640330	A	chr3	19317181	T	chr3	19369280
1_1440	-	A/G	T	Vu04	33980072	T	chr4	29097771	T	chr4	25635885	T	chr4	26313069	T	chr4	28415042	A	chr4	26048550	T	chr4	27692128
1_1443	-	A/C	T	Vu06	26659104	T	chr6	24367467	T	chr6	22946536	T	chr6	23765273	T	chr6	24351414	G	chr6	23540842	T	chr6	24113117
1_1444	+	A/G	G	Vu10	34434262	G	chr10	29839395	A	chr10	27820989	G	chr10	29279329	G	chr10	29521044	G	chr10	29511248	G	chr10	29641803
1_1445	+	A/G	A	Vu01	29806349	G	chr1	26494442	G	chr1	24913447	G	chr1	24608158	G	chr1	25660779	A	chr1	25112663	G	chr1	26622583
1_1446	-	A/C	T	Vu02	6964755	T	chr2	6231422	T	chr2	5910257	T	chr2	6289133	T	chr2	6267337	G	chr2	6246949	G	chr2	6286474
1_1447	-	A/C	--	NA	NA	--	NA	NA	--	NA	NA	--	NA	NA	--	NA	NA	G	chr7	31887251	--	NA	NA
1_1449	-	A/G	C	Vu07	25072706	C	chr7	23377780	C	chr7	22241724	C	chr7	22937697	T	chr7	23081528	T	chr7	22646445	C	chr7	23292197
1_1452	-	A/C	G	Vu03	46521694	G	chr3	42232781	G	chr3	40995780	G	chr3	40866390	T	chr3	41574445	T	chr3	40555783	T	chr3	42703550
1_1453	-	A/G	T	Vu10	21780672	C	chr10	18611007	C	chr10	17244137	C	chr10	18305007	C	chr10	18450035	T	chr10	18420164	C	chr10	18379258
1_1455	+	A/G	A	Vu03	5003065	G	chr3	4747974	G	chr3	4756679	G	chr3	4786756	A	chr3	4916704	A	chr3	4772834	G	chr3	4835714
1_1456	+	A/T	T	Vu07	37961615	T	chr7	35570887	T	chr7	34327021	T	chr7	35103270	T	chr7	35225228	T	chr7	34755327	T	chr7	35475637
1_1460	-	A/G	C	Vu11	20624055	T	chr11	17271064	G	chr11	15864249	C	chr11	16403439	C	chr11	16852393	C	chr11	16228933	C	chr11	17702603
1_1465	+	A/C	C	Vu02	33053722	A	chr2	29965543	C	chr2	28440357	A	chr2	29020178	C	chr2	29496845	C	chr2	28934605	C	chr2	30101747
1_1467	+	A/G	G	Vu11	6041102	G	chr11	5439591	G	chr11	5320920	A	chr11	5203746	G	chr11	5339796	A	chr11	5509582	G	chr11	5482211
1_1468	+	A/C	C	Vu05	2417480	C	chr5	2257108	C	chr5	2246163	C	chr5	2295893	C	chr5	2288870	A	chr5	2248001	C	chr5	2393013
1_1470	+	A/G	A	Vu07	31791603	A	chr7	29563385	A	chr7	28362508	A	chr7	29114436	A	chr7	29220935	G	chr7	28827934	A	chr7	29484866
1_1472	-	A/G	C	Vu02	25319809	C	chr2	22486514	C	chr2	20958703	C	chr2	21517380	C	chr2	22006211	C	chr2	21397178	C	chr2	22510196
1_1476	-	A/G	C	Vu01	33685817	C	chr1	30026494	C	chr1	28312490	C	chr1	28140163	C	chr1	29187823	C	chr1	28544634	C	chr1	30157412
1_1478	+	A/G	A	Vu10	38123303	G	chr10	32798587	G	chr10	30515673	G	chr10	32360849	G	chr10	32859329	A	chr10	32654523	G	chr10	32668497
1_1481	-	C/G	C	Vu07	39039079	C	chr7	36600363	G	chr7	35350359	G	chr7	36127314	C	chr7	36254833	C	chr7	35789126	C	chr7	36506630
1_1483	-	A/C	G	Vu03	6554186	G	chr3	6286299	G	chr3	6275302	G	chr3	6298440	G	chr3	6432768	T	chr3	6277401	G	chr3	6331819
1_1484	+	A/G	G	Vu06	26969719	G	chr6	24660709	G	chr6	23246639	G	chr6	24067287	G	chr6	24654550	G	chr6	23846257	G	chr6	24414499
1_1486	-	A/G	C	Vu06	17466025	C	chr6	15547832	T	chr6	14179053	C	chr6	15011593	C	chr6	15439948	C	chr6	14679112	C	chr6	15303688
1_1489	+	A/G	A	Vu07	40536908	A	chr7	38044489	A	chr7	36767007	A	chr7	37532754	A	chr7	37676105	A	chr7	37197833	A	chr7	37918759
1_1490	+	C/G	G	Vu07	30292735	G	chr7	28133585	G	chr7	26924601	G	chr7	27680837	G	chr7	27768872	G	chr7	27365702	G	chr7	28032674
1_1491	-	A/C	T	Vu11	35802022	G	chr11	31360532	G	chr11	29148836	G	chr11	30537400	T	chr11	31310805	G	chr11	30054533	T	chr11	32178043
1_1493	+	A/G	A	Vu04	39113461	A	chr4	33078456	A	chr4	29527396	A	chr4	30284823	A	chr4	32478503	G	chr4	30030690	A	chr4	31755263
1_1495	-	A/C	T	Vu07	39591876	G	chr7	37138972	G	chr7	35888408	G	chr7	36657530	G	chr7	36783854	G	chr7	36321746	G	chr7	37032667
1_1496	-	A/G	T	Vu06	30033719	T	chr6	27557986	T	chr6	26182552	T	chr6	26980684	A	chr6	26691887	T	chr6	26753256	A	chr6	26462814
1_1499	+	A/G	A	Vu01	24700304	G	chr1	21690473	G	chr1	20076496	A	chr1	19869223	A	chr1	20800961	A	chr1	20307474	G	chr1	21799476
1_1500	X	A/G	G	Vu03	56678946	A	chr3	51778746	A	chr3	50437149	A	chr3	50373192	--	NA	NA	C	chr3	50060592	C	chr3	52289844
1_1504	+	C/G	C	Vu04	28775525	C	chr4	24787818	C	chr4	21463926	C	chr4	22147749	C	chr4	24358083	C	chr4	21811822	C	chr4	23364127
1_1505	-	A/C	T	Vu07	20587042	T	chr7	19212223	T	chr7	18157260	T	chr7	18822818	G	chr7	18889573	G	chr7	18519958	G	chr7	19173640
1_1507	-	A/G	C	Vu08	37822859	C	chr8	34430098	C	chr8	32909145	C	chr8	33841118	C	chr8	34436338	C	chr8	33333434	C	chr8	34861048
1_1508	X	A/G	C	Vu06	17414061	C	chr6	15495877	T	chr6	14127838	C	chr6	14959704	C	chr6	15387719	T	chr6	14629457	C	chr6	15251438
1_1509	+	A/C	A	Vu10	38222320	C	chr10	32892925	A	chr10	30610069	A	chr10	32455647	A	chr10	32953692	A	chr10	32749053	C	chr10	32762856
1_1510	+	A/T	T	Vu02	23822838	T	chr2	21037460	T	chr2	19528286	T	chr2	20062283	A	chr2	20535006	T	chr2	19893205	A	chr2	21043690
1_1512	-	A/T	A	Vu03	4694636	A	chr3	4461240	T	chr3	4468824	A	chr3	4488446	A	chr3	4619996	A	chr3	4478534	T	chr3	4548683
1_1513	-	C/G	G	Vu03	47908259	G	chr3	43559027	C	chr3	42322405	C	chr3	42195399	G	chr3	42900600	G	chr3	41858175	G	chr3	44002318
1_1515	+	A/C	A	Vu06	32410420	C	chr6	29897647	A	chr6	28417243	A	chr6	29248392	A	chr6	29901493	C	chr6	29041535	C	chr6	29665051
1_1520	-	C/G	G	Vu10	35494310	G	chr10	30351454	G	chr10	28105037	G	chr10	29956883	G	chr10	30446306	G	chr10	30218037	G	chr10	30235234
1_1521	+	A/G	G	Vu02	2826097	G	chr2	2473501	G	chr2	2504736	G	chr2	2610409	G	chr2	2522431	A	chr2	2521982	G	chr2	2503994
1_1522	+	A/G	G	Vu03	49127213	G	chr3	44731781	G	chr3	43484117	G	chr3	43375995	G	chr3	44078225	A	chr3	43021410	G	chr3	45180424
1_1523	-	C/G	C	Vu07	2686938	C	chr7	2565087	C	chr7	2535740	C	chr7	2549508	G	chr7	2571049	C	chr7	2587741	G	chr7	2571060
1_1525	+	A/G	A	Vu03	11330900	A	chr3	10616039	A	chr3	10580463	A	chr3	10567580	A	chr3	10805848	G	chr3	10554273	A	chr3	10670902
1_1527	-	A/G	C	Vu07	39680364	T	chr7	37226878	T	chr7	35976989	T	chr7	36746157	T	chr7	36871760	T	chr7	36410019	T	chr7	37120773
1_1529	-	A/C	G	Vu09	43128017	G	chr9	39754054	T	chr9	37016413	G	chr9	37810427	T	chr9	39469440	T	chr9	37575099	T	chr9	39631220
1_1530	+	A/G	A	Vu06	33234123	G	chr6	30650917	G	chr6	29165491	A	chr6	30011084	A	chr6	30657903	G	chr6	29804328	A	chr6	30427023
1_1533	-	A/G	T	Vu08	32467119	C	chr8	29445275	T	chr8	27956445	T	chr8	28908484	C	chr8	29287273	C	chr8	28429974	C	chr8	29819583
1_1534	-	A/G	T	Vu05	4620272	T	chr5	4446951	C	chr5	4377814	T	chr5	4379927	T	chr5	4444852	C	chr5	4279134	T	chr5	4557758
1_1535	-	A/G	C	Vu07	31766733	C	chr7	29538533	C	chr7	28337750	C	chr7	29089667	C	chr7	29196091	T	chr7	28799688	C	chr7	29452658
1_1536	+	A/G	A	Vu02	23110089	A	chr2	20354109	A	chr2	18847373	A	chr2	19373754	G	chr2	19852653	G	chr2	19200449	G	chr2	20355531
1_2001	X	T/C	C	contig_178	15275	T	ScsGwly_5353	282	--	NA	NA	C	ScHs1Ai_2207	3994	--	NA	NA	--	NA	NA	A	chr6	3365838
1_2002	X	A/G	A	contig_206	49402	A	ScsGwly_5353	1238	--	NA	NA	T	ScHs1Ai_2195	2308	--	NA	NA	--	NA	NA	T	chr6	3364882
1_2003	X	T/C	A	Vu07	3834013	A	chr7	3674668	A	chr7	3634465	A	chr7	3664725	A	chr7	3681396	A	chr7	3698900	A	chr7	3682467
1_2004	X	A/G	T	Vu08	14254401	T	chr8	13128957	A	chr8	12324271	T	chr8	12878823	T	chr8	13012054	T	chr8	12712076	T	chr8	13116124
1_2005	X	A/G	A	contig_320	78208	A	ScsGwly_5931	547	C	chr7	33358533	C	chr7	34112162	--	NA	NA	A	chr9	26428607	A	chr9	28425192
1_2006	X	T/C	T	Vu05	15973857	T	chr5	14673996	T	chr5	14362499	T	chr5	14719670	T	chr5	14584801	T	chr5	14397104	T	chr5	14992362
1_2007	X	A/G	T	Vu10	68070	T	chr10	11805	T	chr10	134228	T	chr10	10322	T	chr10	5323	T	chr10	15568	T	chr10	12016
1_2008	X	T/C	A	contig_20	243776	A	ScsGwly_5196	78	--	NA	NA	A	ScHs1Ai_3571	1317	--	NA	NA	--	NA	NA	A	ScQz0zL_6858	1317
1_2009	X	A/G	G	Vu09	1640614	A	chr9	1553998	--	NA	NA	A	chr9	1585829	--	NA	NA	--	NA	NA	A	chr9	1589553
1_2010	X	T/C	C	Vu07	15553984	C	chr7	14606725	--	NA	NA	G	ScHs1Ai_5720	4919	--	NA	NA	--	NA	NA	G	ScQz0zL_7011	11876
1_2011	X	T/C	G	Vu04	16607614	G	chr4	14306120	G	chr4	12003542	A	chr4	13531188	G	chr4	14221718	G	chr4	13547865	A	chr4	14224770
1_2013	X	T/C	T	Vu01	19471520	T	chr1	16928149	T	chr1	15253926	T	chr1	15088668	T	chr1	15980660	--	NA	NA	T	chr1	16987947
1_2014	X	T/C	T	Vu06	3795201	A	ScsGwly_2669	3765	--	NA	NA	G	ScHs1Ai_4158	969	--	NA	NA	--	NA	NA	G	ScQz0zL_6918	500
1_2015	X	T/C	A	Vu11	17423320	T	chr11	15573285	--	NA	NA	T	ScHs1Ai_2643	69081	--	NA	NA	--	NA	NA	A	ScQz0zL_7018	12599
1_2016	X	T/C	G	contig_320	121005	G	ScsGwly_6289	533	--	NA	NA	G	ScHs1Ai_8803	562	G	chr7	4287956	--	NA	NA	C	chr10	27164491
1_2017	X	T/C	G	contig_320	120756	G	ScsGwly_6289	284	--	NA	NA	G	ScHs1Ai_8803	313	C	chr5	12000265	--	NA	NA	C	chr10	27164740
1_2019	X	T/G	A	Vu06	16066144	A	chr6	14200704	--	NA	NA	A	chr6	13696125	A	chr6	14017033	--	NA	NA	A	chr6	13971035
1_2021	X	T/G	C	Vu02	10463668	C	chr2	9135803	--	NA	NA	G	ScHs1Ai_9085	4668	--	NA	NA	--	NA	NA	G	chr2	9586942
1_2022	X	A/G	A	Vu09	29631724	G	ScsGwly_6486	109	--	NA	NA	G	ScHs1Ai_8190	109	--	NA	NA	--	NA	NA	A	chr9	26767121
1_2023	X	A/G	C	Vu10	16221698	C	chr10	13854460	C	chr10	13167263	T	chr10	13848201	C	chr10	13857293	C	chr10	14293678	G	chr10	13912559
1_2024	X	A/G	T	Vu10	16226482	C	ScsGwly_3865	1770	--	NA	NA	T	chr10	13853046	--	NA	NA	T	chr10	14298528	A	chr10	13907681
1_2026	X	A/G	T	contig_320	101109	G	ScsGwly_5114	445	--	NA	NA	--	NA	NA	--	NA	NA	--	NA	NA	T	ScQz0zL_4090	484
1_2027	X	A/G	G	contig_544	32438	C	ScsGwly_3865	1118	--	NA	NA	C	ScHs1Ai_7586	1118	--	NA	NA	--	NA	NA	C	ScQz0zL_2255	1118
1_2028	X	A/G	T	Vu10	16177457	T	chr10	13809054	--	NA	NA	T	chr10	13805759	T	chr10	13814846	T	chr10	14250615	A	chr10	13942239
1_2029	X	T/C	C	Vu06	3791091	C	ScsGwly_5114	1809	--	NA	NA	A	ScHs1Ai_9011	1764	--	NA	NA	--	NA	NA	A	ScQz0zL_1395	1874
1_2030	X	A/C	G	contig_543	133370	A	ScsGwly_1752	729	--	NA	NA	A	ScHs1Ai_1398	1680	--	NA	NA	--	NA	NA	T	ScQz0zL_1009	2713
1_2031	X	T/G	C	contig_665	24037	C	ScsGwly_4310	3221	--	NA	NA	C	ScHs1Ai_7401	3221	--	NA	NA	--	NA	NA	C	ScQz0zL_4452	4652
1_2032	X	A/G	A	Vu05	25388512	--	NA	NA	--	NA	NA	--	NA	NA	--	NA	NA	--	NA	NA	C	ScQz0zL_6607	401
1_2033	X	A/C	A	Vu01	7752119	A	chr1	6774740	A	chr1	6722275	A	chr1	6784465	A	chr1	6866605	A	chr1	6815553	A	chr1	6936854
1_2034	X	T/C	A	Vu07	4750270	A	chr7	4556069	A	chr7	4554796	A	chr7	4556644	G	chr7	4599114	G	chr7	4561053	G	chr7	4600520
1_2035	X	A/G	C	contig_178	26792	G	ScsGwly_1752	1260	--	NA	NA	G	ScHs1Ai_1398	2211	--	NA	NA	--	NA	NA	C	ScQz0zL_6128	565
1_2036	X	T/C	T	Vu03	38731108	A	chr3	33927027	A	chr3	32789669	A	chr3	32595947	A	chr3	33191035	--	NA	NA	A	chr3	34383174
1_2037	X	T/C	A	Vu02	10466386	A	chr2	9138522	--	NA	NA	T	ScHs1Ai_9085	1949	--	NA	NA	--	NA	NA	T	chr2	9584223
1_2038	X	T/G	A	Vu08	30812075	A	chr8	27867523	A	chr8	26351694	A	chr8	27325189	A	chr8	27671800	--	NA	NA	G	ScQz0zL_8	2801
1_2040	X	T/C	T	contig_206	58026	A	ScsGwly_1752	2542	--	NA	NA	A	ScHs1Ai_1398	3493	--	NA	NA	--	NA	NA	T	ScQz0zL_1009	900
1_2041	X	T/C	A	Vu04	2492186	A	chr4	2416729	A	chr4	2283868	A	chr4	2319681	A	chr4	2385727	--	NA	NA	A	chr4	2394242
1_2042	X	T/G	C	contig_320	102288	--	NA	NA	--	NA	NA	T	ScHs1Ai_1691	2561	--	NA	NA	--	NA	NA	C	ScQz0zL_4090	1663
1_2043	X	T/C	G	contig_320	68381	C	ScsGwly_884	6441	--	NA	NA	C	ScHs1Ai_1291	904	--	NA	NA	--	NA	NA	C	ScQz0zL_6351	2537
1_2044	X	T/G	T	Vu05	12737648	T	chr5	11843671	T	chr5	11656255	T	chr5	11930206	T	chr5	11710835	T	chr5	11710525	T	chr5	12115713
1_2045	X	T/G	C	contig_212	1727	C	ScsGwly_5944	1065	--	NA	NA	G	ScHs1Ai_3389	2258	--	NA	NA	--	NA	NA	G	ScQz0zL_6054	924
1_2046	X	A/G	G	contig_320	175064	G	ScsGwly_6465	1030	--	NA	NA	G	ScHs1Ai_3389	1030	--	NA	NA	--	NA	NA	G	ScQz0zL_6309	1528
1_2048	X	A/G	A	Vu03	12506415	G	chr3	11748570	--	NA	NA	A	chr3	11553123	--	NA	NA	--	NA	NA	G	ScQz0zL_6351	1655
1_2049	X	T/C	A	Vu02	25880461	--	NA	NA	--	NA	NA	--	NA	NA	--	NA	NA	A	chr2	21912429	--	NA	NA
1_2050	X	T/C	C	contig_320	81840	A	ScsGwly_952	2194	--	NA	NA	G	ScHs1Ai_8113	749	--	NA	NA	--	NA	NA	--	NA	NA
1_2051	X	T/C	T	Vu06	13785624	T	chr6	12331499	T	chr6	11553733	T	chr6	12017594	T	chr6	12207022	T	chr6	11526891	T	chr6	12244341
1_2052	X	T/C	T	Vu05	15965168	T	chr5	14665321	T	chr5	14356357	T	chr5	14712263	T	chr5	14576330	T	chr5	14388529	T	chr5	14983680
1_2053	X	A/G	T	Vu10	39921135	T	chr10	34501454	T	chr10	32231803	T	chr10	34076887	T	chr10	34608881	T	chr10	34365751	T	chr10	34408688
1_2054	X	T/C	T	Vu03	15913079	T	chr3	14909937	T	chr3	14693179	T	chr3	14728769	T	chr3	15070086	T	chr3	14862072	T	chr3	14921690
1_2055	X	T/C	T	Vu05	22275606	T	chr5	20620042	--	NA	NA	C	ScHs1Ai_2645	213	--	NA	NA	--	NA	NA	T	chr5	21020531
1_2056	X	T/C	A	Vu05	11078360	A	chr5	10286937	A	chr5	10141688	A	chr5	10393887	A	chr5	10166469	--	NA	NA	A	chr5	10576151
1_2057	+	A/C	A	contig_3	49477	T	chr8	17189613	--	NA	NA	A	chr6	16792873	--	NA	NA	--	NA	NA	A	chr8	17499605
1_2058	X	T/C	C	Vu04	5111267	C	chr4	4817340	C	chr4	4701886	C	chr4	4747305	C	chr4	4787032	C	chr4	4795512	C	chr4	4872324
1_2059	X	T/C	G	contig_543	30898	A	ScsGwly_863	2358	--	NA	NA	T	ScHs1Ai_917	845	--	NA	NA	--	NA	NA	T	ScQz0zL_1754	845
1_2060	X	T/C	T	Vu02	23739325	T	chr2	20957448	T	chr2	19450095	T	chr2	19981431	C	chr2	20450101	C	chr2	19808623	C	chr2	20958144
2_00001	+	A/G	G	Vu04	14419658	G	chr4	12187298	A	chr4	10062877	G	chr4	11463862	G	chr4	12062559	A	chr4	11461344	A	chr4	12189010
2_00002	+	T/G	G	Vu04	14421046	G	chr4	12188687	T	chr4	10064266	G	chr4	11465251	G	chr4	12063948	T	chr4	11462731	T	chr4	12190397
2_00003	-	T/G	C	Vu11	38628016	A	chr11	34075615	C	chr11	34759481	A	chr11	33239761	C	chr11	33979547	--	NA	NA	C	chr11	34872398
2_00004	+	A/G	G	Vu04	9086821	G	chr4	8318242	G	chr4	8043359	G	chr4	7897376	G	chr4	8297074	A	chr4	8162813	G	chr4	8489972
2_00005	+	T/C	T	Vu05	43321966	C	chr5	39831072	C	chr5	37453225	C	chr5	38836749	C	chr5	39567630	T	chr5	38309613	C	chr5	40175777
2_00006	-	A/C	T	Vu07	17590028	T	chr7	16318152	T	chr7	15363577	T	chr7	15935592	T	chr7	16007373	T	chr7	15707945	T	chr7	16253718
2_00007	+	T/C	C	Vu03	8009260	T	chr3	7634685	C	chr3	7599293	C	chr3	7622530	T	chr3	7806503	C	chr3	7605463	C	chr3	7671083
2_00008	+	A/C	A	Vu03	8002132	C	chr3	7627551	A	chr3	7592165	A	chr3	7615401	C	chr3	7799368	C	chr3	7595364	A	chr3	7663954
2_00009	+	A/G	G	Vu03	8003352	G	chr3	7628772	G	chr3	7593385	G	chr3	7616621	G	chr3	7800590	A	chr3	7596582	G	chr3	7665174
2_00010	-	T/G	C	Vu08	10779668	C	chr8	9901704	C	chr8	9563859	C	chr8	9885836	C	chr8	9996482	C	chr8	9743434	A	chr8	9941067
2_00011	-	T/C	G	Vu08	10779284	G	chr8	9901320	G	chr8	9563475	G	chr8	9885452	G	chr8	9996098	G	chr8	9743050	A	chr8	9940685
2_00012	+	A/G	G	Vu03	7220077	G	chr3	6937868	G	chr3	6922617	G	chr3	6944495	A	chr3	7112722	A	chr3	6928974	A	chr3	6976261
2_00013	+	T/G	G	Vu03	7221020	G	chr3	6938814	G	chr3	6923563	G	chr3	6945438	T	chr3	7113666	T	chr3	6929918	T	chr3	6977205
2_00014	+	A/C	C	Vu11	32819743	T	chr11	27137000	C	chr11	26374167	A	chr11	27763569	C	chr11	28440470	C	chr11	27265350	C	chr11	29259587
2_00015	+	T/C	C	Vu11	32821163	A	chr11	27135580	C	chr11	26375587	T	chr11	27764989	C	chr11	28441890	C	chr11	27266770	C	chr11	29261007
2_00016	+	T/C	T	Vu02	3065547	T	chr2	2713507	C	chr2	2744474	T	chr2	2825488	T	chr2	2738881	C	chr2	2751615	C	chr2	2747473
2_00017	+	T/C	T	Vu02	3065076	T	chr2	2713036	C	chr2	2744003	T	chr2	2825017	T	chr2	2738410	C	chr2	2751144	C	chr2	2747002
2_00018	-	T/C	G	Vu01	24069911	A	chr1	21095183	A	chr1	19466651	A	chr1	19252365	A	chr1	20184186	A	chr1	19695945	A	chr1	21206687
2_00019	-	A/G	C	Vu01	24069433	T	chr1	21094705	T	chr1	19466173	T	chr1	19251887	T	chr1	20183708	T	chr1	19695467	C	chr1	21206209
2_00020	+	A/G	A	Vu05	35714611	A	chr5	32649482	G	chr5	30329253	A	chr5	31667375	G	chr5	32372574	G	chr5	30908878	G	chr5	32988694
2_00021	+	T/G	G	Vu03	12457019	G	chr3	11699190	G	chr3	11630734	G	chr3	11505375	G	chr3	11857532	T	chr3	11710802	G	chr3	11716551
2_00022	+	T/C	T	Vu03	12457817	T	chr3	11699988	T	chr3	11631532	T	chr3	11506173	T	chr3	11858330	C	chr3	11711600	T	chr3	11717349
2_00023	-	A/C	G	Vu02	18596776	T	chr2	16090196	G	chr2	14590744	G	chr2	15156452	G	chr2	15623671	G	chr2	14984540	G	chr2	16102861
2_00024	+	A/G	G	Vu03	42869834	A	chr3	38805499	G	chr3	37595966	G	chr3	37433792	G	chr3	38131416	G	chr3	37151926	G	chr3	39272065
2_00025	+	A/G	A	Vu03	42870083	A	chr3	38805748	A	chr3	37596215	A	chr3	37434041	A	chr3	38131665	A	chr3	37152175	A	chr3	39272314
2_00026	-	A/G	T	Vu11	37741471	T	chr11	33222091	C	chr11	31009911	C	chr11	32387411	T	chr11	33125272	T	chr11	31904497	T	chr11	34013891
2_00028	+	T/C	C	Vu05	20583280	C	chr5	19074716	C	chr5	18561001	T	chr5	19069226	T	chr5	18974274	T	chr5	18717281	T	chr5	19394837
2_00029	-	T/G	A	Vu05	13221902	A	chr5	12237760	A	chr5	12019246	A	chr5	12333542	A	chr5	12067795	A	chr5	12096305	A	chr5	12544280
2_00030	-	T/C	G	Vu03	51582534	A	chr3	47096454	G	chr3	45782363	G	chr3	45686650	G	chr3	46522564	G	chr3	45364609	G	chr3	47640521
2_00031	+	T/C	C	Vu04	220453	C	chr4	197158	C	chr4	194628	C	chr4	202572	C	chr4	206473	C	chr4	210028	C	chr4	184319
2_00033	+	A/G	A	Vu04	222687	A	chr4	199393	A	chr4	196863	A	chr4	204807	A	chr4	208708	A	chr4	212263	A	chr4	186554
2_00034	+	T/C	C	Vu04	223379	C	chr4	200085	C	chr4	197555	C	chr4	205499	C	chr4	209400	C	chr4	212955	C	chr4	187246
2_00035	-	T/G	C	Vu09	32801347	C	chr9	29923202	C	chr9	27200464	C	chr9	27880535	C	chr9	29593660	A	chr9	27777160	A	chr9	29790195
2_00036	+	T/C	C	Vu02	22019489	T	chr2	19315277	C	chr2	17786546	T	chr2	18341985	C	chr2	18834771	C	chr2	18158065	C	chr2	19340490
2_00037	+	A/G	G	Vu02	22023520	A	chr2	19319309	G	chr2	17790578	A	chr2	18346017	G	chr2	18838803	G	chr2	18162415	G	chr2	19344522
2_00038	+	A/G	A	Vu07	14812427	A	chr7	13965359	A	chr7	13456038	T	chr7	13859224	A	chr7	14024585	A	chr7	13854012	A	chr7	13967109
2_00039	-	T/C	G	Vu08	35014803	G	chr8	31796571	A	chr8	30282381	G	chr8	31240616	G	chr8	31759428	G	chr8	30784730	G	chr8	32166278
2_00040	-	A/G	T	Vu08	35017768	C	chr8	31799563	T	chr8	30285332	T	chr8	31243581	T	chr8	31762499	C	chr8	30787689	T	chr8	32169315
2_00041	-	A/G	T	Vu07	3086611	C	chr7	2956236	C	chr7	2919750	C	chr7	2938355	C	chr7	2956643	C	chr7	2974127	C	chr7	2953784
2_00042	-	A/G	C	Vu07	3085843	T	chr7	2955468	T	chr7	2918982	T	chr7	2937587	T	chr7	2955875	T	chr7	2973359	T	chr7	2953016
2_00043	-	T/C	G	Vu10	21676385	A	chr10	18511761	A	chr10	17149082	A	chr10	18212648	A	chr10	18353533	G	chr10	18328354	A	chr10	18281869
2_00044	-	T/C	G	Vu10	21676126	A	chr10	18511502	A	chr10	17148823	A	chr10	18212389	A	chr10	18353274	G	chr10	18328095	A	chr10	18281610
2_00045	+	A/G	G	Vu04	6439978	G	chr4	6079605	G	chr4	5989881	G	chr4	6006970	G	chr4	6068518	G	chr4	6007960	G	chr4	6156649
2_00046	+	T/G	G	Vu04	6440960	G	chr4	6080587	G	chr4	5990863	G	chr4	6007952	G	chr4	6069500	T	chr4	6008931	G	chr4	6157631
2_00047	-	T/G	A	Vu11	2591895	A	chr11	2332627	A	chr11	2354541	A	chr11	2220605	A	chr11	2199485	C	chr11	2428703	A	chr11	2385531
2_00049	+	T/C	T	Vu11	30421521	C	chr11	26244091	C	chr11	24050096	C	chr11	25455582	T	chr11	26156043	T	chr11	25019674	T	chr11	26961469
2_00050	+	A/G	A	Vu11	30422003	G	chr11	26244573	G	chr11	24050578	G	chr11	25456064	A	chr11	26156525	A	chr11	25020156	A	chr11	26961951
2_00051	+	T/C	T	Vu11	30422894	C	chr11	26245465	C	chr11	24051470	C	chr11	25456956	T	chr11	26157416	T	chr11	25021047	T	chr11	26962842
2_00052	+	T/C	T	Vu11	30423591	C	chr11	26246165	C	chr11	24052170	C	chr11	25457656	T	chr11	26158113	T	chr11	25021744	T	chr11	26963539
2_00053	+	T/C	C	Vu11	30408647	C	chr11	26231973	T	chr11	24037221	C	chr11	25443491	C	chr11	26143167	C	chr11	25006799	C	chr11	26948595
2_00054	+	A/G	A	Vu11	30409366	G	chr11	26232692	A	chr11	24037940	G	chr11	25444209	A	chr11	26143886	A	chr11	25007518	A	chr11	26949314
2_00055	+	A/G	G	Vu09	27500294	G	chr9	24817392	G	chr9	22165989	G	chr9	22781158	G	chr9	24431792	G	chr9	22658745	G	chr9	24673623
2_00056	+	A/C	A	Vu09	27500623	C	chr9	24817721	A	chr9	22166318	C	chr9	22781487	C	chr9	24432121	A	chr9	22659074	A	chr9	24673952
2_00057	-	T/C	A	Vu02	918759	A	chr2	690670	A	chr2	790624	A	chr2	822347	A	chr2	705805	G	chr2	698039	A	chr2	681477
2_00058	-	T/C	G	Vu02	918346	G	chr2	690257	G	chr2	790211	G	chr2	821934	G	chr2	705392	A	chr2	697626	G	chr2	681064
2_00059	-	A/C	G	Vu10	5813478	T	chr10	4888163	T	chr10	4868849	T	chr10	4842147	T	chr10	4711392	G	chr10	4917317	G	chr10	5033844
2_00060	-	A/G	T	Vu03	11883026	T	chr3	11164476	T	chr3	11116225	T	chr3	11105662	C	chr3	11338163	C	chr3	11149930	T	chr3	11204762
2_00061	-	T/G	C	Vu03	11881632	C	chr3	11163082	A	chr3	11114796	C	chr3	11104268	A	chr3	11336734	C	chr3	11148501	A	chr3	11203333
2_00062	+	T/C	T	Vu11	39252594	C	chr11	34678766	T	chr11	32461655	T	chr11	33840555	G	chr11	34587024	T	chr11	33370010	C	chr11	35480735
2_00063	-	T/G	A	Vu02	25210306	C	chr2	22393937	C	chr2	20866482	C	chr2	21425095	A	chr2	21901187	A	chr2	21292332	C	chr2	22418083
2_00064	-	A/C	G	Vu02	25209754	T	chr2	22393385	T	chr2	20865930	T	chr2	21424543	G	chr2	21900635	G	chr2	21291780	T	chr2	22417531
2_00065	+	T/C	C	Vu02	26110386	C	chr2	23191180	C	chr2	21658302	T	chr2	22223895	C	chr2	22722445	C	chr2	22140731	C	chr2	23280192
2_00066	+	T/C	C	Vu02	26110941	C	chr2	23191738	T	chr2	21658856	C	chr2	22224450	--	NA	NA	C	chr2	22141286	C	chr2	23280747
2_00067	-	A/C	T	Vu02	6054167	T	chr2	5414791	T	chr2	5191342	T	chr2	5506650	T	chr2	5443145	G	chr2	5426986	T	chr2	5445510
2_00068	+	A/G	A	Vu11	27125507	G	chr11	23316321	A	chr11	21362067	A	chr11	22532385	G	chr9	38778632	A	chr11	22138936	G	chr9	38939395
2_00070	-	T/C	G	Vu11	31373437	C	chr11	28538668	A	chr11	24933656	G	chr11	26370516	G	chr11	27025147	G	chr11	25871504	G	chr11	27849689
2_00071	-	A/G	C	Vu11	31372281	G	chr11	28539824	T	chr11	24932502	C	chr11	26369360	C	chr11	27023991	C	chr11	25870348	C	chr11	27848533
2_00073	-	A/G	T	Vu07	17674189	C	chr7	16402998	T	chr7	15448156	C	chr7	16020179	C	chr7	16092423	C	chr7	15792520	C	chr7	16339018
2_00075	-	T/C	A	Vu03	49139181	A	chr3	44743753	A	chr3	43496113	A	chr3	43387941	A	chr3	44090008	A	chr3	43033396	A	chr3	45192422
2_00076	-	A/G	T	Vu11	40852262	C	chr11	36120747	C	chr11	33972229	C	chr11	35373779	C	chr11	36116333	T	chr11	34801220	C	chr11	37013479
2_00077	-	T/C	A	Vu11	40851992	G	chr11	36120477	G	chr11	33971959	G	chr11	35373509	G	chr11	36116063	A	chr11	34800950	G	chr11	37013209
2_00078	-	T/G	C	Vu11	40279701	C	chr11	35650963	C	chr11	33438288	C	chr11	34818599	C	chr11	35565220	C	chr11	34338229	C	chr11	36460510
2_00079	-	A/G	T	Vu11	40283435	C	chr11	35654725	T	chr11	33442026	T	chr11	34822333	T	chr11	35568958	T	chr11	34341971	T	chr11	36464246
2_00080	-	T/G	C	Vu11	40285669	A	chr11	35656975	C	chr11	33444260	C	chr11	34824567	C	chr11	35571192	C	chr11	34344205	C	chr11	36466480
2_00081	-	T/C	G	Vu11	40303247	A	chr11	35674802	G	chr11	33462131	G	chr11	34842437	G	chr11	35589060	G	chr11	34362077	G	chr11	36484347
2_00082	-	A/G	C	Vu11	40302155	T	chr11	35673710	C	chr11	33461039	C	chr11	34841345	C	chr11	35587968	C	chr11	34360985	C	chr11	36483255
2_00084	-	T/C	A	Vu07	37417327	A	chr7	35041714	A	chr7	33793830	A	chr7	34572590	A	chr7	34708762	G	chr7	34217860	A	chr7	34940153
2_00085	-	T/G	A	Vu07	37416537	A	chr7	35040924	A	chr7	33793040	A	chr7	34571800	A	chr7	34707972	C	chr7	34217074	A	chr7	34939363
2_00086	-	A/G	T	Vu07	37416146	T	chr7	35040533	T	chr7	33792649	T	chr7	34571409	T	chr7	34707581	C	chr7	34216682	T	chr7	34938972
2_00087	-	A/G	C	Vu07	37414678	C	chr7	35039065	C	chr7	33791181	C	chr7	34569941	C	chr7	34706113	T	chr7	34215214	C	chr7	34937504
2_00088	+	A/G	G	Vu07	31150338	G	chr7	28934363	G	chr7	27730770	A	chr7	28481541	G	chr7	28578505	A	chr7	28188179	G	chr7	28842397
2_00089	+	A/G	A	Vu07	31149421	A	chr7	28933446	A	chr7	27729829	G	chr7	28480626	A	chr7	28577588	G	chr7	28187264	A	chr7	28841482
2_00090	+	T/G	T	Vu03	37114936	A	chr3	35447683	C	chr3	34310002	A	chr3	34107957	A	chr3	34751236	A	chr3	33849761	A	chr3	35911780
2_00091	+	A/G	G	Vu03	37115566	C	chr3	35447053	T	chr3	34309372	C	chr3	34107327	C	chr3	34750606	C	chr3	33849131	C	chr3	35911150
2_00093	+	A/G	A	Vu10	28258418	A	chr10	24350634	G	chr10	22542909	A	chr10	23769494	A	chr10	24090968	A	chr10	23992092	A	chr10	24015775
2_00094	+	T/C	T	Vu10	28259191	T	chr10	24351407	T	chr10	22543683	T	chr10	23770267	T	chr10	24091741	T	chr10	23992865	T	chr10	24016548
2_00095	+	T/G	G	Vu04	1936933	T	chr4	1901540	G	chr4	1806314	G	chr4	1825154	G	chr4	1894574	T	chr4	1912821	G	chr4	1891480
2_00096	+	A/G	G	Vu04	1938360	G	chr4	1902857	G	chr4	1807809	G	chr4	1826649	G	chr4	1896069	G	chr4	1850577	G	chr4	1892976
2_00097	-	A/G	C	Vu01	31921605	C	chr1	28368725	C	chr1	26673692	C	chr1	26483766	C	chr1	27540446	C	chr1	26923386	C	chr1	28513596
2_00098	-	A/C	T	Vu01	31919474	T	chr1	28366594	T	chr1	26671561	T	chr1	26481635	G	chr1	27538315	T	chr1	26921255	G	chr1	28511465
2_00099	+	T/C	T	Vu03	11350667	T	chr3	10635810	T	chr3	10600214	T	chr3	10587354	C	chr3	10825601	T	chr3	10574349	C	chr3	10690655
2_00100	+	A/C	A	Vu03	11351726	A	chr3	10636869	A	chr3	10601273	A	chr3	10588413	C	chr3	10826661	C	chr3	10575409	C	chr3	10691715
2_00101	+	T/C	T	Vu07	28358761	T	chr7	26433559	T	chr7	25250274	T	chr7	25961414	C	chr7	26047169	C	chr7	25647744	C	chr7	26310843
2_00102	+	T/C	C	Vu07	28359289	C	chr7	26434087	C	chr7	25250802	C	chr7	25961942	T	chr7	26047697	T	chr7	25648272	T	chr7	26311371
2_00103	-	T/C	A	Vu01	3985815	G	chr1	3474264	G	chr1	3494485	G	chr1	3508719	G	chr1	3505669	A	chr1	3554393	A	chr1	3532151
2_00104	-	T/C	A	Vu01	3990629	G	chr1	3479125	G	chr1	3499345	G	chr1	3513580	G	chr1	3510570	A	chr1	3559208	A	chr1	3536962
2_00105	-	T/G	A	Vu08	5003717	C	chr8	4748926	C	chr8	4574958	A	chr8	4647369	C	chr8	4738846	C	chr8	4628807	C	chr8	4676939
2_00106	+	A/G	G	Vu02	20290440	G	chr2	17695137	A	chr2	16176001	G	chr2	16738066	G	chr2	17220937	G	chr2	16539004	G	chr2	17700412
2_00107	+	A/G	A	Vu02	20290974	A	chr2	17695671	G	chr2	16176534	A	chr2	16738600	A	chr2	17221471	A	chr2	16539538	A	chr2	17700946
2_00109	-	T/C	G	Vu03	5639404	A	chr3	5380899	A	chr3	5388110	G	chr3	5421359	G	chr3	5540636	G	chr3	5397561	G	chr3	5470367
2_00110	-	A/G	T	Vu05	35047287	C	chr5	31982019	C	chr5	29655732	T	chr5	31029456	T	chr5	31723708	T	chr5	30260912	T	chr5	32335690
2_00111	+	A/G	G	Vu11	32701764	T	chr11	27254567	G	chr11	26260300	G	chr11	27650730	G	chr11	28322534	G	chr11	27151905	G	chr11	29139063
2_00112	-	T/C	A	Vu10	7549625	G	chr10	6339272	A	chr10	6273909	G	chr10	6342600	G	chr10	6162975	A	chr10	6334035	A	chr10	6533193
2_00113	-	T/G	C	Vu10	7549132	A	chr10	6338754	C	chr10	6273408	A	chr10	6342082	A	chr10	6162457	C	chr10	6333542	C	chr10	6532700
2_00114	-	T/C	G	Vu05	15740547	G	chr5	14453583	A	chr5	14148868	G	chr5	14504380	G	chr5	14366974	A	chr5	14179572	G	chr5	14771319
2_00115	-	A/G	C	Vu05	15738459	C	chr5	14451493	C	chr5	14146777	C	chr5	14502290	C	chr5	14364884	T	chr5	14177479	C	chr5	14769229
2_00116	+	T/G	T	Vu11	27409846	T	chr11	23548150	G	chr11	21431389	G	chr11	22722070	T	chr11	23302898	T	chr11	22369594	T	chr11	24131280
2_00117	+	A/G	A	Vu11	27410166	A	chr11	23548470	G	chr11	21431711	G	chr11	22722392	A	chr11	23303218	A	chr11	22369914	A	chr11	24131600
2_00118	-	A/G	T	Vu07	6246755	T	chr7	5975402	T	chr7	5840444	T	chr7	6049805	T	chr7	6017757	C	chr7	6022749	T	chr7	5968727
2_00119	-	A/G	T	Vu08	30387409	T	chr8	27458298	T	chr8	25942763	T	chr8	26910077	T	chr8	27268495	C	chr8	26372378	T	chr8	27821423
2_00120	-	T/C	G	Vu08	30387074	G	chr8	27457963	G	chr8	25942428	G	chr8	26909742	G	chr8	27268160	--	NA	NA	--	NA	NA
2_00121	-	A/C	T	Vu10	5376475	T	chr10	4530780	T	chr10	4531036	T	chr10	4444872	T	chr10	4370873	G	chr10	4541909	G	chr10	4650343
2_00122	-	T/C	G	Vu03	56623267	A	chr3	51728569	A	chr3	50389944	A	chr3	50322998	--	NA	NA	G	chr3	50017745	G	ScQz0zL_3961	19354
2_00123	+	T/C	T	Vu05	11313427	T	chr5	10516498	T	chr5	10350047	T	chr5	10617731	T	chr5	10393448	C	chr5	10338665	T	chr5	10776794
2_00124	+	T/C	C	Vu02	28222726	T	chr2	25259207	T	chr2	23751649	T	chr2	24297991	C	chr2	24811575	C	chr2	24229159	T	chr2	25383508
2_00125	+	A/G	A	Vu02	28223979	G	chr2	25260470	G	chr2	23752912	G	chr2	24299254	A	chr2	24812828	A	chr2	24230412	G	chr2	25384771
2_00126	-	A/G	T	Vu09	408850	T	chr9	350925	C	chr9	382187	T	chr9	382255	C	chr9	401630	C	chr9	384176	C	chr9	384168
2_00128	+	T/G	G	Vu05	9812758	G	chr5	9241605	T	chr5	9080761	G	chr5	9192489	G	chr5	9281072	T	chr5	9048408	T	chr5	9409120
2_00129	+	T/C	T	Vu05	9815587	C	chr5	9244434	T	chr5	9083590	C	chr5	9195318	C	chr5	9283901	T	chr5	9051237	T	chr5	9411949
2_00130	-	T/C	G	Vu07	2928729	G	chr7	2806856	G	chr7	2770801	G	chr7	2783982	A	chr7	2808750	G	chr7	2824979	G	chr7	2804659
2_00131	-	T/G	A	Vu10	38104506	C	chr10	32781109	--	NA	NA	--	NA	NA	--	NA	NA	A	chr10	32638982	--	NA	NA
2_00132	-	T/G	C	Vu10	38104132	A	chr10	32780735	A	chr10	30498422	A	chr10	32342891	A	chr10	32841318	C	chr10	32638608	A	chr10	32650460
2_00133	+	T/G	G	Vu03	1184811	T	chr3	1098568	T	chr3	1107856	T	chr3	1112898	T	chr3	1251353	T	chr3	1104415	T	chr3	1154889
2_00134	+	T/C	T	Vu03	1185131	C	chr3	1098888	C	chr3	1108176	T	chr3	1113218	T	chr3	1251673	C	chr3	1104735	T	chr3	1155209
2_00135	-	T/C	G	Vu03	17018869	A	chr3	15982668	G	chr3	15767638	G	chr3	15801326	G	chr3	16127024	G	chr3	15932340	G	chr3	15998609
2_00136	+	A/G	G	Vu03	53577167	A	chr3	48854382	G	chr3	47531303	G	chr3	47441831	A	chr3	48277761	A	chr3	47144859	A	chr3	49407649
2_00137	+	T/C	C	Vu03	53577757	T	chr3	48854987	C	chr3	47531893	C	chr3	47442421	T	chr3	48278366	T	chr3	47145464	T	chr3	49408254
2_00138	+	A/G	G	Vu05	10419836	G	chr5	9811457	G	chr5	9653236	G	chr5	9759383	G	chr5	9697346	T	chr5	9651640	G	chr5	10012464
2_00139	+	A/G	G	Vu03	27751952	G	chr3	26130614	A	chr3	25690036	G	chr3	26022551	A	chr3	26350010	G	chr3	25916088	A	chr3	26257832
2_00140	+	T/C	C	Vu03	27749195	C	chr3	26127857	T	chr3	25687279	C	chr3	26019794	T	chr3	26347253	C	chr3	25913331	T	chr3	26255075
2_00141	-	A/G	C	Vu08	25479740	C	chr8	22786401	T	chr8	21236685	C	chr8	22200994	C	chr8	22568622	C	chr8	21659243	C	chr8	23119897
2_00142	-	T/C	A	Vu09	1955010	G	chr9	1821860	A	chr9	1838360	G	chr9	1847610	G	chr9	1861393	A	chr9	1821354	G	chr9	1851958
2_00143	-	A/C	T	Vu09	1953957	G	chr9	1820807	T	chr9	1837307	G	chr9	1846557	G	chr9	1860339	T	chr9	1820301	G	chr9	1850904
2_00144	+	T/C	C	Vu11	9026950	T	chr11	8292354	T	chr11	7858194	C	chr11	8067697	C	chr11	8143519	C	chr11	8188623	T	chr11	8241461
2_00145	+	T/C	T	Vu11	9027224	C	chr11	8292628	C	chr11	7858468	T	chr11	8067971	T	chr11	8143793	T	chr11	8188897	C	chr11	8241735
2_00146	+	T/C	T	Vu05	14753177	T	chr5	13472726	T	chr5	13194516	T	chr5	13563105	T	chr5	13381958	C	chr5	13230915	T	chr5	13783715
2_00147	+	A/C	A	Vu05	14754504	A	chr5	13474053	A	chr5	13195841	A	chr5	13564432	A	chr5	13383285	C	chr5	13232229	A	chr5	13785042
2_00148	+	T/C	T	Vu04	41216023	C	chr4	34984376	C	chr4	31455437	T	chr4	32175679	C	chr4	34361235	T	chr4	31917441	C	chr4	33639393
2_00149	-	A/G	T	Vu04	41194959	T	chr4	34966233	C	chr4	31437146	A	chr4	32165078	A	chr4	34350735	T	chr4	31899205	T	chr4	33621260
2_00150	+	T/C	T	Vu04	41204810	C	chr4	34975240	T	chr4	31445059	C	chr4	32166442	C	chr4	34352099	C	chr4	31908196	C	chr4	33630257
2_00151	+	T/G	G	Vu05	12236351	T	chr5	11370206	T	chr5	11198775	T	chr5	11458434	T	chr5	11236459	T	chr5	11219688	G	chr5	11632343
2_00152	-	A/G	T	Vu03	9979365	T	chr3	9305184	T	chr3	9263602	T	chr3	9284644	C	chr3	9473154	T	chr3	9254120	T	chr3	9331941
2_00153	-	T/G	A	Vu07	24076659	A	chr7	22468122	A	chr7	21335885	A	chr7	22045842	A	chr7	22115541	A	chr7	21707057	A	chr7	22379875
2_00154	+	T/C	T	Vu03	41052418	C	chr3	37072143	C	chr3	35893831	C	chr3	35722184	C	chr3	36374719	G	chr3	35406542	C	chr3	37541442
2_00155	-	A/G	C	Vu09	39582995	T	chr9	36325085	C	chr9	33601651	T	chr9	34377243	T	chr9	36044546	C	chr9	34144061	T	chr9	36201189
2_00157	+	A/G	G	Vu05	2240539	G	chr5	2092090	A	chr5	2080756	G	chr5	2118190	G	chr5	2125219	G	chr5	2083754	G	chr5	2229574
2_00158	+	A/C	A	Vu03	5593064	A	chr3	5334681	A	chr3	5342093	A	chr3	5375104	A	chr3	5494332	C	chr3	5350048	A	chr3	5423970
2_00159	+	A/G	G	Vu03	5594357	G	chr3	5335974	G	chr3	5343386	G	chr3	5376397	G	chr3	5495625	A	chr3	5351339	G	chr3	5425263
2_00160	+	A/G	G	Vu03	5596929	G	chr3	5338546	G	chr3	5345958	G	chr3	5378969	G	chr3	5498196	G	chr3	5353911	G	chr3	5427835
2_00161	+	A/C	A	Vu03	5598804	A	chr3	5340421	A	chr3	5347833	A	chr3	5380844	A	chr3	5500071	A	chr3	5355786	A	chr3	5429710
2_00162	+	T/G	G	Vu06	19459219	G	chr6	17505117	T	chr6	16116723	G	chr6	16939748	T	chr6	17411739	T	chr6	16679668	T	chr6	17268253
2_00163	+	A/G	G	Vu06	19460841	G	chr6	17506739	G	chr6	16118346	G	chr6	16941370	A	chr6	17413354	A	chr6	16681283	A	chr6	17269868
2_00164	-	T/C	A	Vu08	187250	G	chr8	157144	A	chr8	94832	A	chr8	94903	A	chr8	150560	A	chr8	93299	A	chr8	133482
2_00165	-	A/C	G	Vu08	186833	T	chr8	156727	G	chr8	94415	G	chr8	94486	G	chr8	150143	G	chr8	92882	G	chr8	133065
2_00166	-	A/G	C	Vu02	28382443	C	chr2	25420172	T	chr2	23912699	T	chr2	24459051	C	chr2	24971863	C	chr2	24390863	C	chr2	25544704
2_00167	-	A/G	C	Vu02	28381349	C	chr2	25419078	C	chr2	23911605	C	chr2	24457957	C	chr2	24970769	T	chr2	24389768	C	chr2	25543610
2_00168	-	T/C	A	Vu07	24183774	A	chr7	22569902	A	chr7	21437697	G	chr7	22146989	A	chr7	22217413	T	chr10	19838701	A	chr7	22482044
2_00169	+	T/C	T	Vu08	30786673	T	chr8	27846057	T	chr8	26333579	T	chr8	27312341	T	chr8	27652694	C	chr8	26774910	C	chr8	28211263
2_00170	+	T/C	C	Vu01	12901001	C	chr1	11609987	C	chr1	11532352	T	chr1	11504812	C	chr1	8439297	C	chr1	11603444	C	chr1	11783776
2_00171	+	T/G	T	Vu07	32435180	G	chr7	30186007	T	chr7	28988804	C	chr7	29727202	G	chr7	29838979	G	chr7	29430029	G	chr7	30104716
2_00172	+	A/G	G	Vu07	32431997	A	chr7	30182616	G	chr7	28985621	A	chr7	29738747	A	chr7	29835588	A	chr7	29426638	A	chr7	30101325
2_00173	-	A/G	C	Vu09	2388594	T	chr9	2254306	T	chr9	2271171	T	chr9	2276239	T	chr9	2334518	T	chr9	2254948	T	chr9	2298037
2_00174	-	T/C	G	Vu09	2385433	A	chr9	2251145	A	chr9	2268010	A	chr9	2273078	A	chr9	2331357	A	chr9	2251787	A	chr9	2294876
2_00175	+	A/C	A	Vu04	3702153	T	chr4	3563703	T	chr4	3381925	C	chr4	3413671	C	chr4	3465068	A	chr4	3514934	G	chr4	3564075
2_00177	+	T/C	C	Vu11	6662332	C	chr11	5994087	C	chr11	5883453	T	chr11	5764258	C	chr11	5926667	C	chr11	6095006	C	chr11	6050747
2_00178	+	T/C	T	Vu11	6662679	T	chr11	5994434	T	chr11	5883800	C	chr11	5764605	T	chr11	5927014	T	chr11	6095353	T	chr11	6051094
2_00179	+	A/G	A	Vu06	21927476	G	chr6	19871922	A	chr6	18474713	A	chr6	19255216	A	chr6	19789888	A	chr6	19034305	A	chr6	19657291
2_00180	+	A/C	A	Vu06	21923728	A	chr6	19867985	A	chr6	18470965	A	chr6	19251468	A	chr6	19786142	C	chr6	19030477	A	chr6	19653543
2_00181	+	T/G	G	Vu06	21912591	T	chr6	19856811	G	chr6	18459823	G	chr6	19240341	G	chr6	19775001	T	chr6	19019315	G	chr6	19642402
2_00182	+	T/G	T	Vu06	21912946	G	chr6	19857166	T	chr6	18460178	T	chr6	19240696	T	chr6	19775356	G	chr6	19019675	T	chr6	19642757
2_00183	-	T/C	G	Vu09	34275848	G	chr9	31235985	G	chr9	28497172	G	chr9	29201894	G	chr9	30961660	A	chr9	29094048	A	chr9	31117131
2_00184	-	A/G	T	Vu09	34279211	T	chr9	31239348	T	chr9	28500535	T	chr9	29205257	T	chr9	30964996	C	chr9	29097413	C	chr9	31120496
2_00185	-	T/C	A	Vu09	34278789	A	chr9	31238926	A	chr9	28500113	A	chr9	29204835	G	chr9	30964574	A	chr9	29096989	A	chr9	31120072
2_00186	-	T/C	G	Vu09	34276157	G	chr9	31236294	G	chr9	28497481	G	chr9	29202203	G	chr9	30961969	A	chr9	29094358	A	chr9	31117441
2_00187	+	T/C	C	Vu09	38957584	T	chr9	35734084	C	chr9	32998262	T	chr9	33787905	C	chr9	35446817	C	chr9	33544147	C	chr9	35601554
2_00188	-	T/C	A	Vu04	2220918	A	chr4	2173233	G	chr4	2047428	G	chr4	2074670	A	chr4	2154826	A	chr4	2177526	A	chr4	2150444
2_00191	-	T/C	G	Vu07	30639675	G	chr7	28456915	G	chr7	27250573	G	chr7	28007713	G	chr7	28099246	A	chr7	27678800	G	chr7	28364420
2_00192	+	A/C	C	Vu01	1085896	C	chr1	841283	C	chr1	842998	C	chr1	836128	C	chr1	841234	C	chr1	842761	C	chr1	842325
2_00193	+	T/C	T	Vu01	1086531	T	chr1	841918	T	chr1	843633	T	chr1	836763	T	chr1	841869	T	chr1	843396	T	chr1	842960
2_00194	+	T/C	C	Vu05	10405079	C	chr5	9799695	C	chr5	9641439	C	chr5	9747600	C	chr5	9685562	T	chr5	9613524	C	chr5	9996015
2_00195	-	A/G	T	Vu08	36932703	T	chr8	33614500	T	chr8	32088754	T	chr8	32987291	T	chr8	33547439	T	chr8	32583786	T	chr8	33950331
2_00196	-	A/G	T	Vu08	36932002	T	chr8	33613799	T	chr8	32088053	T	chr8	32986590	T	chr8	33546738	T	chr8	32583085	T	chr8	33949630
2_00198	-	A/G	C	Vu08	37983734	T	chr8	34590501	C	chr8	33066429	C	chr8	33997830	C	chr8	34587032	C	chr8	33492267	C	chr8	35014155
2_00199	-	T/C	G	Vu08	37982858	A	chr8	34589625	G	chr8	33065553	G	chr8	33996954	A	chr8	34586156	G	chr8	33491391	A	chr8	35013279
2_00200	-	T/C	G	Vu08	37991483	A	chr8	34598250	G	chr8	33074178	G	chr8	34005579	A	chr8	34594805	G	chr8	33500016	A	chr8	35022299
2_00201	-	A/G	T	Vu08	37991054	C	chr8	34597821	T	chr8	33073749	T	chr8	34005150	C	chr8	34594386	T	chr8	33499587	C	chr8	35021880
2_00202	-	A/G	T	Vu08	38003617	C	chr8	34610365	T	chr8	33086311	T	chr8	34017713	C	chr8	34606649	T	chr8	33512150	C	chr8	35034143
2_00203	-	A/G	T	Vu08	38003266	C	chr8	34610014	T	chr8	33085960	T	chr8	34017362	C	chr8	34606298	T	chr8	33511799	C	chr8	35033792
2_00204	-	T/C	A	Vu08	38001077	G	chr8	34607834	A	chr8	33083774	A	chr8	34015176	A	chr8	34604102	A	chr8	33509613	A	chr8	35031596
2_00205	-	A/G	C	Vu08	38000288	T	chr8	34607045	C	chr8	33082985	C	chr8	34014387	C	chr8	34603313	C	chr8	33508824	C	chr8	35030807
2_00206	-	A/G	T	Vu08	38007278	C	chr8	34614106	T	chr8	33089972	T	chr8	34021374	T	chr8	34610308	T	chr8	33515811	T	chr8	35037802
2_00207	+	A/G	G	Vu05	3115776	G	chr5	2998146	A	chr5	2965886	G	chr5	2998612	G	chr5	3016042	G	chr5	2901291	G	chr5	3130622
2_00208	+	A/G	G	Vu05	3116685	G	chr5	2999055	A	chr5	2966795	G	chr5	2999521	A	chr5	3016951	G	chr5	2902200	G	chr5	3131531
2_00209	-	T/G	C	Vu08	27537068	A	chr8	24762248	A	chr8	23196085	C	chr8	24190906	A	chr8	24546198	A	chr8	23630265	A	chr8	25108697
2_00210	-	T/C	G	Vu04	20509438	T	chr4	15345171	C	chr4	14055316	T	chr4	14508467	G	chr4	15917773	T	chr4	14408736	T	chr4	15293530
2_00211	-	T/C	G	Vu04	20508979	C	chr4	15345630	C	chr4	14055775	T	chr4	14508926	G	chr4	15917314	T	chr4	14409195	C	chr4	15293989
2_00212	+	A/C	A	Vu05	47076085	A	chr5	43399286	A	chr5	41039552	C	chr5	42451892	A	chr5	43189852	C	chr5	41869061	A	chr5	43787814
2_00213	+	T/C	T	Vu05	47072647	C	chr5	43395868	T	chr5	41036114	T	chr5	42448457	C	chr5	43186434	T	chr5	41865626	T	chr5	43784376
2_00214	+	T/C	T	Vu05	47065081	T	chr5	43388334	T	chr5	41028683	C	chr5	42440934	T	chr5	43178900	C	chr5	41858102	T	chr5	43776818
2_00215	+	T/C	T	Vu05	47066223	C	chr5	43389492	C	chr5	41029839	C	chr5	42442090	C	chr5	43180058	C	chr5	41859258	T	chr5	43777957
2_00216	+	T/C	T	Vu05	47055062	C	chr5	43375997	T	chr5	41017031	C	chr5	42429511	C	chr5	43167415	C	chr5	41846076	T	chr5	43766725
2_00217	-	A/C	G	Vu04	40549944	G	chr4	34465103	G	chr4	30943976	T	chr4	31660052	G	chr4	33846289	G	chr4	31405800	G	chr4	33126876
2_00218	+	A/C	C	Vu01	3526570	C	chr1	3068818	C	chr1	3091411	C	chr1	3101811	C	chr1	3101401	A	chr1	3140233	C	chr1	3119750
2_00219	-	A/C	G	Vu01	29862517	T	chr1	26540268	T	chr1	24966124	T	chr1	24662416	T	chr1	25707905	G	chr1	25165304	T	chr1	26677143
2_00220	-	T/G	C	Vu01	29860699	A	chr1	26538441	C	chr1	24964296	C	chr1	24660588	A	chr1	25706078	C	chr1	25163486	C	chr1	26675315
2_00221	-	A/C	T	Vu11	2074169	G	chr11	1871618	G	chr11	1891606	T	chr11	1801679	G	chr11	1746397	T	chr11	1916791	T	chr11	1972089
2_00222	-	T/C	A	Vu06	13463709	A	chr6	12006975	A	chr6	11228892	A	chr6	11695882	A	chr6	11886090	A	chr6	11205911	A	chr6	11926275
2_00223	-	T/C	G	Vu06	13461736	G	chr6	12005003	G	chr6	11226920	G	chr6	11693910	G	chr6	11884118	G	chr6	11203939	G	chr6	11924303
2_00224	+	T/C	T	Vu02	30035803	T	chr2	27011402	C	chr2	25499665	C	chr2	26043706	T	chr2	26561246	T	chr2	25990964	T	chr2	27140083
2_00225	+	T/C	T	Vu02	30037134	T	chr2	27012733	C	chr2	25500993	C	chr2	26045034	T	chr2	26562577	T	chr2	25992295	T	chr2	27141414
2_00226	+	T/C	C	Vu03	20671102	C	chr3	19488405	C	chr3	19263666	C	chr3	19332122	C	chr3	19582655	C	chr3	19423284	T	chr3	19477144
2_00227	-	A/C	T	Vu07	203081	G	chr7	187188	T	chr7	176951	T	chr7	176390	G	chr7	181236	G	chr7	176996	G	chr7	187204
2_00228	-	A/G	T	Vu07	202757	C	chr7	186864	T	chr7	176627	T	chr7	176066	C	chr7	180912	C	chr7	176672	C	chr7	186880
2_00229	-	A/C	G	Vu01	35766378	G	chr1	32011549	G	chr1	30301252	G	chr1	30098546	T	chr1	31192338	G	chr1	30532057	G	chr1	32169246
2_00230	+	A/G	A	Vu09	30765417	A	chr9	28010327	A	chr9	25302491	G	chr9	25969918	A	chr9	27678207	G	chr9	25873951	A	chr9	27854823
2_00231	+	T/C	C	Vu09	30766347	C	chr9	28011257	C	chr9	25303425	T	chr9	25970863	C	chr9	27679137	T	chr9	25874896	C	chr9	27855753
2_00232	+	T/C	C	Vu07	33366272	T	chr7	31110739	C	chr7	29904306	C	chr7	30649467	C	chr7	30758229	C	chr7	30320603	C	chr7	31023881
2_00233	+	T/C	C	Vu07	33366556	C	chr7	31111023	C	chr7	29904590	C	chr7	30649751	C	chr7	30758513	C	chr7	30320887	C	chr7	31024165
2_00234	+	A/G	A	Vu03	5223486	A	chr3	4969878	T	chr3	4978549	A	chr3	5009486	A	chr3	5130984	A	chr3	4985423	A	chr3	5060655
2_00235	-	A/G	T	Vu08	5896464	C	chr8	5588448	C	chr8	5437242	T	chr8	5505844	T	chr8	5582282	T	chr8	5481533	T	chr8	5551603
2_00236	-	T/C	G	Vu08	5894702	A	chr8	5586693	A	chr8	5435485	G	chr8	5504085	G	chr8	5580520	G	chr8	5479771	G	chr8	5549844
2_00237	+	T/C	C	Vu03	43248151	C	chr3	39161274	C	chr3	37931638	C	chr3	37794485	C	chr3	38498880	C	chr3	37508602	C	chr3	39620260
2_00238	-	A/C	G	Vu07	1857769	G	chr7	1766566	G	chr7	1733040	T	chr7	1749648	G	chr7	1771268	G	chr7	1784875	G	chr7	1777754
2_00239	-	T/C	G	Vu03	32816730	A	chr3	29285448	A	chr3	28222334	A	chr3	27958637	A	chr3	28549204	A	chr3	27736446	A	chr3	29756536
2_00240	-	A/C	G	Vu04	6751926	G	chr4	6402729	G	chr4	6285754	G	chr4	6300124	G	chr4	6366328	G	chr4	6310126	G	chr4	6483303
2_00241	-	T/C	A	Vu04	6750173	A	chr4	6400974	A	chr4	6284001	A	chr4	6298371	A	chr4	6364575	G	chr4	6308364	A	chr4	6481548
2_00242	+	T/G	T	Vu03	7081916	G	chr3	6800849	G	chr3	6787860	T	chr3	6810658	T	chr3	6949588	T	chr3	6797936	G	chr3	6845346
2_00243	+	T/G	G	Vu03	7082423	T	chr3	6801356	T	chr3	6788367	G	chr3	6811165	G	chr3	6950096	G	chr3	6798444	T	chr3	6845853
2_00244	+	A/G	A	Vu02	6283975	A	chr2	5631326	A	chr2	5403367	A	chr2	5720905	A	chr2	5660141	A	chr2	5646035	G	chr2	5671487
2_00245	-	A/G	T	Vu01	26912092	T	chr1	23729021	T	chr1	22098086	T	chr1	21881578	T	chr1	22860149	T	chr1	22343100	T	chr1	23827561
2_00246	+	T/G	G	Vu03	36941298	A	chr3	35601276	A	chr3	34442869	C	chr3	34251475	A	chr3	34900470	A	chr3	33998462	A	chr3	36057844
2_00247	+	T/C	C	Vu03	36941879	A	chr3	35600695	A	chr3	34442288	G	chr3	34250894	A	chr3	34899889	A	chr3	33997881	A	chr3	36057263
2_00248	+	A/G	G	Vu11	1221352	A	chr11	1212584	G	chr11	1174951	G	chr11	1111988	G	chr11	1190353	G	chr11	1168889	G	chr11	1188170
2_00250	+	A/G	A	Vu05	40002206	G	chr5	36670085	A	chr5	34322485	G	chr5	35704796	G	chr5	36435239	A	chr5	35149859	G	chr5	37061042
2_00251	+	A/G	G	Vu05	40002541	A	chr5	36670420	G	chr5	34322820	A	chr5	35705131	A	chr5	36435574	G	chr5	35150194	A	chr5	37061377
2_00252	+	A/G	G	Vu05	39988521	A	chr5	36656199	G	chr5	34308795	A	chr5	35691454	A	chr5	36422511	G	chr5	35136140	A	chr5	37047117
2_00253	+	T/G	G	Vu05	39988697	T	chr5	36656375	G	chr5	34308971	T	chr5	35691630	T	chr5	36422687	G	chr5	35136316	T	chr5	37047293
2_00254	-	T/G	C	Vu08	3622837	A	chr8	3449871	A	chr8	3314598	C	chr8	3334893	A	chr8	3420666	A	chr8	3362412	A	chr8	3391967
2_00255	-	A/G	C	Vu08	3622574	T	chr8	3449608	T	chr8	3314335	C	chr8	3334630	T	chr8	3420403	T	chr8	3362149	T	chr8	3391704
2_00256	-	A/G	C	Vu08	3622288	T	chr8	3449324	T	chr8	3314051	C	chr8	3334344	T	chr8	3420119	T	chr8	3361865	T	chr8	3391420
2_00257	-	T/C	A	Vu11	38413922	A	chr11	33865473	A	chr11	31662956	A	chr11	33026437	G	chr11	33767164	G	chr11	32566053	G	chr11	34663258
2_00258	-	T/C	G	Vu11	38413336	G	chr11	33864887	G	chr11	31662370	G	chr11	33025851	A	chr11	33766578	G	chr11	32565467	A	chr11	34662672
2_00259	-	A/G	C	Vu06	12063868	C	chr6	10980047	T	chr6	10259848	C	chr6	10588358	C	chr6	10911419	C	chr6	10270686	C	chr6	10874192
2_00260	-	A/G	C	Vu04	25535427	C	chr4	21774457	C	chr4	18676522	C	chr4	19296936	C	chr4	21385496	C	chr4	18946252	C	chr4	20515279
2_00262	+	T/G	G	Vu04	12201312	G	chr4	10094062	G	chr4	9237457	G	chr4	9612656	G	chr4	10264379	T	chr4	9794834	G	chr4	10238196
2_00263	+	T/C	T	Vu04	12202662	T	chr4	10095412	T	chr4	9238809	T	chr4	9614006	T	chr4	10265729	C	chr4	9796458	T	chr4	10239546
2_00264	-	A/C	G	Vu04	10800865	T	chr4	8926304	T	chr4	8419315	T	chr4	8548161	G	chr4	9139585	G	chr4	8863155	G	chr4	9148830
2_00265	-	T/G	A	Vu04	10800519	C	chr4	8925955	C	chr4	8418966	C	chr4	8547812	A	chr4	9139239	C	chr4	8862806	A	chr4	9148484
2_00266	+	A/G	A	Vu01	29306980	G	chr1	25980257	A	chr1	24423846	G	chr1	24108576	A	chr1	25155253	A	chr1	24626672	G	chr1	26089850
2_00267	+	A/G	G	Vu01	29307235	G	chr1	25980512	A	chr1	24424102	G	chr1	24108831	G	chr1	25155508	G	chr1	24626927	G	chr1	26090105
2_00268	+	T/C	T	Vu09	11875270	T	chr9	11314991	C	chr9	11207424	T	chr9	11278902	C	chr9	11350612	C	chr9	11275953	C	chr9	11326019
2_00269	-	A/G	T	Vu01	29244038	C	chr1	25920042	C	chr1	24328889	C	chr1	24049799	T	chr1	25097675	A	chr1	24566270	C	chr1	26029392
2_00270	-	A/G	T	Vu01	29243390	C	chr1	25919402	C	chr1	24328241	C	chr1	24049159	T	chr1	25097027	A	chr1	24566918	C	chr1	26028752
2_00271	+	A/G	G	Vu01	29256773	A	chr1	25928928	G	chr1	24336489	A	chr1	24058636	G	chr1	25105034	G	chr1	24576921	A	chr1	26038100
2_00272	+	A/G	A	Vu01	29257611	G	chr1	25929766	G	chr1	24337327	G	chr1	24059474	A	chr1	25105872	A	chr1	24577759	G	chr1	26038938
2_00274	+	A/G	G	Vu10	2067081	G	chr10	1839524	A	chr10	1972174	G	chr10	1812581	G	chr10	1844491	G	chr10	1918254	G	chr10	1838081
2_00275	-	T/C	A	Vu11	3013399	G	chr11	2681528	G	chr11	2708878	G	chr11	2583491	G	chr11	2567197	A	chr11	2773705	G	chr11	2753204
2_00276	+	T/C	C	Vu03	65040286	T	chr3	59839807	G	chr3	58400644	G	chr3	58278053	C	chr3	59215700	C	chr3	58119276	C	chr3	60386301
2_00277	+	A/G	G	Vu05	15846205	G	chr5	14554547	A	chr5	14246734	G	chr5	14603529	G	chr5	14465933	G	chr5	14276997	G	chr5	14872025
2_00279	+	A/G	G	Vu10	3384934	A	chr10	2970205	A	chr10	3153218	A	chr10	2928527	A	chr10	2966059	G	chr10	3059512	A	chr10	2972846
2_00281	+	A/G	A	Vu02	25235727	A	chr2	22409895	A	chr2	20882117	A	chr2	21440795	A	chr2	21923106	A	chr2	21314270	A	chr2	22433734
2_00282	+	A/C	C	Vu02	25234904	C	chr2	22409084	C	chr2	20881306	C	chr2	21439984	C	chr2	21922283	C	chr2	21313447	C	chr2	22432923
2_00283	+	A/C	A	Vu08	26717657	C	chr8	23996528	C	chr8	22429117	A	chr8	23420720	A	chr8	23782268	A	chr8	22859283	A	chr8	24330545
2_00284	+	A/C	A	Vu09	14575007	C	chr9	13657217	A	chr9	13333750	C	chr9	13552415	C	chr9	13689186	A	chr9	13553350	C	chr9	13645207
2_00285	-	A/G	T	Vu03	27934545	T	chr3	26301100	T	chr3	25869270	T	chr3	26189800	C	chr3	26511268	T	chr3	26081297	C	chr3	26420876
2_00286	-	T/C	G	Vu03	27934094	G	chr3	26300649	G	chr3	25868819	G	chr3	26189349	A	chr3	26510809	G	chr3	26080846	A	chr3	26420417
2_00287	+	T/G	T	Vu06	32559190	T	chr6	30036255	T	chr6	28560131	T	chr6	29392495	T	chr6	30040692	T	chr6	29181429	T	chr6	29806743
2_00288	+	T/G	T	Vu06	32559468	T	chr6	30036533	T	chr6	28560409	T	chr6	29392773	T	chr6	30040970	T	chr6	29181707	T	chr6	29807021
2_00289	+	T/C	T	Vu06	15274712	T	chr6	13617917	T	chr6	12231417	T	chr6	13167902	C	chr6	13442516	T	chr6	12692672	C	chr6	13396467
2_00290	+	T/G	G	Vu06	15275478	G	chr6	13618683	G	chr6	12232183	G	chr6	13168668	T	chr6	13443282	G	chr6	12693438	T	chr6	13397233
2_00291	-	A/C	T	Vu11	1824763	G	chr11	1716160	G	chr11	1731231	G	chr11	1632928	G	chr11	1607325	G	chr11	1786652	G	chr11	1824242
2_00292	-	A/G	T	Vu11	1824422	C	chr11	1715818	T	chr11	1730890	T	chr11	1632586	T	chr11	1606982	T	chr11	1829989	T	chr11	1814031
2_00293	+	A/G	G	Vu03	19143588	A	chr3	18024851	G	chr3	17808230	G	chr3	17863704	A	chr3	18175988	G	chr3	17992495	A	chr3	18045766
2_00294	+	A/G	G	Vu03	19144841	A	chr3	18026104	G	chr3	17809483	G	chr3	17864957	A	chr3	18177241	G	chr3	17993748	A	chr3	18047019
2_00295	+	A/C	A	Vu03	19139343	C	chr3	18020633	A	chr3	17804005	A	chr3	17859473	C	chr3	18171772	A	chr3	17988274	C	chr3	18041550
2_00296	-	T/C	G	Vu01	34789540	G	chr1	31079289	A	chr1	29370441	G	chr1	29180686	A	chr1	30244559	G	chr1	29601237	A	chr1	31215566
2_00297	-	A/G	T	Vu01	34789258	T	chr1	31079007	C	chr1	29370159	T	chr1	29180404	C	chr1	30244277	T	chr1	29600955	C	chr1	31215284
2_00298	+	A/C	A	Vu05	4305218	A	chr5	4137887	A	chr5	4067676	C	chr5	4069020	A	chr5	4132854	C	chr5	3968337	A	chr5	4245477
2_00299	+	T/G	T	Vu05	4305885	T	chr5	4138554	T	chr5	4068343	G	chr5	4069687	T	chr5	4133521	G	chr5	3969004	T	chr5	4246144
2_00300	-	T/C	G	Vu01	12914799	G	chr1	11623731	G	chr1	11546138	G	chr1	11518560	G	chr1	8453029	G	chr1	11617203	G	chr1	11797510
2_00301	-	A/G	C	Vu11	39904974	C	chr11	35284660	C	chr11	33075369	C	chr11	34453342	C	chr11	35199344	C	chr11	33972807	C	chr11	36094633
2_00303	-	A/G	C	Vu08	2747541	C	chr8	2608068	C	chr8	2478081	C	chr8	2486017	C	chr8	2562923	T	chr8	2509805	C	chr8	2533881
2_00304	-	A/G	C	Vu08	2746046	C	chr8	2606572	C	chr8	2476585	C	chr8	2484521	C	chr8	2561427	T	chr8	2508309	C	chr8	2532385
2_00305	-	A/G	T	Vu08	2754740	T	chr8	2615265	T	chr8	2485278	T	chr8	2493218	T	chr8	2570120	C	chr8	2519066	T	chr8	2541080
2_00306	-	T/C	G	Vu08	2754378	G	chr8	2614903	G	chr8	2484916	G	chr8	2492856	G	chr8	2569758	A	chr8	2518704	G	chr8	2540718
2_00307	+	T/C	T	Vu01	1072347	C	chr1	828351	T	chr1	830021	T	chr1	822813	T	chr1	827744	T	chr1	829396	T	chr1	828833
2_00308	+	T/C	T	Vu10	37778917	T	chr10	32481243	T	chr10	30201187	T	chr10	32042490	C	chr10	32531076	T	chr10	32324274	T	chr10	32346959
2_00309	+	A/G	G	Vu06	17574957	G	chr6	15651912	G	chr6	14283238	G	chr6	15115393	G	chr6	15546264	A	chr6	14778285	G	chr6	15406858
2_00310	+	T/C	C	Vu06	18749679	T	chr6	16805954	C	chr6	15427387	T	chr6	16259515	T	chr6	16688936	T	chr6	15968951	T	chr6	16544774
2_00311	+	A/G	A	Vu06	18751025	G	chr6	16807300	A	chr6	15428733	G	chr6	16260861	G	chr6	16690282	G	chr6	15970297	G	chr6	16546120
2_00312	+	A/G	G	Vu08	19768082	G	chr8	17632166	G	chr8	15955541	G	chr8	16935273	G	chr8	17402140	G	chr8	16607810	G	chr8	17943594
2_00313	+	A/G	A	Vu01	38748576	G	chr1	34922162	G	chr1	33202676	A	chr1	33001225	G	chr1	34108981	G	chr1	33445749	G	chr1	35082100
2_00314	+	A/G	G	Vu01	38750043	G	chr1	34923629	G	chr1	33204143	G	chr1	33002692	G	chr1	34110448	G	chr1	33447216	G	chr1	35083567
2_00315	+	T/C	C	Vu01	38753920	C	chr1	34927506	C	chr1	33208020	C	chr1	33006569	C	chr1	34114325	C	chr1	33451093	C	chr1	35087444
2_00316	+	T/C	C	Vu01	38755657	T	chr1	34929242	T	chr1	33209756	C	chr1	33008306	T	chr1	34116061	T	chr1	33452829	T	chr1	35089180
2_00317	-	T/C	G	Vu04	31863031	A	chr4	27405463	G	chr4	23921608	A	chr4	24564034	A	chr4	26753206	G	chr4	24216132	G	chr4	25899314
2_00318	-	T/C	G	Vu04	31862691	G	chr4	27405123	G	chr4	23921268	A	chr4	24563694	A	chr4	26752866	G	chr4	24215731	G	chr4	25898974
2_00319	-	T/G	A	Vu11	37025884	C	chr11	32544618	A	chr11	30332117	C	chr11	31706877	A	chr11	32465052	A	chr11	31231779	A	chr11	33335572
2_00320	-	T/C	G	Vu08	32180545	A	chr8	29158386	A	chr8	27665097	A	chr8	28616731	A	chr8	29001405	G	chr8	28142357	A	chr8	29532220
2_00321	+	A/C	C	Vu11	20744001	A	chr11	17389061	T	chr11	15744403	A	chr11	16524517	C	chr11	16969180	C	chr11	16343880	C	chr11	17819083
2_00322	+	T/C	T	Vu11	20741876	T	chr11	17386990	A	chr11	15746469	C	chr11	16522576	T	chr11	16967194	A	chr11	15412668	T	chr11	17816998
2_00323	-	A/G	T	Vu06	33864866	T	chr6	31283310	T	chr6	29786312	C	chr6	30643281	T	chr6	31278462	T	chr6	30444261	C	chr6	31048775
2_00324	-	A/C	G	Vu06	33863326	G	chr6	31281770	G	chr6	29784772	T	chr6	30641744	G	chr6	31276922	G	chr6	30442733	T	chr6	31047238
2_00325	+	A/G	G	Vu02	2217860	G	chr2	1909179	G	chr2	1961653	G	chr2	2036341	G	chr2	1948694	A	chr2	2022620	G	chr2	1919227
2_00326	-	A/C	G	Vu03	46710038	T	chr3	42406458	T	chr3	41165324	T	chr3	41042479	T	chr3	41747181	T	chr3	40722744	T	chr3	42875300
2_00327	-	A/G	C	Vu03	46718698	T	chr3	42415133	T	chr3	41173999	T	chr3	41051154	T	chr3	41755856	T	chr3	40731419	T	chr3	42883975
2_00328	-	A/G	T	Vu03	46716422	C	chr3	42412810	C	chr3	41171676	C	chr3	41048831	C	chr3	41753533	C	chr3	40729096	C	chr3	42881652
2_00329	-	T/C	G	Vu03	21178002	G	chr3	19987825	G	chr3	19761596	G	chr3	19829215	G	chr3	20080110	G	chr3	19923134	A	chr3	19981262
2_00330	-	A/C	G	Vu03	21176637	T	chr3	19986460	G	chr3	19760231	G	chr3	19827850	G	chr3	20078745	G	chr3	19921769	G	chr3	19979899
2_00332	+	T/C	C	Vu04	6451051	C	chr4	6090666	C	chr4	6000777	C	chr4	6017916	C	chr4	6079409	C	chr4	6019223	C	chr4	6167726
2_00333	+	T/C	T	Vu04	6451642	T	chr4	6091257	T	chr4	6001368	T	chr4	6018504	T	chr4	6080000	C	chr4	6019814	T	chr4	6168317
2_00334	+	A/G	A	Vu04	6452124	A	chr4	6091739	A	chr4	6001850	A	chr4	6018986	A	chr4	6080482	G	chr4	6020296	A	chr4	6168799
2_00335	+	T/C	C	Vu04	6452586	C	chr4	6092201	C	chr4	6002312	C	chr4	6019448	C	chr4	6080944	C	chr4	6020758	C	chr4	6169261
2_00336	+	T/C	T	Vu04	6447555	T	chr4	6087169	T	chr4	5997280	T	chr4	6014485	T	chr4	6075912	T	chr4	6015714	T	chr4	6164229
2_00337	+	A/G	A	Vu04	6448647	A	chr4	6088262	A	chr4	5998373	A	chr4	6015578	A	chr4	6077005	G	chr4	6016807	A	chr4	6165322
2_00338	+	A/C	A	Vu04	6442854	A	chr4	6082477	A	chr4	5992757	A	chr4	6009846	A	chr4	6071394	C	chr4	6010585	A	chr4	6159521
2_00339	+	A/G	G	Vu04	6443120	G	chr4	6082743	G	chr4	5993023	G	chr4	6010112	G	chr4	6071660	G	chr4	6010851	G	chr4	6159787
2_00340	+	T/C	C	Vu03	5614103	T	chr3	5355697	T	chr3	5362774	C	chr3	5396055	C	chr3	5515334	C	chr3	5372257	C	chr3	5445064
2_00341	+	T/G	T	Vu03	5614385	G	chr3	5355979	G	chr3	5363056	T	chr3	5396337	T	chr3	5515616	T	chr3	5372539	T	chr3	5445346
2_00342	-	T/G	C	Vu08	35369961	A	chr8	32074302	A	chr8	30579099	C	chr8	31504725	A	chr8	32036902	C	chr8	31064269	A	chr8	32443819
2_00343	-	A/C	T	Vu08	35364729	G	chr8	32069080	G	chr8	30573877	T	chr8	31499493	G	chr8	32031680	T	chr8	31059035	G	chr8	32438597
2_00344	-	T/C	A	Vu02	32966273	G	chr2	29881920	G	chr2	28357620	G	chr2	28936050	G	chr2	29414877	G	chr2	28851841	G	chr2	30019198
2_00345	-	T/G	A	Vu02	32965746	C	chr2	29881393	C	chr2	28357093	C	chr2	28935523	C	chr2	29414350	C	chr2	28851314	C	chr2	30018671
2_00346	+	A/C	A	Vu01	30948831	C	chr1	27503997	C	chr1	25885272	A	chr1	25607278	A	chr1	26668478	C	chr1	26076897	A	chr1	27641584
2_00347	+	A/G	G	Vu01	30944709	A	chr1	27499869	A	chr1	25881144	G	chr1	25603156	A	chr1	26664350	A	chr1	26072769	A	chr1	27637456
2_00348	-	T/C	G	Vu11	2526275	G	chr11	2282039	G	chr11	2301291	G	chr11	2171717	A	chr11	2145176	G	chr11	2347032	G	chr11	2326533
2_00349	+	A/G	A	Vu04	2243651	G	chr4	2195067	G	chr4	2069533	G	chr4	2096770	G	chr4	2175720	A	chr4	2200273	A	chr4	2171342
2_00350	+	A/C	C	Vu04	2244165	C	chr4	2195581	A	chr4	2070047	A	chr4	2097284	A	chr4	2176234	C	chr4	2200787	C	chr4	2171855
2_00351	+	T/G	T	Vu04	2232216	T	chr4	2184497	G	chr4	2058733	G	chr4	2085978	T	chr4	2166098	T	chr4	2188825	T	chr4	2161772
2_00352	+	T/C	T	Vu04	2232762	C	chr4	2185043	C	chr4	2059279	C	chr4	2086524	C	chr4	2166644	T	chr4	2189371	C	chr4	2162318
2_00353	-	A/G	C	Vu01	25478791	C	chr1	22445093	C	chr1	20831999	C	chr1	20608118	T	chr1	21567950	C	chr1	21060367	C	chr1	22530970
2_00354	-	A/G	C	Vu01	25484047	C	chr1	22450349	C	chr1	20837255	T	chr1	20613374	T	chr1	21573215	C	chr1	21065623	C	chr1	22536225
2_00355	-	T/C	A	Vu09	39069532	A	chr9	35845656	A	chr9	33109943	A	chr9	33899905	A	chr9	35558737	A	chr9	33655919	A	chr9	35713867
2_00356	-	A/C	G	Vu06	33745590	G	chr6	31165672	G	chr6	29671617	G	chr6	30527806	G	chr6	31161441	G	chr6	30324527	G	chr6	30931360
2_00357	-	A/G	C	Vu06	33742765	C	chr6	31162847	C	chr6	29668792	C	chr6	30524981	C	chr6	31158616	C	chr6	30321702	C	chr6	30928535
2_00358	-	T/C	A	Vu10	15008867	G	chr10	12693139	G	chr10	11920920	G	chr10	12642379	G	chr10	12685966	A	chr10	13131628	C	chr10	15109645
2_00359	+	A/C	A	Vu01	38732549	C	chr1	34906127	C	chr1	33186641	A	chr1	32985185	C	chr1	34092946	C	chr1	33429717	C	chr1	35066065
2_00361	-	A/G	T	Vu06	20009333	C	chr6	18053546	T	chr6	16655031	T	chr6	17459729	T	chr6	17960037	T	chr6	17225293	T	chr6	17814705
2_00362	-	A/C	G	Vu06	20009047	T	chr6	18053260	G	chr6	16654745	G	chr6	17459443	G	chr6	17959751	T	chr6	17225007	G	chr6	17814419
2_00363	+	A/G	A	Vu06	23301243	A	chr6	21155348	A	chr6	19753570	A	chr6	20560791	A	chr6	21087482	A	chr6	20341423	A	chr6	20935710
2_00364	+	T/G	T	Vu06	23303161	G	chr6	21157265	G	chr6	19755487	T	chr6	20562708	T	chr6	21089400	T	chr6	20343341	T	chr6	20937626
2_00365	+	A/G	A	Vu06	23304268	A	chr6	21158371	A	chr6	19756593	G	chr6	20563815	A	chr6	21090507	A	chr6	20344448	A	chr6	20938732
2_00366	+	T/G	G	Vu04	8226032	G	chr4	7580440	--	NA	NA	C	ScHs1Ai_3751	28774	G	chr4	7525169	T	chr4	7485868	G	chr4	7724233
2_00367	-	T/C	G	Vu04	8284961	G	chr4	7656224	--	NA	NA	C	chr4	7232649	C	chr4	7619392	A	chr4	7528775	C	chr4	7794550
2_00368	-	A/G	C	Vu07	28312399	C	chr7	26387541	C	chr7	25204073	T	chr7	25915302	C	chr7	26004318	C	chr7	25605299	C	chr7	26267872
2_00369	-	T/C	G	Vu07	28315435	G	chr7	26390578	G	chr7	25207110	G	chr7	25918340	G	chr7	26007357	G	chr7	25608336	G	chr7	26270911
2_00370	-	A/C	G	Vu07	33991444	T	chr7	31715574	T	chr7	30488083	G	chr7	31225152	T	chr7	31371181	T	chr7	30890443	G	chr7	31629163
2_00371	-	A/G	C	Vu07	33986484	T	chr7	31710609	T	chr7	30483118	C	chr7	31220187	C	chr7	31366230	C	chr7	30885492	C	chr7	31624202
2_00372	+	T/G	T	Vu03	38214324	A	chr3	34412384	C	chr3	33269150	A	chr3	33079572	A	chr3	33681228	A	chr3	32825698	A	chr3	34865989
2_00374	+	T/C	T	Vu05	40257193	C	chr5	36917485	C	chr5	34565874	T	chr5	35940029	C	chr5	36681874	T	chr5	35388539	C	chr5	37298831
2_00375	+	T/C	C	Vu05	40257961	T	chr5	36918253	T	chr5	34566642	C	chr5	35940797	T	chr5	36682642	C	chr5	35389307	T	chr5	37299599
2_00376	+	T/C	T	Vu05	40247300	C	chr5	36907657	C	chr5	34556056	T	chr5	35930141	C	chr5	36672010	T	chr5	35378569	C	chr5	37288958
2_00377	-	A/G	C	Vu02	27410716	T	chr2	24469041	T	chr2	22943107	T	chr2	23492044	T	chr2	24005167	T	chr2	23420810	T	chr2	24566396
2_00378	-	T/G	A	Vu02	27410213	A	chr2	24468538	C	chr2	22942604	A	chr2	23491541	C	chr2	24004664	C	chr2	23420307	C	chr2	24565893
2_00379	-	T/C	G	Vu02	27416476	A	chr2	24474767	G	chr2	22956233	G	chr2	23505287	G	chr2	24018410	G	chr2	23432657	G	chr2	24579398
2_00380	-	T/C	G	Vu02	27416183	A	chr2	24474482	A	chr2	22955948	A	chr2	23505002	A	chr2	24018125	A	chr2	23432372	A	chr2	24579113
2_00381	-	A/G	T	Vu03	47278916	C	chr3	42950830	T	chr3	41714070	T	chr3	41580776	C	chr3	42294391	T	chr3	41257943	T	chr3	43416147
2_00382	-	A/G	T	Vu10	38612677	T	chr10	33243598	T	chr10	30961307	T	chr10	32814834	C	chr10	33321552	C	chr10	33103945	C	chr10	33127948
2_00383	-	A/G	C	Vu10	38612317	C	chr10	33243238	C	chr10	30960947	C	chr10	32814474	T	chr10	33321192	T	chr10	33103585	T	chr10	33127588
2_00384	-	A/G	C	Vu10	38629148	C	chr10	33260065	C	chr10	30977777	C	chr10	32831305	T	chr10	33338069	T	chr10	33120462	T	chr10	33144465
2_00385	-	A/G	C	Vu10	38628260	C	chr10	33259177	C	chr10	30976889	C	chr10	32830417	T	chr10	33337183	T	chr10	33119576	T	chr10	33143579
2_00386	+	T/G	G	Vu04	31190498	T	chr4	26835626	G	chr4	23337081	T	chr4	23988254	T	chr4	26187132	G	chr4	23600426	G	chr4	25293528
2_00387	+	T/C	T	Vu04	31191748	T	chr4	26836880	C	chr4	23338331	T	chr4	23989508	T	chr4	26188386	T	chr4	23601676	C	chr4	25294783
2_00388	-	A/G	T	Vu10	1957379	C	chr10	1758462	T	chr10	1887324	C	chr10	1733611	C	chr10	1763179	C	chr10	1841813	C	chr10	1757517
2_00389	-	T/C	G	Vu10	1957105	A	chr10	1758188	A	chr10	1887051	A	chr10	1733337	A	chr10	1762905	A	chr10	1841539	A	chr10	1757243
2_00390	+	T/C	T	Vu02	16465631	T	chr2	14067228	T	chr2	12575926	T	chr2	13163121	T	chr2	13587987	T	chr2	12964721	T	chr2	14080368
2_00391	+	T/G	T	Vu02	16465994	T	chr2	14067591	T	chr2	12576289	T	chr2	13163484	T	chr2	13588350	T	chr2	12965084	T	chr2	14080731
2_00392	-	T/C	G	Vu07	5964760	G	chr7	5712253	G	chr7	5577895	G	chr7	5785993	G	chr7	5765085	G	chr7	5703321	G	chr7	5703840
2_00393	-	A/G	T	Vu02	13881777	T	chr2	11710413	C	chr2	10541769	C	chr2	10787298	T	chr2	11210256	T	chr2	10625574	T	chr2	11812020
2_00394	+	A/G	A	Vu03	40079861	T	chr3	32628520	T	chr3	31494509	T	chr3	31289540	T	chr3	31895284	T	chr3	31007782	T	chr3	33086611
2_00395	+	T/C	C	Vu03	11241277	C	chr3	10527536	C	chr3	10491568	C	chr3	10480148	C	chr3	10717201	T	chr3	10468165	C	chr3	10582386
2_00396	+	T/G	G	Vu03	11243144	T	chr3	10529359	T	chr3	10493391	T	chr3	10481971	T	chr3	10719024	G	chr3	10473935	T	chr3	10584209
2_00397	-	A/G	T	Vu09	26406096	C	chr9	23811299	C	chr9	21212737	C	chr9	21843828	C	chr9	23423324	C	chr9	21659238	C	chr9	23659692
2_00400	+	A/G	A	Vu11	36201721	G	chr11	31749884	G	chr11	29528308	G	chr11	30922270	G	chr11	31682372	G	chr11	30439232	G	chr11	32555799
2_00401	+	T/C	T	Vu11	36204357	C	chr11	31752610	C	chr11	29531034	C	chr11	30924996	C	chr11	31685096	C	chr11	30441958	C	chr11	32558523
2_00402	+	A/G	A	Vu11	36205272	G	chr11	31753526	G	chr11	29531950	G	chr11	30925912	A	chr11	31686013	G	chr11	30442874	A	chr11	32559440
2_00404	+	A/G	G	Vu09	30893509	G	chr9	28123080	C	chr9	25385648	G	chr9	26077019	G	chr9	27762456	G	chr9	25984473	G	chr9	27978421
2_00405	-	T/C	A	Vu07	22491198	A	chr7	21025246	A	chr7	19915027	A	chr7	20615782	G	chr7	20671190	G	chr7	20296055	A	chr7	20935430
2_00406	+	A/C	C	Vu11	39278204	C	chr11	34699816	C	chr11	32488588	C	chr11	33863298	A	chr11	34611534	C	chr11	33387700	A	chr11	35504986
2_00407	+	T/C	T	Vu11	39279356	T	chr11	34700969	T	chr11	32489741	T	chr11	33864451	C	chr11	34612690	T	chr11	33388853	C	chr11	35506139
2_00408	+	T/G	G	Vu11	39271731	G	chr11	34693774	G	chr11	32482119	G	chr11	33856828	T	chr11	34605073	G	chr11	33381225	T	chr11	35498613
2_00409	+	T/G	G	Vu11	39269804	T	chr11	34691847	G	chr11	32480192	G	chr11	33854901	T	chr11	34603139	G	chr11	33379298	T	chr11	35496679
2_00410	-	A/G	T	Vu07	4563611	T	chr7	4377743	C	chr7	4350433	T	chr7	4381947	C	chr7	4385561	T	chr7	4389801	T	chr7	4382675
2_00411	-	A/G	T	Vu07	4562695	T	chr7	4376827	T	chr7	4349517	T	chr7	4381031	T	chr7	4384645	T	chr7	4388885	T	chr7	4381759
2_00412	-	A/C	T	Vu03	59771141	G	chr3	54779914	G	chr3	53350039	G	chr3	53238443	G	chr3	54138387	G	chr3	53065712	G	chr3	55315205
2_00413	-	T/C	A	Vu03	59770896	G	chr3	54779650	G	chr3	53349775	G	chr3	53238179	G	chr3	54138123	G	chr3	53065448	G	chr3	55314941
2_00414	+	T/G	G	Vu06	15317391	G	chr6	13660321	G	chr6	12273831	G	chr6	13210101	T	chr6	13495018	G	chr6	12735085	T	chr6	13446464
2_00415	-	A/G	C	Vu01	31339935	T	chr1	27881242	T	chr1	26236783	C	chr1	25974255	T	chr1	27046927	C	chr1	26457589	T	chr1	28020032
2_00416	-	T/C	A	Vu01	31346165	G	chr1	27887481	G	chr1	26243026	A	chr1	25980485	G	chr1	27053168	A	chr1	26463819	G	chr1	28026273
2_00418	+	A/G	A	Vu03	36442578	T	chr3	36079420	C	chr3	34926121	T	chr3	34726658	T	chr3	35383800	T	chr3	34470098	T	chr3	36550066
2_00419	+	T/C	T	Vu03	36442839	A	chr3	36079159	G	chr3	34925860	A	chr3	34726397	A	chr3	35383539	A	chr3	34469837	A	chr3	36549805
2_00420	-	T/G	A	Vu03	50267787	C	chr3	45864063	A	chr3	44602649	A	chr3	44491912	A	chr3	45197360	A	chr3	44138615	A	chr3	46316355
2_00421	-	T/G	C	Vu03	50267537	C	chr3	45863813	C	chr3	44602399	C	chr3	44491662	C	chr3	45197110	A	chr3	44138365	C	chr3	46316105
2_00422	-	T/C	G	Vu04	1638331	A	chr4	1572805	A	chr4	1534789	A	chr4	1549643	A	chr4	1582964	A	chr4	1584589	A	chr4	1567601
2_00423	-	A/C	T	Vu04	1635595	G	chr4	1570069	G	chr4	1532052	G	chr4	1546906	G	chr4	1580227	G	chr4	1581853	G	chr4	1564864
2_00424	-	A/G	C	Vu07	38214838	C	chr7	35817322	C	chr7	34573065	C	chr7	35348152	C	chr7	35471440	T	chr7	35005522	T	chr7	35721219
2_00425	-	A/G	C	Vu07	38214306	T	chr7	35816791	--	NA	NA	C	chr7	35347620	T	chr7	35470908	T	chr7	35004991	T	chr7	35720688
2_00426	+	T/G	G	Vu07	17281011	G	chr7	16007191	G	chr7	15078573	G	chr7	15627974	G	chr7	15697906	G	chr7	15399802	G	chr7	15941517
2_00427	-	A/G	T	Vu10	24566892	T	chr10	21134520	T	chr10	19771707	T	chr10	20844352	T	chr10	20991989	C	chr10	20959317	T	chr10	20925624
2_00428	-	A/C	G	Vu10	24566584	G	chr10	21134212	G	chr10	19771399	G	chr10	20844044	G	chr10	20991681	T	chr10	20959008	G	chr10	20925316
2_00429	+	A/C	C	Vu04	39229724	C	chr4	33195074	C	chr4	29643837	A	chr4	30401189	C	chr4	32594819	C	chr4	30141842	C	chr4	31871663
2_00430	+	T/C	C	Vu04	39230196	C	chr4	33195546	T	chr4	29644312	T	chr4	30401661	C	chr4	32595291	C	chr4	30142314	C	chr4	31872135
2_00431	+	A/G	G	Vu06	34203983	G	chr6	31611593	G	chr6	30110990	G	chr6	30968147	G	chr6	31605298	G	chr6	30765994	G	chr6	31376381
2_00432	+	A/G	G	Vu06	34204600	G	chr6	31612210	G	chr6	30111607	G	chr6	30968764	G	chr6	31605915	G	chr6	30766611	G	chr6	31376998
2_00434	-	T/G	C	Vu01	37507757	C	chr1	33711723	C	chr1	31998482	A	chr1	31792941	C	chr1	32896395	C	chr1	32238330	C	chr1	33868687
2_00436	-	A/C	T	Vu05	34344417	T	chr5	31308608	T	chr5	28866423	G	chr5	30368361	T	chr5	31047514	T	chr5	29590207	T	chr5	31658110
2_00437	-	A/G	T	Vu05	34344086	T	chr5	31308277	T	chr5	28866092	C	chr5	30368030	T	chr5	31047183	T	chr5	29589876	T	chr5	31657779
2_00438	-	T/C	G	Vu03	48290067	A	chr3	43915311	G	chr3	42680863	G	chr3	42553795	G	chr3	43261100	G	chr3	42221296	G	chr3	44362876
2_00439	-	A/G	C	Vu07	8320909	C	chr7	7973504	C	chr7	7799975	C	chr7	8037197	C	chr7	8024877	C	chr7	7987830	C	chr7	7974045
2_00440	-	T/C	G	Vu07	8320512	G	chr7	7973107	G	chr7	7799578	G	chr7	8036800	G	chr7	8024480	G	chr7	7987433	G	chr7	7973648
2_00441	-	A/G	T	Vu10	13149781	G	chr10	11053226	C	chr10	10907927	C	chr10	11097288	G	chr10	10921240	T	chr10	11248928	C	chr10	11378447
2_00443	-	T/C	A	Vu06	20650440	G	chr6	18686741	A	chr6	17292531	A	chr6	18082615	A	chr6	18607739	A	chr6	17827643	A	chr6	18457193
2_00444	-	A/G	T	Vu06	20650180	T	chr6	18686481	T	chr6	17292271	C	chr6	18082355	T	chr6	18607479	C	chr6	17827383	T	chr6	18456933
2_00445	-	T/C	A	Vu11	40102982	A	chr11	35481973	A	chr11	33272604	A	chr11	34649892	A	chr11	35396438	G	chr11	34169614	A	chr11	36290378
2_00446	-	T/C	A	Vu11	40100734	A	chr11	35479725	A	chr11	33270356	A	chr11	34647644	A	chr11	35394190	G	chr11	34167360	A	chr11	36288130
2_00447	-	A/G	T	Vu11	40100488	T	chr11	35479479	T	chr11	33270110	T	chr11	34647398	T	chr11	35393944	C	chr11	34167114	T	chr11	36287884
2_00448	-	T/C	A	Vu11	40106638	A	chr11	35485629	A	chr11	33276260	A	chr11	34653548	A	chr11	35400094	G	chr11	34173295	A	chr11	36294034
2_00449	+	T/G	G	Vu01	24204017	T	chr1	21230784	T	chr1	19603446	T	chr1	19389178	T	chr1	20319863	T	chr1	19831589	G	chr1	21346884
2_00450	+	T/G	T	Vu01	24205161	G	chr1	21231927	G	chr1	19604589	G	chr1	19390321	G	chr1	20321006	G	chr1	19832732	T	chr1	21348027
2_00452	+	T/C	C	Vu01	24192392	T	chr1	21220828	T	chr1	19593456	T	chr1	19379182	T	chr1	20309860	T	chr1	19821594	T	chr1	21336868
2_00453	-	T/C	A	Vu08	28229319	A	chr8	25427882	A	chr8	23862474	A	chr8	24863312	A	chr8	25213109	A	chr8	24302122	A	chr8	25773007
2_00454	-	A/G	T	Vu08	28228920	C	chr8	25427481	C	chr8	23862073	T	chr8	24862913	C	chr8	25212708	C	chr8	24301721	C	chr8	25772606
2_00455	+	A/C	C	Vu10	36973389	C	chr10	31774104	C	chr10	29483046	C	chr10	31348393	A	chr10	31823545	C	chr10	31627732	A	chr10	31634959
2_00456	+	A/C	A	Vu10	36974151	C	chr10	31774866	A	chr10	29483808	C	chr10	31349155	A	chr10	31824308	C	chr10	31628494	A	chr10	31635722
2_00458	-	A/G	C	Vu03	52504443	C	chr3	47930950	C	chr3	46610049	G	chr3	46533825	C	chr3	47356910	T	chr3	46216431	C	chr3	48478384
2_00459	+	T/G	T	Vu03	63177138	G	chr3	58048112	T	chr3	56632400	T	chr3	56517427	G	chr3	57430394	T	chr3	56359364	G	chr3	58599576
2_00460	+	A/G	A	Vu03	63177473	G	chr3	58048447	A	chr3	56632735	A	chr3	56517762	G	chr3	57430729	A	chr3	56359699	G	chr3	58599911
2_00461	-	A/G	T	Vu03	48859020	T	chr3	44474577	T	chr3	43227357	T	chr3	43112839	T	chr3	43817520	C	chr3	42759542	T	chr3	44919525
2_00462	-	A/G	T	Vu03	48858243	T	chr3	44473800	T	chr3	43226580	C	chr3	43112065	T	chr3	43816743	T	chr3	42758765	T	chr3	44918748
2_00463	+	A/G	G	Vu11	38016125	G	chr11	33484702	G	chr11	31283778	G	chr11	32648279	G	chr11	33388769	G	chr11	32178282	G	chr11	34289668
2_00464	+	T/C	T	Vu11	38010117	T	chr11	33478688	C	chr11	31277775	T	chr11	32642257	T	chr11	33382725	C	chr11	32172208	T	chr11	34283664
2_00465	-	T/C	G	Vu10	33349032	G	chr10	28850644	A	chr10	26807219	G	chr10	28266965	A	chr10	28500359	G	chr10	28531500	A	chr10	28640669
2_00466	-	T/C	A	Vu10	33357543	G	chr10	28858331	G	chr10	26816901	A	chr10	28274516	G	chr10	28510137	A	chr10	28540028	G	chr10	28650387
2_00467	-	A/C	G	Vu03	19746585	G	chr3	18621099	G	chr3	18398310	G	chr3	18454660	G	chr3	18748638	T	chr3	18596831	G	chr3	18632407
2_00468	-	T/G	A	Vu03	19744115	A	chr3	18618627	A	chr3	18395838	A	chr3	18452189	A	chr3	18746167	C	chr3	18594303	A	chr3	18629936
2_00470	-	T/G	A	Vu03	59548344	C	chr3	54551508	C	chr3	53122174	C	chr3	53012882	C	chr3	53910035	A	chr3	52840255	C	chr3	55087328
2_00471	-	T/G	C	Vu11	6886935	A	chr11	6196808	C	chr11	6076849	A	chr11	5964369	C	chr11	6127236	C	chr11	6291731	C	chr11	6250234
2_00472	-	T/G	C	Vu11	6895420	A	chr11	6206807	C	chr11	6085338	A	chr11	5974528	C	chr11	6135721	C	chr11	6300216	C	chr11	6258721
2_00473	+	T/C	C	Vu03	5676888	C	chr3	5418469	C	chr3	5424738	C	chr3	5458658	C	chr3	5577502	C	chr3	5435119	C	chr3	5507705
2_00474	+	T/C	T	Vu05	2102437	T	chr5	1951393	T	chr5	1938807	T	chr5	1979639	T	chr5	1986978	C	chr5	1945600	C	chr5	2090777
2_00475	+	T/C	T	Vu05	2102843	C	chr5	1951799	T	chr5	1939213	T	chr5	1980045	T	chr5	1987384	T	chr5	1946006	T	chr5	2091183
2_00476	-	T/C	A	Vu08	11157550	A	chr8	10267266	A	chr8	9926722	G	chr8	10247355	A	chr8	10361770	G	chr8	10108821	G	chr8	10323256
2_00477	-	A/C	G	Vu06	7766581	T	chr6	7041687	T	chr6	6727531	A	chr6	1212374	G	chr6	7102567	G	chr6	7047600	G	chr6	7194154
2_00478	-	A/G	T	Vu06	7764412	C	chr6	7039518	C	chr6	6725362	G	chr6	1214543	T	chr6	7100398	T	chr6	7045431	T	chr6	7191985
2_00479	+	T/C	T	Vu05	12145680	T	chr5	11283174	T	chr5	11102264	T	chr5	11359396	T	chr5	11139507	C	chr5	11123263	T	chr5	11556690
2_00480	+	T/C	T	Vu05	12146188	T	chr5	11283682	T	chr5	11102772	T	chr5	11359904	T	chr5	11140015	C	chr5	11123935	T	chr5	11557198
2_00481	+	T/C	C	Vu05	12146534	C	chr5	11284028	C	chr5	11103118	C	chr5	11360250	C	chr5	11140361	T	chr5	11124281	C	chr5	11557544
2_00482	-	T/C	A	Vu06	11794883	A	chr6	10722654	T	chr6	10015824	A	chr6	10336731	A	chr6	10651046	A	chr6	10009668	A	chr6	10612915
2_00483	+	A/G	G	Vu08	31552590	A	chr8	28568571	G	chr8	27048840	G	chr8	28025321	G	chr8	28369411	G	chr8	27522493	G	chr8	28943874
2_00484	+	A/G	G	Vu08	31553201	G	chr8	28569182	G	chr8	27049451	G	chr8	28025932	G	chr8	28370022	A	chr8	27523104	G	chr8	28944485
2_00485	+	A/C	C	Vu08	31549958	C	chr8	28565939	C	chr8	27046208	C	chr8	28022689	C	chr8	28366779	A	chr8	27519861	C	chr8	28941242
2_00486	+	T/G	G	Vu08	31551429	G	chr8	28567410	G	chr8	27047679	G	chr8	28024160	G	chr8	28368250	G	chr8	27521332	G	chr8	28942713
2_00487	-	T/C	A	Vu11	7576934	A	chr11	6876240	A	chr11	6675816	A	chr11	6712736	A	chr11	6780128	A	chr11	6942955	A	chr11	6904058
2_00488	-	T/C	A	Vu11	7576653	A	chr11	6875959	A	chr11	6675535	A	chr11	6712455	A	chr11	6779847	A	chr11	6942674	A	chr11	6903777
2_00489	-	A/G	T	Vu11	7576028	C	chr11	6875334	T	chr11	6674910	C	chr11	6711830	T	chr11	6779222	T	chr11	6942049	T	chr11	6903152
2_00490	-	A/C	G	Vu11	7575724	G	chr11	6875030	G	chr11	6674606	G	chr11	6711526	G	chr11	6778918	G	chr11	6941745	G	chr11	6902848
2_00491	-	A/G	T	Vu07	3850455	T	chr7	3691114	T	chr7	3650850	T	chr7	3681128	T	chr7	3697864	T	chr7	3714929	T	chr7	3698488
2_00492	-	T/C	G	Vu07	3849416	G	chr7	3690075	G	chr7	3649811	G	chr7	3680089	G	chr7	3696825	G	chr7	3713890	G	chr7	3697449
2_00493	-	T/C	G	Vu11	38711554	A	chr11	34144575	G	chr11	31936237	A	chr11	33308681	G	chr11	34048593	G	chr11	32840239	G	chr11	34943351
2_00494	-	A/G	T	Vu11	38723423	C	chr11	34155819	T	chr11	31947909	C	chr11	33319920	T	chr11	34060315	T	chr11	32851947	C	chr11	34955220
2_00495	+	T/C	T	Vu10	29120216	C	chr10	25165790	T	chr10	23284694	T	chr10	24557067	C	chr10	24899822	C	chr10	24859644	C	chr10	24832768
2_00496	+	A/G	A	Vu10	29120728	A	chr10	25166302	A	chr10	23285206	G	chr10	24557577	A	chr10	24900334	A	chr10	24860156	A	chr10	24833280
2_00497	+	A/G	G	Vu09	14363589	A	chr9	13454578	A	chr9	13132575	A	chr9	13350649	G	chr9	13482520	G	chr9	13350232	A	chr9	13443047
2_00498	-	A/G	C	Vu01	33206602	C	chr1	29627722	C	chr1	27910380	T	chr1	27752258	C	chr1	28774003	C	chr1	28162729	C	chr1	29759854
2_00500	+	T/C	C	Vu10	17649150	A	chr10	15802647	A	chr10	14650861	A	chr10	15708821	A	chr10	15765481	C	chr10	15372610	T	chr10	12145243
2_00501	+	T/C	T	Vu10	17649742	A	chr10	15802055	A	chr10	14650269	G	chr10	15708229	A	chr10	15764889	T	chr10	15373202	T	chr10	12145835
2_00502	+	A/C	C	Vu03	58641262	C	chr3	53667989	C	chr3	52243366	C	chr3	52175319	C	chr3	53038975	A	chr3	51943375	C	chr3	54198448
2_00503	+	A/G	G	Vu03	58641667	G	chr3	53668394	G	chr3	52244091	G	chr3	52175724	G	chr3	53039380	A	chr3	51943780	G	chr3	54198853
2_00504	-	T/C	G	Vu11	40825434	A	chr11	36093539	A	chr11	33944966	A	chr11	35345823	A	chr11	36089102	G	chr11	34774388	A	chr11	36986253
2_00505	-	A/G	C	Vu11	40825058	T	chr11	36093163	T	chr11	33944590	T	chr11	35345447	T	chr11	36088726	C	chr11	34774012	T	chr11	36985877
2_00507	-	T/C	G	Vu11	40828741	A	chr11	36096880	A	chr11	33948307	A	chr11	35349164	A	chr11	36092443	G	chr11	34777696	A	chr11	36989594
2_00508	+	A/G	G	Vu04	32702187	A	chr4	28252078	G	chr4	24763795	A	chr4	25414658	A	chr4	27607034	A	chr4	25078427	A	chr4	26740326
2_00509	+	A/C	C	Vu04	32702612	A	chr4	28252503	C	chr4	24764220	A	chr4	25415083	A	chr4	27607459	A	chr4	25078852	A	chr4	26740751
2_00510	+	T/C	T	Vu04	32692031	C	chr4	28241515	C	chr4	24753757	C	chr4	25404061	C	chr4	27596455	C	chr4	25067809	C	chr4	26729735
2_00511	+	T/C	C	Vu05	15781000	C	chr5	14489551	T	chr5	14183539	C	chr5	14541236	C	chr5	14403660	C	chr5	14217111	C	chr5	14809479
2_00512	+	A/C	A	Vu05	15781226	A	chr5	14489777	C	chr5	14183765	A	chr5	14541462	A	chr5	14403886	A	chr5	14217337	A	chr5	14809705
2_00513	+	A/C	C	Vu11	32189439	T	chr11	27755412	A	chr11	25714002	C	chr11	27149767	C	chr11	27819541	C	chr11	26653819	C	chr11	28635105
2_00515	-	A/G	T	Vu07	683000	T	chr7	653200	T	chr7	638573	C	chr7	637767	T	chr7	651936	T	chr7	680439	T	chr7	654228
2_00516	-	A/G	T	Vu08	37530714	C	chr8	34153764	T	chr8	32657389	T	chr8	33584868	T	chr8	34173645	T	chr8	33141968	T	chr8	34628381
2_00518	+	T/C	T	Vu05	34295894	T	chr5	31261036	T	chr5	28818908	C	chr5	30299371	T	chr5	30999689	T	chr5	29542571	T	chr5	31610213
2_00521	-	T/G	A	Vu11	27078927	A	chr11	23275640	A	chr11	21324898	A	chr11	22492627	C	chr11	23019216	A	chr11	22100566	C	chr11	23840071
2_00522	-	T/C	G	Vu08	37316738	G	chr8	33942167	A	chr8	32435455	A	chr8	33363301	G	chr8	33953626	G	chr8	32929415	G	chr8	34409642
2_00523	-	T/C	G	Vu08	37321390	G	chr8	33946839	A	chr8	32440094	A	chr8	33367940	G	chr8	33958268	G	chr8	32934067	G	chr8	34414286
2_00524	-	A/G	T	Vu05	45615373	T	chr5	42009732	C	chr5	39639809	T	chr5	41030296	T	chr5	41776331	T	chr5	40501806	T	chr5	42395962
2_00525	-	A/G	T	Vu05	45613498	T	chr5	42007857	T	chr5	39637934	T	chr5	41028421	T	chr5	41774456	T	chr5	40499931	T	chr5	42394087
2_00526	+	T/C	T	Vu10	2218226	C	chr10	1991870	T	chr10	2138192	C	chr10	1959003	C	chr10	1992039	T	chr10	2071031	C	chr10	1986346
2_00527	+	T/C	C	Vu10	2212735	T	chr10	1988483	C	chr10	2132694	T	chr10	1955616	T	chr10	1988652	C	chr10	2064514	T	chr10	1982959
2_00528	-	A/G	T	Vu03	27943342	T	chr3	26309896	T	chr3	25878086	T	chr3	26198597	C	chr3	26520084	T	chr3	26090094	C	chr3	26429692
2_00529	-	A/G	T	Vu03	27941379	T	chr3	26307933	T	chr3	25876122	T	chr3	26196634	C	chr3	26518122	T	chr3	26088131	C	chr3	26427730
2_00530	+	T/C	C	Vu06	24652188	T	chr6	22471178	T	chr6	21056143	T	chr6	21880566	T	chr6	22410162	T	chr6	21647229	T	chr6	22228232
2_00531	-	A/G	T	Vu09	39684398	T	chr9	36420517	T	chr9	33698705	T	chr9	34474647	T	chr9	36141379	T	chr9	34240313	T	chr9	36296908
2_00533	-	A/G	C	Vu03	50308003	C	chr3	45899674	C	chr3	44638929	C	chr3	44525418	C	chr3	45232865	C	chr3	44173714	C	chr3	46351442
2_00534	-	A/G	C	Vu03	50307587	C	chr3	45899258	C	chr3	44638512	C	chr3	44525002	C	chr3	45232448	C	chr3	44173297	C	chr3	46351025
2_00535	-	T/G	A	Vu03	50320569	A	chr3	45912223	C	chr3	44650729	A	chr3	44538048	C	chr3	45244663	C	chr3	44185516	C	chr3	46363217
2_00536	-	T/C	G	Vu03	39364346	C	chr3	33332677	C	chr3	32198051	T	chr3	31976696	C	chr3	32600127	C	chr3	31703223	C	chr3	33792475
2_00537	-	A/G	C	Vu03	39364008	G	chr3	33333015	G	chr3	32198389	A	chr3	31977036	G	chr3	32600465	G	chr3	31703561	G	chr3	33792813
2_00538	-	T/C	A	Vu07	7378745	G	chr7	7089721	G	chr7	6933578	G	chr7	7158801	G	chr7	7137366	G	chr7	7124779	G	chr7	7085511
2_00540	+	T/C	C	Vu06	26199907	C	chr6	23929308	C	chr6	22509447	C	chr6	23325715	T	chr6	23882340	C	chr6	23100701	C	chr6	23675882
2_00541	+	T/C	T	Vu07	27793996	T	chr7	25988131	T	chr7	24845382	T	chr7	25543004	T	chr7	25657152	C	chr7	25225606	C	chr7	25888376
2_00542	+	A/G	G	Vu07	27794623	G	chr7	25988758	G	chr7	24846009	G	chr7	25543631	G	chr7	25657779	G	chr7	25226233	A	chr7	25889003
2_00543	-	T/C	A	Vu10	5003604	C	chr10	4073015	C	chr10	4245776	C	chr10	4172844	C	chr10	4074437	A	chr10	4199500	C	chr10	4338209
2_00544	-	A/C	G	Vu10	5003261	A	chr10	4073346	A	chr10	4246107	A	chr10	4173165	A	chr10	4074769	G	chr10	4199157	A	chr10	4338543
2_00545	+	T/C	C	Vu11	2529916	T	chr11	2286840	T	chr11	2305613	T	chr11	2177046	T	chr11	2150790	T	chr11	2351335	T	chr11	2330860
2_00546	+	T/C	T	Vu11	2530903	T	chr11	2287827	T	chr11	2306600	T	chr11	2178033	T	chr11	2151777	C	chr11	2352322	T	chr11	2331847
2_00547	+	T/C	C	Vu11	2531902	C	chr11	2288826	C	chr11	2307891	C	chr11	2179032	C	chr11	2152776	C	chr11	2353321	C	chr11	2332846
2_00548	-	T/C	A	Vu05	9976691	A	chr5	9400605	G	chr5	9239322	A	chr5	9351832	A	chr5	9440573	A	chr5	9216077	A	chr5	9568732
2_00550	+	A/G	G	Vu09	42271182	G	chr9	38905130	G	chr9	36168373	G	chr9	36960241	G	chr9	38620691	G	chr9	36720115	G	chr9	38781050
2_00552	+	A/C	C	Vu02	26242802	C	chr2	23324473	C	chr2	21790221	C	chr2	22357045	C	chr2	22856953	C	chr2	22274960	C	chr2	23413251
2_00553	+	T/C	C	Vu02	26244414	C	chr2	23326085	C	chr2	21791833	C	chr2	22358657	C	chr2	22858565	C	chr2	22276572	C	chr2	23414863
2_00554	+	A/C	C	Vu02	26248104	C	chr2	23329776	C	chr2	21795524	C	chr2	22362347	C	chr2	22862256	C	chr2	22280263	C	chr2	23418554
2_00555	+	A/G	G	Vu02	26248883	G	chr2	23330555	G	chr2	21796303	G	chr2	22363126	G	chr2	22863035	G	chr2	22281042	G	chr2	23419333
2_00556	+	A/C	A	Vu04	38091248	A	chr4	32110510	C	chr4	28571917	A	chr4	29326495	A	chr4	31507076	A	chr4	29081557	A	chr4	30788580
2_00557	+	A/C	A	Vu04	38091581	A	chr4	32110843	A	chr4	28572250	A	chr4	29326828	C	chr4	31507409	A	chr4	29081890	C	chr4	30788913
2_00558	+	A/C	A	Vu05	40472242	C	chr5	37139560	A	chr5	34788270	A	chr5	36154409	C	chr5	36894191	A	chr5	35602842	C	chr5	37504730
2_00559	+	A/G	G	Vu05	40473578	A	chr5	37140907	G	chr5	34789606	G	chr5	36155745	A	chr5	36895538	G	chr5	35604178	A	chr5	37506077
2_00560	-	T/C	A	Vu01	33480290	A	chr1	29825739	A	chr1	28108736	A	chr1	27943693	A	chr1	28986097	A	chr1	28343909	A	chr1	29957439
2_00561	-	T/G	C	Vu01	33488689	C	chr1	29833994	C	chr1	28116806	C	chr1	27951777	C	chr1	28994269	C	chr1	28352072	C	chr1	29965632
2_00562	+	T/C	C	Vu06	17809915	T	chr6	15883152	T	chr6	14499661	C	chr6	15347504	T	chr6	15765169	C	chr6	15032083	T	chr6	15639782
2_00564	+	T/C	C	Vu06	17795350	T	chr6	15868631	T	chr6	14485132	C	chr6	15332989	T	chr6	15750658	T	chr6	15017618	T	chr6	15625265
2_00565	+	T/C	T	Vu06	17796193	C	chr6	15869474	C	chr6	14485975	T	chr6	15333832	C	chr6	15751501	T	chr6	15018461	C	chr6	15626108
2_00566	+	T/C	C	Vu06	17798851	T	chr6	15872132	T	chr6	14488633	C	chr6	15336490	T	chr6	15754159	C	chr6	15021119	T	chr6	15628766
2_00567	-	T/G	C	Vu06	19760364	C	chr6	17806676	A	chr6	16413614	C	chr6	17218314	C	chr6	17717432	A	chr6	16979696	C	chr6	17571601
2_00568	-	T/C	A	Vu06	19759916	A	chr6	17806228	A	chr6	16413166	A	chr6	17217866	G	chr6	17716981	A	chr6	16979248	G	chr6	17571150
2_00569	-	A/G	T	Vu03	61390899	C	chr3	56328911	C	chr3	54908249	C	chr3	54791525	C	chr3	55705556	C	chr3	54638593	C	chr3	56871174
2_00570	-	A/G	T	Vu03	61389588	C	chr3	56327598	C	chr3	54906936	C	chr3	54790210	C	chr3	55704243	C	chr3	54637280	C	chr3	56869861
2_00571	+	T/C	C	Vu10	1562383	C	chr10	1388524	T	chr10	1487837	C	chr10	1372416	C	chr10	1392381	T	chr10	1456380	C	chr10	1386269
2_00572	+	T/G	T	Vu10	1562741	T	chr10	1388882	G	chr10	1488191	T	chr10	1372774	T	chr10	1392739	G	chr10	1456735	T	chr10	1386627
2_00573	+	T/G	T	Vu06	30511379	G	chr6	27986420	T	chr6	26573151	T	chr6	27405544	T	chr6	28033398	G	chr6	27135015	T	chr6	27780647
2_00575	-	A/G	C	Vu06	25744715	T	chr6	23481716	C	chr6	22059728	C	chr6	22876206	T	chr6	23422091	C	chr6	22649707	T	chr6	23227521
2_00576	-	A/G	T	Vu06	25743441	T	chr6	23480442	T	chr6	22058454	T	chr6	22874932	C	chr6	23420811	T	chr6	22648433	T	chr6	23226247
2_00578	+	T/C	C	Vu07	38363123	T	chr7	35934958	T	chr7	34689822	C	chr7	35464567	T	chr7	35589213	T	chr7	35121655	T	chr7	35844196
2_00579	+	T/C	C	Vu07	38363420	C	chr7	35935255	C	chr7	34690119	C	chr7	35464864	C	chr7	35589510	C	chr7	35121952	C	chr7	35844493
2_00580	-	T/C	G	Vu01	41424419	G	chr1	37536488	A	chr1	35805805	G	chr1	35814803	A	chr1	36734706	A	chr1	36068331	A	chr1	37690968
2_00582	+	T/C	T	Vu10	1397007	T	chr10	1230429	C	chr10	1319115	T	chr10	1218210	T	chr10	1235147	C	chr10	1305876	T	chr10	1229747
2_00584	-	T/G	C	Vu11	13327499	C	chr11	12077699	C	chr11	11101202	C	chr11	11773227	A	chr11	11891474	C	chr11	11875036	A	chr11	12369835
2_00586	+	T/C	C	Vu09	32880668	C	chr9	30002236	C	chr9	27279690	C	chr9	27959797	C	chr9	29671854	C	chr9	27856785	C	chr9	29869910
2_00587	-	A/G	C	Vu05	4971649	C	chr5	4803999	C	chr5	4736975	C	chr5	4739198	C	chr5	4801455	C	chr5	4631720	C	chr5	4914828
2_00588	-	A/C	G	Vu05	4970879	T	chr5	4803229	T	chr5	4736205	G	chr5	4738428	T	chr5	4800685	T	chr5	4630950	T	chr5	4914058
2_00589	+	A/G	G	Vu02	29627684	G	chr2	26607895	A	chr2	25099994	G	chr2	25642473	G	chr2	26157571	G	chr2	25588053	G	chr2	26736548
2_00590	+	T/C	T	Vu02	29628553	T	chr2	26608764	C	chr2	25100864	T	chr2	25643342	T	chr2	26158440	T	chr2	25588922	T	chr2	26737417
2_00591	-	T/G	C	Vu02	25295218	A	chr2	22464029	A	chr2	20936250	A	chr2	21494903	C	chr2	21981610	C	chr2	21372605	A	chr2	22487684
2_00592	+	A/G	G	Vu01	26553049	A	chr1	23384597	A	chr1	21755068	A	chr1	21537620	A	chr1	22518756	A	chr1	22003197	A	chr1	23485263
2_00593	-	A/G	T	Vu10	31622638	C	chr10	27403800	T	chr10	25392900	C	chr10	26708850	T	chr10	27010063	C	chr10	27025800	T	chr10	27142814
2_00594	-	A/C	T	Vu10	31622381	G	chr10	27403543	T	chr10	25392643	G	chr10	26708593	T	chr10	27009806	G	chr10	27025543	T	chr10	27142557
2_00595	+	A/G	A	Vu02	16254225	A	chr2	13864024	A	chr2	12374268	A	chr2	12959526	A	chr2	13384357	A	chr2	12761321	A	chr2	13875282
2_00596	+	A/G	G	Vu02	16236784	G	chr2	13847202	G	chr2	12358140	G	chr2	12943205	G	chr2	13367431	G	chr2	12744050	G	chr2	13859177
2_00597	+	A/G	A	Vu01	16621701	A	chr1	14317736	T	chr1	12771187	G	chr1	12490090	A	chr1	13306412	A	chr1	12985400	A	chr1	14270402
2_00599	+	T/C	T	Vu04	26359284	T	chr4	22526283	T	chr4	19364156	C	chr4	20046747	T	chr4	22138459	T	chr4	19697007	C	chr4	21233534
2_00600	+	A/G	G	Vu04	26359837	G	chr4	22526837	G	chr4	19364710	G	chr4	20047301	G	chr4	22139013	G	chr4	19697561	A	chr4	21234089
2_00601	-	A/C	T	Vu05	38405112	G	chr5	35144164	G	chr5	32819082	G	chr5	34188989	G	chr5	34912036	G	chr5	33443649	G	chr5	35540869
2_00602	-	T/C	A	Vu05	38404725	G	chr5	35143770	G	chr5	32818688	G	chr5	34188595	G	chr5	34911642	G	chr5	33443255	G	chr5	35540475
2_00603	-	T/G	A	Vu05	2506702	A	chr5	2419708	A	chr5	2385771	A	chr5	2416527	C	chr5	2438606	C	chr5	2332536	A	chr5	2554263
2_00604	-	A/C	G	Vu05	2506154	G	chr5	2419160	G	chr5	2385223	T	chr5	2415979	G	chr5	2438060	T	chr5	2331988	G	chr5	2553715
2_00605	-	T/C	G	Vu01	1220476	A	chr1	973945	G	chr1	975581	G	chr1	968293	G	chr1	973063	G	chr1	973996	G	chr1	975029
2_00606	-	A/G	C	Vu01	1217860	T	chr1	971312	C	chr1	972964	C	chr1	965676	C	chr1	970446	C	chr1	971379	C	chr1	972412
2_00608	+	A/G	A	Vu07	28162816	A	chr7	26240431	G	chr7	25059175	G	chr7	25768338	G	chr7	25856508	G	chr7	25455865	G	chr7	26118668
2_00609	+	T/G	T	Vu07	28157719	T	chr7	26235342	G	chr7	25054081	G	chr7	25763278	G	chr7	25851438	G	chr7	25450795	G	chr7	26113592
2_00610	+	A/G	G	Vu07	28158253	G	chr7	26235876	A	chr7	25054610	A	chr7	25763807	A	chr7	25851967	A	chr7	25451324	A	chr7	26114121
2_00611	+	A/G	G	Vu03	59197462	G	chr3	54205768	G	chr3	52778025	A	chr3	52680708	G	chr3	53563640	G	chr3	52488315	G	chr3	54740235
2_00613	-	T/C	A	Vu06	27124753	G	chr6	24812701	A	chr6	23399550	A	chr6	24220415	A	chr6	24807145	G	chr6	23999008	G	chr6	24571964
2_00614	-	T/C	G	Vu06	27123878	A	chr6	24811826	G	chr6	23398675	G	chr6	24219540	G	chr6	24806270	A	chr6	23998133	A	chr6	24571089
2_00615	+	A/G	A	Vu09	17083518	T	chr9	15913119	T	chr9	15777362	A	chr9	15794697	A	chr9	15868580	A	chr9	15753994	A	chr9	15915425
2_00616	-	T/G	C	Vu10	39187916	A	chr10	33781711	C	chr10	31507864	A	chr10	33348636	A	chr10	33882164	C	chr10	33642476	C	chr10	33690634
2_00617	-	T/G	A	Vu10	39187302	C	chr10	33781097	A	chr10	31507250	C	chr10	33348022	C	chr10	33881550	A	chr10	33641862	A	chr10	33690020
2_00618	-	A/G	T	Vu10	39194863	C	chr10	33788625	T	chr10	31514802	C	chr10	33355562	C	chr10	33889060	T	chr10	33649475	T	chr10	33697557
2_00619	-	T/G	A	Vu05	2294049	C	chr5	2136022	C	chr5	2125681	A	chr5	2171609	C	chr5	2168587	C	chr5	2127181	C	chr5	2273025
2_00620	-	A/G	C	Vu05	2290883	C	chr5	2132874	T	chr5	2122917	C	chr5	2168443	C	chr5	2165823	C	chr5	2124417	C	chr5	2270261
2_00622	-	A/G	T	Vu06	33024287	T	chr6	30418038	T	chr6	28955996	C	chr6	29799031	C	chr6	30446882	C	chr6	29571182	C	chr6	30216077
2_00623	-	A/G	T	Vu06	33034123	C	chr6	30427794	T	chr6	28966156	T	chr6	29808894	T	chr6	30456741	T	chr6	29581045	T	chr6	30225936
2_00624	-	A/G	C	Vu06	33033619	C	chr6	30427301	C	chr6	28965651	T	chr6	29808389	C	chr6	30456236	T	chr6	29580540	C	chr6	30225431
2_00625	+	A/G	A	Vu09	27776363	G	chr9	25101815	G	chr9	22451211	G	chr9	23072818	G	chr9	24714554	G	chr9	22945444	G	chr9	24959003
2_00626	+	T/G	T	Vu09	27777307	G	chr9	25102759	G	chr9	22452155	G	chr9	23073762	G	chr9	24715498	G	chr9	22946388	G	chr9	24959947
2_00627	+	T/C	T	Vu09	40646117	T	chr9	37344115	T	chr9	34611125	C	chr9	35396191	C	chr9	37061049	T	chr9	35156041	T	chr9	37218981
2_00628	-	A/C	G	Vu03	26806747	G	chr3	25259499	G	chr3	24821862	G	chr3	25159957	T	chr3	25466686	T	chr3	25053327	G	chr3	25423998
2_00629	-	A/G	C	Vu03	26803474	C	chr3	25256226	C	chr3	24818589	C	chr3	25156684	C	chr3	25463413	C	chr3	25050054	C	chr3	25420725
2_00630	+	A/G	G	Vu10	15755373	A	chr10	13357316	C	chr10	12647945	G	chr10	13332409	A	chr10	13354161	G	chr10	13804262	T	chr10	14416142
2_00631	-	A/G	C	Vu01	41632620	T	chr1	37743580	C	chr1	36013256	C	chr1	36022599	T	chr1	36943927	C	chr1	36276922	T	chr1	37899868
2_00632	-	A/G	T	Vu01	41632346	T	chr1	37743306	T	chr1	36012982	T	chr1	36022325	T	chr1	36943653	C	chr1	36276648	T	chr1	37899594
2_00633	-	A/C	T	Vu04	6728181	T	chr4	6379695	T	chr4	6262077	T	chr4	6276445	T	chr4	6342673	T	chr4	6285746	T	chr4	6459524
2_00634	-	T/C	G	Vu04	6727381	G	chr4	6378895	G	chr4	6261277	G	chr4	6275645	G	chr4	6341873	G	chr4	6284953	G	chr4	6458724
2_00635	+	A/G	A	Vu07	22107800	A	chr7	20647158	A	chr7	19534627	A	chr7	20244263	A	chr7	20307964	--	NA	NA	A	chr7	20576734
2_00636	+	A/G	A	Vu07	22110125	A	chr7	20649483	A	chr7	19536952	A	chr7	20246588	A	chr7	20310289	--	NA	NA	A	chr7	20579059
2_00638	-	A/C	G	Vu04	26576623	G	chr4	22774805	G	chr4	19531709	G	chr4	20218277	G	chr4	22325816	G	chr4	19867846	G	chr4	21407977
2_00639	+	T/C	C	Vu10	14549211	G	chr10	12037732	C	chr10	13852904	C	chr10	12062523	G	chr10	12095325	G	chr10	12529393	G	chr10	15669207
2_00640	+	A/C	C	Vu04	31283028	A	chr4	26934939	C	chr4	23439843	A	chr4	24091923	A	chr4	26282823	C	chr4	23685695	C	chr4	25376076
2_00641	+	A/G	A	Vu04	31283379	G	chr4	26935290	A	chr4	23440194	G	chr4	24092274	G	chr4	26283174	A	chr4	23686046	A	chr4	25376427
2_00642	-	T/G	C	Vu06	6038225	A	chr6	5339923	A	chr6	5244442	T	chr6	2905414	A	chr6	5378677	A	chr6	5364312	A	chr6	5467217
2_00643	-	T/C	G	Vu10	30837537	G	chr10	26674426	G	chr10	24741694	G	chr10	26055965	G	chr10	26430251	G	chr10	26338309	G	chr10	26359138
2_00644	-	T/C	A	Vu10	30839252	A	chr10	26676141	A	chr10	24743409	A	chr10	26057680	A	chr10	26431966	A	chr10	26340024	A	chr10	26360853
2_00645	+	T/C	C	Vu08	38104714	C	chr8	34709549	T	chr8	33185433	C	chr8	34118795	T	chr8	34702495	T	chr8	33611409	T	chr8	35130762
2_00646	+	T/G	G	Vu08	38105153	G	chr8	34709988	T	chr8	33185870	G	chr8	34119234	T	chr8	34702932	T	chr8	33611846	T	chr8	35131199
2_00649	+	A/G	A	Vu05	44016902	G	chr5	40455982	A	chr5	38087850	A	chr5	39488390	A	chr5	40224289	A	chr5	38953904	A	chr5	40842648
2_00650	-	T/G	C	Vu03	18496389	C	chr3	17435757	C	chr3	17215499	C	chr3	17257411	C	chr3	17586089	C	chr3	17388243	C	chr3	17457103
2_00651	-	T/C	G	Vu06	26656732	G	chr6	24365094	A	chr6	22944151	G	chr6	23762896	G	chr6	24349042	G	chr6	23538465	G	chr6	24110742
2_00652	-	T/C	G	Vu06	26656162	G	chr6	24364524	A	chr6	22943581	G	chr6	23762326	G	chr6	24348472	G	chr6	23537895	G	chr6	24110172
2_00653	-	T/C	A	Vu06	26668417	A	chr6	24376708	A	chr6	22955798	A	chr6	23774496	A	chr6	24360717	G	chr6	23549793	A	chr6	24122042
2_00654	-	A/G	C	Vu06	26668132	C	chr6	24376423	C	chr6	22955513	C	chr6	23774211	C	chr6	24360432	T	chr6	23549513	C	chr6	24121757
2_00655	-	T/C	A	Vu06	26667756	A	chr6	24376047	A	chr6	22955137	A	chr6	23773835	A	chr6	24360056	G	chr6	23549136	A	chr6	24121381
2_00656	-	T/C	A	Vu03	52255365	A	chr3	47748560	A	chr3	46436939	A	chr3	46340078	A	chr3	47173269	G	chr3	46030840	A	chr3	48294119
2_00657	-	A/G	T	Vu03	52254635	T	chr3	47747827	T	chr3	46436206	T	chr3	46339345	T	chr3	47172536	C	chr3	46030121	T	chr3	48293386
2_00658	-	A/C	G	Vu03	52261511	G	chr3	47754706	G	chr3	46443085	G	chr3	46346224	G	chr3	47179415	T	chr3	46036977	G	chr3	48300265
2_00659	-	T/G	A	Vu03	52259420	A	chr3	47752615	A	chr3	46440994	A	chr3	46344133	A	chr3	47177324	C	chr3	46034885	A	chr3	48298174
2_00660	-	A/G	C	Vu02	29409430	C	chr2	26391583	C	chr2	24881745	C	chr2	25425780	C	chr2	25939998	C	chr2	25370152	C	chr2	26518133
2_00661	+	A/G	A	Vu03	15520891	G	chr3	14547929	G	chr3	14333080	A	chr3	14352729	G	chr3	14696855	G	chr3	14491847	G	chr3	14552838
2_00662	+	A/G	G	Vu06	26108883	A	chr6	23847577	A	chr6	22428141	A	chr6	23242845	A	chr6	23793105	A	chr6	23019143	A	chr6	23594233
2_00663	-	T/G	A	Vu11	38789270	A	chr11	34221604	A	chr11	32013767	A	chr11	33385719	A	chr11	34126109	A	chr11	32917814	A	chr11	35021001
2_00664	-	T/C	G	Vu11	38790368	G	chr11	34222702	G	chr11	32014865	G	chr11	33386817	G	chr11	34127207	G	chr11	32918912	G	chr11	35022099
2_00665	+	A/G	G	Vu10	36684520	G	chr10	31492146	G	chr10	29205971	A	chr10	31072233	G	chr10	31549100	G	chr10	31352182	G	chr10	31362969
2_00667	-	A/C	G	Vu08	28437365	G	chr8	25620834	T	chr8	24051850	G	chr8	25060693	G	chr8	25403265	G	chr8	24492735	G	chr8	25965185
2_00668	-	A/G	C	Vu08	28436897	C	chr8	25620366	T	chr8	24051383	C	chr8	25060225	C	chr8	25402797	C	chr8	24492267	C	chr8	25964717
2_00669	-	T/G	C	Vu04	2030308	A	chr4	1985432	C	chr4	1886448	A	chr4	1905948	C	chr4	1979397	A	chr4	1995983	C	chr4	1986540
2_00670	-	A/C	G	Vu04	2028250	T	chr4	1983674	G	chr4	1884390	G	chr4	1904194	G	chr4	1977339	T	chr4	1994225	G	chr4	1984476
2_00671	-	A/G	T	Vu04	2027932	C	chr4	1983353	T	chr4	1884072	C	chr4	1903873	C	chr4	1977021	C	chr4	1993904	C	chr4	1984155
2_00672	-	A/G	C	Vu04	2032691	T	chr4	1987817	T	chr4	1888833	T	chr4	1908289	T	chr4	1981782	T	chr4	1998368	T	chr4	1988925
2_00673	-	T/C	G	Vu04	2031598	A	chr4	1986722	G	chr4	1887738	A	chr4	1907238	A	chr4	1980687	A	chr4	1997273	A	chr4	1987830
2_00674	-	A/G	T	Vu07	37450792	T	chr7	35074934	T	chr7	33827062	T	chr7	34605831	T	chr7	34742058	C	chr7	34252613	T	chr7	34973973
2_00677	-	T/C	A	Vu07	37454349	A	chr7	35078492	A	chr7	33830619	A	chr7	34609389	A	chr7	34745616	G	chr7	34256205	A	chr7	34977531
2_00678	+	A/C	A	Vu01	1436090	C	chr1	1165174	A	chr1	1170586	A	chr1	1160623	C	chr1	1164376	A	chr1	1167493	C	chr1	1166183
2_00679	+	A/G	A	Vu01	1436801	G	chr1	1165956	A	chr1	1171297	A	chr1	1161334	G	chr1	1165158	A	chr1	1168204	G	chr1	1166965
2_00680	+	A/G	G	Vu10	33832884	G	chr10	29287122	G	chr10	27253472	G	chr10	28730286	G	chr10	28954595	G	chr10	28942340	G	chr10	29079655
2_00681	+	A/G	G	Vu10	33833261	G	chr10	29287499	G	chr10	27253849	G	chr10	28730663	G	chr10	28954972	G	chr10	28942717	G	chr10	29080032
2_00682	-	A/G	C	Vu04	41025254	T	chr4	34836792	T	chr4	31303167	T	chr4	32028274	T	chr4	34216772	T	chr4	31767080	T	chr4	33494316
2_00683	-	A/G	T	Vu04	41023548	C	chr4	34835088	C	chr4	31301463	C	chr4	32026570	C	chr4	34215068	C	chr4	31765376	C	chr4	33492612
2_00684	-	T/G	A	Vu06	27595728	A	chr6	25259290	C	chr6	23838896	A	chr6	24666869	C	chr6	25247844	A	chr6	24454878	C	chr6	25019097
2_00685	-	T/C	G	Vu06	27595119	G	chr6	25258681	A	chr6	23838287	G	chr6	24666260	A	chr6	25247235	G	chr6	24454269	A	chr6	25018488
2_00686	-	A/G	C	Vu06	27606395	C	chr6	25269983	T	chr6	23849577	C	chr6	24677540	T	chr6	25258526	C	chr6	24465549	T	chr6	25029779
2_00687	-	A/C	G	Vu06	27605742	G	chr6	25269330	T	chr6	23848924	G	chr6	24676887	T	chr6	25257873	G	chr6	24464896	T	chr6	25029126
2_00688	+	A/G	G	Vu01	38551227	A	chr1	34723989	A	chr1	33004826	A	chr1	32803035	G	chr1	33911212	A	chr1	33247724	G	chr1	34884552
2_00690	+	A/G	A	Vu08	29241917	G	chr8	26394886	A	chr8	24829652	A	chr8	25832511	A	chr8	26176101	A	chr8	25262536	A	chr8	26740610
2_00691	+	A/G	G	Vu08	29242532	A	chr8	26395501	A	chr8	24830267	G	chr8	25833126	A	chr8	26176716	A	chr8	25263151	A	chr8	26741225
2_00692	+	A/G	G	Vu10	32518165	G	chr10	28163021	G	chr10	26158536	G	chr10	27446030	G	chr10	27841033	A	chr10	27748892	G	chr10	27981372
2_00695	+	T/G	T	Vu04	6116037	T	chr4	5796766	T	chr4	5698877	T	chr4	5724904	T	chr4	5761662	G	chr4	5747562	T	chr4	5875988
2_00696	+	T/C	T	Vu07	24614915	T	chr7	22958609	T	chr7	21802606	T	ScHs1Ai_5919	6238	T	chr7	22618059	T	chr7	22188371	T	chr7	22868219
2_00697	-	T/C	G	Vu04	3518057	G	chr4	3399365	G	chr4	3231575	G	chr4	3268800	G	chr4	3322715	G	chr4	3369491	G	chr4	3405896
2_00699	+	A/G	A	Vu05	45669025	A	chr5	42063347	A	chr5	39693409	A	chr5	41083748	A	chr5	41829765	A	chr5	40555005	A	chr5	42449658
2_00700	+	T/C	T	Vu04	36860619	C	chr4	31291527	C	chr4	27672164	C	chr4	28492458	T	chr4	30647143	T	chr4	28266930	T	chr4	30010065
2_00701	+	T/C	C	Vu04	36860879	T	chr4	31291787	T	chr4	27672424	T	chr4	28492718	C	chr4	30647403	C	chr4	28267190	T	chr4	30010325
2_00702	-	T/C	A	Vu05	1910616	A	chr5	1761089	G	chr5	1749129	A	chr5	1788621	A	chr5	1794043	A	chr5	1754158	G	chr5	1899034
2_00703	-	T/C	A	Vu05	1910209	G	chr5	1760682	A	chr5	1748722	A	chr5	1788214	G	chr5	1793636	A	chr5	1753751	A	chr5	1898627
2_00704	+	T/G	G	Vu09	41079307	G	chr9	37749160	T	chr9	35012939	G	chr9	35809974	T	chr9	37464824	T	chr9	35560093	T	chr9	37623956
2_00705	+	T/C	C	Vu09	41080566	C	chr9	37750419	T	chr9	35014198	C	chr9	35811233	T	chr9	37466083	T	chr9	35561352	T	chr9	37625215
2_00706	+	A/G	G	Vu07	7216353	G	chr7	6914670	A	chr7	6757864	A	chr7	6981030	A	chr7	6960471	A	chr7	6947499	A	chr7	6907960
2_00707	+	A/G	A	Vu07	7217358	G	chr7	6915674	G	chr7	6758868	G	chr7	6982034	G	chr7	6961475	G	chr7	6948503	G	chr7	6908964
2_00708	+	T/G	G	Vu07	12468982	T	chr7	11900829	T	chr7	11673107	G	chr7	11940264	T	chr7	11946058	T	chr7	11892636	T	chr7	11906471
2_00709	-	T/C	G	Vu01	41334350	A	chr1	37446121	G	chr1	35715923	A	chr1	35724715	G	chr1	36644769	G	chr1	35978477	G	chr1	37601085
2_00710	-	T/G	A	Vu01	41333953	C	chr1	37445720	A	chr1	35715526	C	chr1	35724314	A	chr1	36644372	A	chr1	35978080	A	chr1	37600688
2_00711	+	T/C	C	Vu10	38310763	C	chr10	32966915	C	chr10	30684714	C	chr10	32529903	C	chr10	33029379	C	chr10	32824746	C	chr10	32835652
2_00712	+	T/C	C	Vu10	38307180	C	chr10	32963329	C	chr10	30681128	C	chr10	32526321	C	chr10	33025793	C	chr10	32821163	C	chr10	32832066
2_00713	-	T/G	A	Vu01	4506642	C	chr1	3739920	C	chr1	3731425	C	chr1	3766049	C	chr1	3767875	A	chr1	3809840	C	chr1	3855127
2_00714	-	A/G	T	Vu10	4659007	C	chr10	3902454	C	chr10	4074926	T	chr8	14089705	C	chr10	3904412	T	chr10	3946362	T	chr10	4083091
2_00715	-	T/C	A	Vu10	4658484	G	chr10	3901931	G	chr10	4074403	--	NA	NA	G	chr10	3903889	A	chr10	3945839	A	chr10	4082568
2_00716	-	A/C	T	Vu06	26171990	T	chr6	23901463	T	chr6	22481604	T	chr6	23297861	G	chr6	23855093	T	chr6	23072958	T	chr6	23647803
2_00717	+	T/G	T	Vu11	1427688	G	chr11	1436033	G	chr11	1451015	T	chr11	1343364	T	chr11	1376658	G	chr11	1438615	T	chr11	1400459
2_00718	+	T/G	T	Vu11	1428041	T	chr11	1436386	T	chr11	1451368	G	chr11	1343719	G	chr11	1377016	T	chr11	1438968	T	chr11	1400812
2_00719	+	A/G	A	Vu01	39162652	G	chr1	35335471	A	chr1	33598136	A	chr1	33602003	A	chr1	34523323	A	chr1	33853934	A	chr1	35480336
2_00720	+	A/G	G	Vu08	32866466	G	chr8	29808163	G	chr8	28321575	G	chr8	29289031	G	chr8	29664883	A	chr8	28812343	G	chr8	30197586
2_00721	+	A/G	A	Vu08	32862578	A	chr8	29804274	A	chr8	28317687	A	chr8	29285143	A	chr8	29660995	G	chr8	28808510	A	chr8	30193698
2_00722	-	A/G	C	Vu07	27736436	T	chr7	25930594	C	chr7	24787802	C	chr7	25485463	C	chr7	25599610	T	chr7	25168002	T	chr7	25831033
2_00723	-	T/C	G	Vu07	27740575	G	chr7	25934734	G	chr7	24791942	G	chr7	25489603	G	chr7	25603750	A	chr7	25172145	A	chr7	25835174
2_00724	+	T/C	T	Vu04	23701665	T	chr4	19955352	A	chr4	17266481	T	chr4	17466007	T	chr4	19623673	G	chr4	17465167	T	chr4	18757478
2_00725	+	A/G	G	Vu04	23701965	G	chr4	19955652	C	chr4	17266181	G	chr4	17466307	G	chr4	19623973	T	chr4	17464867	G	chr4	18757778
2_00726	+	A/C	C	Vu11	32953152	G	chr11	27008980	C	chr11	26499279	A	chr11	27889494	C	chr11	28569483	A	chr11	27392856	C	chr11	29402271
2_00727	+	A/G	A	Vu11	32951823	C	chr11	27010309	G	chr11	26497950	G	chr11	27888165	G	chr11	28568154	G	chr11	27391527	G	chr11	29400942
2_00728	-	A/G	T	Vu04	1543938	T	chr4	1475836	C	chr4	1437989	C	chr4	1449176	C	chr4	1484116	T	chr4	1487479	C	chr4	1467855
2_00729	-	A/G	C	Vu04	1543450	C	chr4	1475348	T	chr4	1437501	T	chr4	1448688	T	chr4	1483628	C	chr4	1486991	T	chr4	1467367
2_00730	-	T/C	G	Vu04	1542702	G	chr4	1474600	A	chr4	1436616	A	chr4	1447803	A	chr4	1482743	G	chr4	1486243	A	chr4	1466482
2_00732	+	A/G	G	Vu06	32355712	A	chr6	29841447	A	chr6	28359820	A	chr6	29191754	A	chr6	29844762	A	chr6	28985052	A	chr6	29608563
2_00733	+	T/C	T	Vu06	32354510	C	chr6	29840245	C	chr6	28358618	C	chr6	29190552	C	chr6	29843560	C	chr6	28983850	C	chr6	29607361
2_00734	+	A/G	G	Vu04	39473417	G	chr4	33424659	G	chr4	29913372	A	chr4	30637662	G	chr4	32824248	G	chr4	30369356	G	chr4	32102528
2_00735	+	A/G	G	Vu09	6056758	G	chr9	5783856	G	chr9	5797332	A	chr9	5813281	G	chr9	5882058	A	chr9	5847193	G	chr9	5821807
2_00736	+	T/C	T	Vu09	6053150	T	chr9	5780248	T	chr9	5793724	C	chr9	5809670	T	chr9	5878450	C	chr9	5843609	T	chr9	5818199
2_00737	+	A/C	C	Vu09	6041207	C	chr9	5768317	C	chr9	5781822	A	chr9	5796991	C	chr9	5866511	A	chr9	5831768	C	chr9	5806254
2_00738	+	A/C	C	Vu09	6042408	C	chr9	5769518	C	chr9	5783023	A	chr9	5798192	C	chr9	5867712	A	chr9	5832969	C	chr9	5807455
2_00739	+	T/G	G	Vu11	9093428	T	chr11	8347928	A	chr11	7915897	G	chr11	8134339	G	chr11	8210203	T	chr11	8248729	T	chr11	8297891
2_00741	+	T/C	T	Vu11	9080099	C	chr11	8334399	C	chr11	7901224	T	chr11	8120924	T	chr11	8196902	C	chr11	8235265	C	chr11	8284412
2_00742	+	A/C	C	Vu11	9080605	A	chr11	8334904	A	chr11	7901729	C	chr11	8121430	C	chr11	8197408	A	chr11	8235770	A	chr11	8284917
2_00743	+	A/G	G	Vu08	8469087	A	chr8	7727525	G	chr8	7419977	A	chr8	7709549	G	chr8	7785842	G	chr8	7533652	A	chr8	7764702
2_00744	-	A/G	C	Vu09	29279327	T	chr9	26549145	T	chr9	23869464	T	chr9	24526406	C	chr9	26208580	C	chr9	24395522	C	chr9	26413099
2_00745	-	T/G	A	Vu09	29278890	C	chr9	26548712	C	chr9	23869031	C	chr9	24525973	C	chr9	26208148	A	chr9	24395085	A	chr9	26412662
2_00746	-	T/C	A	Vu05	45415531	A	chr5	41828450	A	chr5	39458008	A	chr5	40845283	A	chr5	41594248	A	chr5	40319978	A	chr5	42214479
2_00747	-	A/G	C	Vu05	45414956	C	chr5	41827875	C	chr5	39457433	C	chr5	40844708	C	chr5	41593673	C	chr5	40319403	C	chr5	42213904
2_00748	+	A/G	A	Vu07	36807498	A	chr7	34448953	A	chr7	33211112	A	chr7	33965182	A	chr7	34120535	A	chr7	33634721	A	chr7	34370580
2_00749	+	A/G	G	Vu06	10852405	A	chr6	9840019	G	chr6	9153882	A	chr6	9458214	A	chr6	9782437	A	chr6	9184222	A	chr6	9730125
2_00750	+	A/C	A	Vu11	30471153	C	chr11	26292699	A	chr11	24096253	C	chr11	25501718	A	chr11	26202046	A	chr11	25065400	A	chr11	27007482
2_00751	+	T/C	T	Vu11	30471670	C	chr11	26293217	C	chr11	24096771	C	chr11	25502236	T	chr11	26202563	T	chr11	25065917	T	chr11	27007999
2_00752	-	T/C	A	Vu06	20287218	G	chr6	18329529	G	chr6	16938849	A	chr6	17730927	G	chr6	18250694	G	chr6	17463356	G	chr6	18096884
2_00753	-	A/G	C	Vu06	20282335	T	chr6	18324647	C	chr6	16933966	C	chr6	17726044	C	chr6	18245812	C	chr6	17458476	C	chr6	18092002
2_00754	+	A/G	G	Vu06	26867548	A	chr6	24561868	G	chr6	23147784	G	chr6	23967205	G	chr6	24554246	A	chr6	23747845	G	chr6	24314375
2_00755	+	A/C	A	Vu06	26862825	C	chr6	24557024	A	chr6	23143063	A	chr6	23962484	A	chr6	24549525	C	chr6	23743031	A	chr6	24309654
2_00756	+	T/G	G	Vu06	26868061	T	chr6	24562381	G	chr6	23148297	G	chr6	23967718	G	chr6	24554759	T	chr6	23748358	G	chr6	24314888
2_00757	+	A/G	A	Vu06	26863960	A	chr6	24558245	A	chr6	23144198	A	chr6	23963619	A	chr6	24550660	A	chr6	23744256	A	chr6	24310789
2_00758	-	A/G	C	Vu03	53351995	C	chr3	48626874	T	chr3	47306158	C	chr3	47217759	C	chr3	48052329	C	chr3	46914847	C	chr3	49174855
2_00759	-	A/G	T	Vu06	16136790	T	chr6	14270234	T	chr6	12869549	T	chr6	13764373	C	chr6	14095380	T	chr6	13346087	C	chr6	14048761
2_00760	-	T/C	A	Vu06	16136380	A	chr6	14269824	A	chr6	12869139	A	chr6	13763963	G	chr6	14094970	A	chr6	13345677	G	chr6	14048351
2_00761	-	T/C	A	Vu10	28837833	A	chr10	24905827	A	chr10	23024728	A	chr10	24304509	A	chr10	24640625	A	chr10	24599640	A	chr10	24566569
2_00762	+	T/C	C	Vu08	28408437	C	chr8	25591641	T	chr8	24022956	C	chr8	25031723	C	chr8	25374339	C	chr8	24463745	C	chr8	25936256
2_00763	+	T/G	T	Vu08	28410419	T	chr8	25593623	G	chr8	24024938	T	chr8	25033705	T	chr8	25376321	T	chr8	24465727	T	chr8	25938238
2_00764	+	A/C	A	Vu09	947962	C	chr9	879517	A	chr9	913436	A	chr9	913984	C	chr9	932473	A	chr9	909688	A	chr9	919876
2_00765	+	T/C	C	Vu09	940957	C	chr9	872511	C	chr9	906429	T	chr9	906977	C	chr9	925467	C	chr9	902681	C	chr9	912869
2_00766	+	T/G	T	Vu09	944317	G	chr9	875870	T	chr9	909789	T	chr9	910337	G	chr9	928826	T	chr9	906041	T	chr9	916229
2_00767	-	T/C	A	Vu10	30974881	C	chr10	26801909	G	chr10	24897721	C	chr10	26224603	--	NA	NA	--	NA	NA	A	chr10	26558457
2_00768	-	T/C	A	Vu10	5259666	T	chr10	4296688	A	chr10	14833	A	chr10	4379137	T	chr10	3834897	A	chr10	4438764	A	chr10	4548055
2_00769	-	A/C	G	Vu10	5259236	T	chr10	4412300	C	chr10	4454994	C	chr10	4366080	C	chr10	4295083	G	chr10	4438334	G	chr10	4547625
2_00771	+	T/C	T	Vu03	32308123	T	chr3	28883371	T	chr3	27452714	C	chr3	27544038	T	chr3	28117174	C	chr3	27319672	C	chr3	29338762
2_00772	+	A/G	A	Vu03	32308674	A	chr3	28883922	A	chr3	27453265	G	chr3	27544589	A	chr3	28117725	G	chr3	27320223	G	chr3	29339313
2_00773	+	T/C	T	Vu04	20781938	A	chr4	15087484	T	chr4	13766976	T	chr4	14256469	T	chr4	16178260	A	chr4	14169437	A	chr4	15041531
2_00774	+	T/C	T	Vu01	32523545	T	chr1	28961147	T	chr1	27255605	C	chr1	27065273	T	chr1	28120602	T	chr1	27507083	T	chr1	29093545
2_00775	-	A/C	T	Vu11	40481897	T	chr11	35850518	T	chr11	33640888	T	chr11	35020951	T	chr11	35767871	G	chr11	34541370	T	chr11	36663097
2_00776	-	T/C	A	Vu11	40480268	A	chr11	35848889	A	chr11	33639259	A	chr11	35019322	A	chr11	35766242	A	chr11	34539741	A	chr11	36661468
2_00777	+	A/G	G	Vu05	40442758	A	chr5	37111838	G	chr5	34758964	G	chr5	36125098	A	chr5	36866467	G	chr5	35573538	G	chr5	37477803
2_00778	+	A/G	G	Vu05	40443330	A	chr5	37112407	G	chr5	34759536	G	chr5	36125670	A	chr5	36867040	G	chr5	35574110	A	chr5	37478374
2_00779	+	A/G	G	Vu01	30613593	G	chr1	27244705	G	chr1	25666921	A	chr1	25369767	G	chr1	26409449	G	chr1	25870194	G	chr1	27390538
2_00780	+	T/C	C	Vu03	10251647	T	chr3	9564597	C	chr3	9524874	C	chr3	9536646	C	chr3	9730158	C	chr3	9505939	C	chr3	9591598
2_00782	+	T/C	T	Vu03	748164	T	chr3	693818	C	chr3	718829	C	chr3	716713	C	chr3	847469	C	chr3	722031	C	chr3	741751
2_00783	+	A/G	A	Vu03	736307	A	chr3	681889	G	chr3	707057	G	chr3	704944	G	chr3	835694	G	chr3	710259	G	chr3	729959
2_00784	+	A/C	A	Vu03	741854	A	chr3	687507	C	chr3	712512	C	chr3	710396	C	chr3	841152	C	chr3	715714	C	chr3	735434
2_00785	+	T/G	G	Vu03	742523	G	chr3	688176	T	chr3	713181	T	chr3	711065	T	chr3	841821	T	chr3	716383	T	chr3	736103
2_00786	+	T/C	T	Vu03	721064	T	chr3	666628	C	chr3	691854	C	chr3	689793	C	chr3	820516	C	chr3	695042	C	chr3	714774
2_00787	+	T/C	T	Vu03	721330	T	chr3	666894	C	chr3	692120	C	chr3	690059	C	chr3	820782	C	chr3	695308	C	chr3	715040
2_00788	+	A/G	G	Vu03	715525	G	chr3	661089	A	chr3	686305	A	chr3	684244	A	chr3	814967	A	chr3	689493	A	chr3	709225
2_00789	+	T/C	C	Vu03	716179	C	chr3	661743	T	chr3	686967	T	chr3	684906	T	chr3	815629	T	chr3	690155	T	chr3	709887
2_00790	-	T/C	A	Vu07	40082554	G	chr7	37620764	A	chr7	36343081	A	chr7	37102668	G	chr7	37253373	A	chr7	36774158	A	chr7	37485941
2_00791	-	A/G	T	Vu07	40082160	C	chr7	37620374	T	chr7	36342688	T	chr7	37102275	C	chr7	37252983	T	chr7	36773764	T	chr7	37485547
2_00792	-	T/C	A	Vu04	15686592	A	chr4	13427421	T	chr4	11256026	T	chr9	6551455	--	NA	NA	T	chr9	6586864	G	chr4	13340816
2_00793	-	T/C	G	Vu04	41872464	A	chr4	35288843	G	chr4	31780772	G	chr4	32496964	A	chr4	34655574	G	chr4	32200014	A	chr4	33937977
2_00794	-	T/G	C	Vu03	38113503	G	chr3	34495006	T	chr3	33355719	T	chr3	33169106	G	chr3	33839483	G	chr3	32907384	G	chr3	35027705
2_00795	-	A/C	T	Vu10	33847505	G	chr10	29307049	G	chr10	27268039	G	chr10	28745059	G	chr10	28975818	T	chr10	28956821	G	chr10	29102185
2_00796	-	T/G	A	Vu10	33846877	C	chr10	29306421	C	chr10	27267411	C	chr10	28744431	C	chr10	28975190	A	chr10	28956193	C	chr10	29101557
2_00797	+	A/C	A	Vu01	4689610	A	chr1	3915680	A	chr1	3906557	A	chr1	3943905	A	chr1	3945384	C	chr1	3972719	A	chr1	4031874
2_00798	+	T/G	G	Vu01	4685925	G	chr1	3911993	G	chr1	3902872	G	chr1	3940220	G	chr1	3941699	T	chr1	3969043	G	chr1	4028187
2_00799	+	T/C	C	Vu08	28265816	C	chr8	25457562	C	chr8	23892170	C	chr8	24899241	C	chr8	25242640	C	chr8	24331847	C	chr8	25802676
2_00800	+	T/C	T	Vu08	28266502	T	chr8	25458248	T	chr8	23892856	T	chr8	24899927	T	chr8	25243326	T	chr8	24332533	T	chr8	25803362
2_00801	+	A/C	A	Vu01	1330630	A	chr1	1066455	A	chr1	1068359	A	chr1	1057414	C	chr1	1064816	A	chr1	1064191	C	chr1	1066596
2_00802	+	A/G	G	Vu05	13279349	G	chr5	12295243	G	chr5	12076720	G	chr5	12391040	G	chr5	12125287	G	chr5	12153811	G	chr5	12601780
2_00803	-	A/C	T	Vu11	37912772	T	chr11	33391831	T	chr11	31178188	T	chr11	32554740	T	chr11	33293967	T	chr11	32071564	T	chr11	34182316
2_00804	+	A/G	A	Vu05	8982349	A	chr5	8436039	A	chr5	8294811	A	chr5	8385587	A	chr5	8481083	G	chr5	8232135	A	chr5	8583274
2_00805	-	A/C	G	Vu08	4723942	G	chr8	4490122	T	chr8	4313510	G	chr8	4373789	T	chr8	4481415	T	chr8	4344604	T	chr8	4441820
2_00806	-	A/C	T	Vu08	4723818	T	chr8	4489998	T	chr8	4313386	T	chr8	4373665	G	chr8	4481291	G	chr8	4344480	G	chr8	4441696
2_00807	+	A/C	C	Vu08	203009	--	NA	NA	C	chr8	107371	C	chr8	108162	C	chr8	160994	C	chr8	104840	C	chr8	143916
2_00808	+	T/G	G	Vu06	24799552	T	chr6	22601028	T	chr6	21186244	T	chr6	22010114	G	chr6	22539381	G	chr6	21776540	G	chr6	22357362
2_00809	+	A/C	A	Vu06	24800539	C	chr6	22602086	C	chr6	21187302	C	chr6	22011172	A	chr6	22540368	A	chr6	21777527	A	chr6	22358349
2_00810	+	A/G	A	Vu06	24795234	A	chr6	22596691	A	chr6	21181907	A	chr6	22005785	G	chr6	22535057	G	chr6	21772216	G	chr6	22353038
2_00811	-	T/G	A	Vu08	34907293	A	chr8	31690332	A	chr8	30175832	A	chr8	31134234	A	chr8	31652764	A	chr8	30678228	A	chr8	32059199
2_00812	-	T/C	G	Vu08	34904869	G	chr8	31687908	G	chr8	30173408	G	chr8	31131810	G	chr8	31650340	G	chr8	30675804	G	chr8	32056775
2_00813	-	T/C	A	Vu08	34924408	G	chr8	31707435	G	chr8	30192956	A	chr8	31151312	G	chr8	31669842	G	chr8	30695336	G	chr8	32076353
2_00814	-	A/G	C	Vu08	34923458	T	chr8	31706485	T	chr8	30192006	C	chr8	31150362	T	chr8	31668892	T	chr8	30694386	T	chr8	32075403
2_00815	-	A/C	T	Vu07	22152875	T	chr7	20692251	T	chr7	19579357	T	chr7	20289042	T	chr7	20353116	G	chr7	19981219	T	chr7	20621831
2_00816	-	A/C	T	Vu07	22152315	T	chr7	20691691	T	chr7	19578797	T	chr7	20288482	T	chr7	20352556	G	chr7	19980659	T	chr7	20621271
2_00817	+	A/G	G	Vu05	1797015	A	chr5	1679591	G	chr5	1665108	A	chr5	1681118	A	chr5	1697481	G	chr5	1605599	G	chr5	1734278
2_00818	+	T/C	T	Vu05	1797593	C	chr5	1680171	T	chr5	1665686	T	chr5	1681699	T	chr5	1698062	C	chr5	1606178	C	chr5	1734857
2_00819	+	A/G	G	Vu10	36165523	G	chr10	30983925	G	chr10	28704427	G	chr10	30564295	G	chr10	31069692	G	chr10	30827701	G	chr10	30851721
2_00820	+	T/C	T	Vu10	36166993	T	chr10	30985395	T	chr10	28705897	T	chr10	30565765	T	chr10	31071162	T	chr10	30829171	T	chr10	30853191
2_00821	-	T/C	G	Vu09	31087340	G	chr9	28298178	A	chr9	25558555	A	chr9	26254316	G	chr9	27936860	A	chr9	26162253	G	chr9	28155372
2_00822	-	A/G	T	Vu09	31083792	T	chr9	28294630	C	chr9	25555005	T	chr9	26250767	T	chr9	27933312	C	chr9	26158703	T	chr9	28151824
2_00823	-	T/G	A	Vu06	32552679	A	chr6	30029529	A	chr6	28553423	A	chr6	29385788	A	chr6	30033958	A	chr6	29174704	A	chr6	29800011
2_00824	-	A/G	C	Vu06	32551461	C	chr6	30028303	T	chr6	28552197	T	chr6	29384562	C	chr6	30032732	C	chr6	29173478	C	chr6	29798785
2_00825	+	T/G	G	Vu04	2513188	G	chr4	2437529	G	chr4	2304811	T	chr4	2339686	T	chr4	2406686	G	chr4	2449586	T	chr4	2415522
2_00826	+	A/G	G	Vu04	2514596	G	chr4	2438937	G	chr4	2306219	A	chr4	2341091	G	chr4	2408094	G	chr4	2450994	G	chr4	2416930
2_00827	+	A/G	G	Vu10	26254842	G	chr10	22929941	G	chr10	21317563	G	chr10	22471677	G	chr10	22677508	A	chr10	22655604	G	chr10	22590158
2_00828	+	T/G	G	Vu10	26248774	T	chr10	22923872	G	chr10	21311507	G	chr10	22465608	G	chr10	22671453	G	chr6	12470961	G	chr10	22584103
2_00829	-	T/G	C	Vu01	13518660	C	chr1	12171636	C	chr1	12249844	A	chr1	12051621	A	chr1	9016181	C	chr1	12082426	A	chr1	12348759
2_00830	-	A/G	C	Vu01	13516834	C	chr1	12169810	C	chr1	12248018	T	chr1	12049795	C	chr1	9014355	C	chr1	12080469	C	chr1	12346933
2_00831	+	T/C	C	Vu10	34158474	C	chr10	29603600	C	chr10	27571301	T	chr10	29047284	C	chr10	29275712	C	chr10	29264163	C	chr10	29400325
2_00833	+	T/C	C	Vu06	25922471	C	chr6	23662454	C	chr6	22243893	C	chr6	23058777	T	chr6	23610051	C	chr6	22834364	C	chr6	23409146
2_00834	-	T/G	A	Vu10	38968498	A	chr10	33561813	A	chr10	31272660	C	chr10	33131659	A	chr10	33652863	A	chr10	33425919	A	chr10	33465434
2_00835	-	T/C	A	Vu10	38966444	A	chr10	33559758	G	chr10	31270604	G	chr10	33129606	G	chr10	33650807	A	chr10	33423864	G	chr10	33463378
2_00836	-	A/G	C	Vu10	38970200	C	chr10	33563501	T	chr10	31274420	T	chr10	33133424	T	chr10	33654603	C	chr10	33427617	T	chr10	33467258
2_00837	-	T/G	C	Vu10	38969951	C	chr10	33563252	A	chr10	31274184	A	chr10	33133175	A	chr10	33654367	C	chr10	33427368	A	chr10	33467022
2_00838	+	T/G	T	Vu05	2281916	G	chr5	2127223	G	chr5	2114485	T	chr5	2159583	G	chr5	2159982	G	chr5	2118590	G	chr5	2264414
2_00839	+	A/G	G	Vu05	2290749	G	chr5	2132740	A	chr5	2122783	G	chr5	2168309	G	chr5	2165689	G	chr5	2124283	G	chr5	2270127
2_00841	-	T/C	G	Vu01	10172727	G	chr1	9032576	G	chr1	8963574	T	chr1	8414640	C	chr1	10578957	G	chr1	9061747	C	chr1	8592343
2_00842	+	T/G	T	Vu09	33676943	T	chr9	30775438	T	chr9	28050255	G	chr9	28735727	T	chr9	30449051	T	chr9	28624477	T	chr9	30645421
2_00843	+	A/G	A	Vu09	33677368	A	chr9	30775863	A	chr9	28050680	A	chr9	28736152	A	chr9	30449476	A	chr9	28624902	A	chr9	30645846
2_00845	+	T/C	C	Vu03	33373716	T	chr3	29796901	C	chr3	28728346	C	chr3	28461782	C	chr3	29065148	C	chr3	28245291	C	chr3	30258368
2_00846	+	A/G	A	Vu03	63803184	G	chr3	58631149	A	chr3	57197580	A	chr3	57079190	A	chr3	58011403	A	chr3	56929725	A	chr3	59185178
2_00847	+	A/G	A	Vu06	18806427	A	chr6	16859534	G	chr6	15481238	G	chr6	16310184	A	chr6	16742535	A	chr6	16022646	G	chr6	16598515
2_00848	+	A/G	G	Vu04	25380755	G	chr4	21607940	G	chr4	18510137	G	chr4	19133307	G	chr4	21213974	A	chr4	18781478	G	chr4	20343739
2_00849	+	A/C	C	Vu04	25383933	C	chr4	21611124	C	chr4	18513321	C	chr4	19136491	C	chr4	21217152	C	chr4	18784662	C	chr4	20346917
2_00850	-	T/C	G	Vu07	26767290	A	chr7	24992289	A	chr7	23847140	A	chr7	24543861	A	chr7	24660457	A	chr7	24228545	A	chr7	24891170
2_00851	+	A/G	G	Vu11	4442338	A	chr11	3957648	G	chr11	3948202	G	chr11	3851456	A	chr11	3884540	G	chr11	4047852	A	chr11	4013851
2_00852	+	A/G	A	Vu11	4437741	G	chr11	3953157	G	chr11	3943770	G	chr11	3847051	G	chr11	3880050	A	chr11	4043650	A	chr11	4009359
2_00853	-	T/C	G	Vu01	3018461	A	chr1	2605886	A	chr1	2608141	A	chr1	2602016	A	chr1	2614425	G	chr1	2667898	A	chr1	2626520
2_00854	-	A/C	T	Vu01	3017780	G	chr1	2605207	G	chr1	2607460	G	chr1	2601337	G	chr1	2613744	T	chr1	2667217	G	chr1	2625839
2_00855	+	T/G	T	Vu03	25134154	T	chr3	23682078	T	chr3	23413423	T	chr3	23558773	T	chr3	23876359	T	chr3	23512307	T	chr3	23759956
2_00856	+	A/G	G	Vu03	25132282	A	chr3	23680218	A	chr3	23411563	G	chr3	23556901	A	chr3	23874499	A	chr3	23510447	A	chr3	23758078
2_00857	+	T/G	T	Vu08	7392202	G	chr8	6971833	T	chr8	6725511	G	chr8	6963930	T	chr8	7038650	T	chr8	6788114	T	chr8	7020955
2_00858	+	T/G	G	Vu08	7393248	T	chr8	6972879	G	chr8	6726557	T	chr8	6964976	G	chr8	7039696	G	chr8	6789160	G	chr8	7022001
2_00859	-	T/C	G	Vu10	608790	G	chr10	508192	G	chr10	634453	G	chr10	510762	G	chr10	515372	G	chr10	539062	G	chr10	510552
2_00860	-	A/G	C	Vu10	608293	C	chr10	507695	C	chr10	633956	C	chr10	510265	C	chr10	514875	T	chr10	538565	C	chr10	510055
2_00861	-	T/G	A	Vu10	619638	A	chr10	519040	A	chr10	645302	A	chr10	521610	A	chr10	526220	C	chr10	549963	A	chr10	521395
2_00862	-	A/C	G	Vu10	618877	G	chr10	518279	G	chr10	644541	G	chr10	520849	G	chr10	525459	T	chr10	549215	G	chr10	520634
2_00863	+	T/C	T	Vu07	36750996	G	chr7	13523733	G	chr7	13284819	G	chr7	13561662	G	chr7	13589305	G	chr7	13496805	G	chr7	13545448
2_00864	-	A/G	C	Vu07	8459186	C	chr7	8102268	C	chr7	7928015	C	chr7	8164518	C	chr7	8154573	C	chr7	8116192	C	chr7	8104006
2_00865	-	T/C	G	Vu07	8458700	G	chr7	8101782	G	chr7	7927529	G	chr7	8164032	G	chr7	8154087	G	chr7	8115706	G	chr7	8103520
2_00867	-	A/C	G	Vu05	4488638	T	chr5	4315501	T	chr5	4248486	G	chr5	4248779	T	chr5	4313383	T	chr5	4150178	T	chr5	4426141
2_00868	-	T/C	G	Vu05	4497448	A	chr5	4324296	A	chr5	4257278	G	chr5	4257593	A	chr5	4322182	A	chr5	4157004	A	chr5	4434941
2_00869	-	A/G	T	Vu05	4495946	T	chr5	4322794	T	chr5	4255776	T	chr5	4256091	T	chr5	4320680	T	chr5	4155499	T	chr5	4433439
2_00870	-	A/G	T	Vu05	4495485	T	chr5	4322333	T	chr5	4255315	T	chr5	4255630	T	chr5	4320219	T	chr5	4155038	T	chr5	4432978
2_00871	+	A/G	A	Vu07	27269328	A	chr7	25466781	G	chr7	24326619	G	chr7	25021639	G	chr7	25136047	G	chr7	24705469	G	chr7	25368090
2_00872	+	T/C	T	Vu07	27269627	T	chr7	25467080	T	chr7	24326918	T	chr7	25021938	T	chr7	25136346	T	chr7	24705768	T	chr7	25368389
2_00873	-	A/G	T	Vu11	13473062	C	chr11	12213830	T	chr11	11242945	C	chr11	11914183	T	chr11	12035754	T	chr11	12014301	T	chr11	12514155
2_00874	-	T/C	G	Vu11	13472687	G	chr11	12213455	G	chr11	11242570	A	chr11	11913808	G	chr11	12035379	G	chr11	12013926	G	chr11	12513780
2_00875	-	T/C	G	Vu11	13486467	A	chr11	12221397	G	chr11	11256177	G	chr11	11927576	A	chr11	12043563	G	chr11	12027414	A	chr11	12521602
2_00876	-	T/C	G	Vu11	13485712	A	chr11	12220642	G	chr11	11255422	G	chr11	11926822	A	chr11	12042809	G	chr11	12026659	A	chr11	12520848
2_00877	-	T/C	A	Vu05	37947624	G	chr5	34717090	G	chr5	32401745	A	chr5	33751571	G	chr5	34483236	G	chr5	33013248	G	chr5	35114666
2_00878	-	A/G	C	Vu05	37946261	T	chr5	34715727	T	chr5	32400382	C	chr5	33750208	T	chr5	34481873	T	chr5	33011885	T	chr5	35113303
2_00879	-	A/C	T	Vu10	25600961	T	chr10	22133386	T	chr10	20686215	T	chr10	21840576	T	chr10	21990114	G	chr10	22002408	T	chr10	21910384
2_00880	+	T/C	C	Vu06	10664049	C	chr6	9646761	C	chr6	8997885	C	chr6	9290913	C	chr6	9591081	C	chr6	9006466	C	chr6	9534100
2_00882	+	T/C	C	Vu11	30039006	T	chr11	25919677	T	chr11	23691739	C	chr11	25123755	C	chr11	25772764	C	chr11	24658863	T	chr11	26563535
2_00883	+	A/G	A	Vu03	39112245	T	chr3	33574502	C	chr3	32438587	T	chr3	32222179	C	chr3	32839827	T	chr3	31947643	T	chr3	34034519
2_00885	-	T/G	A	Vu08	34707621	C	chr8	31493535	C	chr8	29977715	C	chr8	30936617	A	chr8	31450151	A	chr8	30475464	C	chr8	31860509
2_00886	+	A/G	G	Vu03	36806682	C	chr3	35732145	C	chr3	34576851	C	chr3	34381422	C	chr3	35033203	C	chr3	34126677	C	chr3	36190710
2_00887	+	A/G	G	Vu03	36796714	C	chr3	35742157	C	chr3	34586811	C	chr3	34391394	C	chr3	35043159	C	chr3	34136488	C	chr3	36200675
2_00888	-	T/G	C	Vu02	2429512	C	chr2	2108638	C	chr2	2167020	C	chr2	2239558	C	chr2	2151675	A	chr2	2217591	C	chr2	2126148
2_00889	-	A/G	T	Vu02	2427768	T	chr2	2106894	T	chr2	2165276	T	chr2	2237814	T	chr2	2149931	C	chr2	2215850	T	chr2	2124404
2_00890	-	T/G	C	Vu04	5777214	C	chr4	5471536	C	chr4	5376525	C	chr4	5395160	C	chr4	5434196	C	chr4	5454866	C	chr4	5548705
2_00891	+	A/C	C	Vu10	25876843	A	chr10	22474358	C	chr10	20961855	C	chr10	22113370	A	chr10	22339564	T	chr10	22426216	A	chr10	22253127
2_00892	+	T/C	T	Vu10	25877153	C	chr10	22474668	T	chr10	20962165	T	chr10	22113680	C	chr10	22339874	G	chr10	22425906	C	chr10	22253437
2_00894	+	T/C	C	Vu01	6688361	C	chr1	5742600	C	chr1	5690704	C	chr1	5759112	C	chr1	5819753	C	chr1	5786449	C	chr1	5894394
2_00895	+	A/G	A	Vu08	12067654	G	chr8	11064148	G	chr8	10720954	G	chr8	11035552	G	chr8	11165447	A	chr8	10946564	A	chr8	11204879
2_00896	+	T/C	T	Vu08	12068826	C	chr8	11065311	C	chr8	10722117	C	chr8	11036715	C	chr8	11166610	T	chr8	10947736	C	chr8	11206051
2_00897	+	A/G	G	Vu08	36248715	G	chr8	32954080	G	chr8	31456229	G	chr8	32340316	G	chr8	32899646	G	chr8	31937600	G	chr8	33304137
2_00898	+	A/C	C	Vu11	6453933	C	chr11	5794145	C	chr11	5688028	C	chr11	5567818	C	chr11	5726399	C	chr11	5895601	A	chr11	5845456
2_00899	+	A/G	G	Vu11	6454190	G	chr11	5794402	G	chr11	5688285	G	chr11	5568075	G	chr11	5726656	G	chr11	5895858	A	chr11	5845712
2_00900	+	T/C	C	Vu03	64023896	T	chr3	58849349	T	chr3	57412484	C	chr3	57291188	T	chr3	58226938	C	chr3	57140363	T	chr3	59402145
2_00901	+	T/G	G	Vu03	64024540	G	chr3	58849983	T	chr3	57413128	G	chr3	57291832	T	chr3	58227582	G	chr3	57141007	T	chr3	59402789
2_00902	+	T/C	C	Vu09	13419031	C	chr9	12578759	T	chr9	12364756	C	chr9	12485169	C	chr9	12596231	C	chr9	12487820	C	chr9	12551543
2_00904	-	T/G	A	Vu01	4029325	A	chr1	3491056	A	chr1	3511545	A	chr1	3525487	A	chr1	3522774	A	chr1	3581530	C	chr1	3549083
2_00905	+	A/G	G	Vu01	29206844	A	chr1	25909852	G	chr1	24314564	A	chr1	24039619	--	NA	NA	--	NA	NA	A	chr1	26019206
2_00906	+	T/C	T	Vu03	59968809	C	chr3	54975279	C	chr3	53545400	C	chr3	53432153	C	chr3	54332771	T	chr3	53259901	C	chr3	55510483
2_00907	+	A/G	G	Vu03	59969312	A	chr3	54975782	A	chr3	53545903	A	chr3	53432656	A	chr3	54333274	G	chr3	53260404	A	chr3	55510986
2_00908	+	A/G	A	Vu08	12676319	G	chr8	11649782	G	chr8	11275712	G	chr8	11615035	G	chr8	11743859	A	chr8	11514907	G	chr8	11857382
2_00909	-	T/C	A	Vu06	24781764	G	chr6	22583040	G	chr6	21168193	G	chr6	21992116	A	chr6	22521693	A	chr6	21758850	A	chr6	22339676
2_00910	-	A/C	G	Vu02	89872	G	chr2	62113	C	chr2	126822	C	chr2	403488	G	chr2	65542	T	chr2	136167	C	chr2	223947
2_00911	-	A/G	T	Vu02	89585	T	chr2	61826	A	chr2	127109	A	chr2	403775	T	chr2	65255	C	chr2	135880	A	chr2	224234
2_00912	-	T/G	C	Vu02	88141	C	chr2	60382	G	chr2	128550	G	chr2	405219	C	chr2	63811	A	chr2	134436	G	chr2	225678
2_00913	-	A/G	T	Vu02	87306	T	chr2	59547	A	chr2	129385	A	chr2	406054	T	chr2	62976	C	chr2	133601	A	chr2	226513
2_00914	-	A/C	T	Vu02	86904	T	chr2	59145	A	chr2	129787	A	chr2	406456	T	chr2	62574	T	chr2	133192	A	chr2	226915
2_00915	-	A/G	T	Vu02	86037	T	chr2	58278	A	chr2	130654	A	chr2	407323	T	chr2	61707	C	chr2	132322	A	chr2	227782
2_00916	+	A/C	A	Vu09	43377706	C	chr9	40006768	C	chr9	37266163	A	chr9	38059769	C	chr9	39730739	A	chr9	37826509	C	chr9	39899209
2_00918	+	A/G	G	Vu11	34471368	G	chr11	30095849	A	chr11	27901886	G	chr11	29266660	A	chr11	30023236	G	chr11	28789773	A	chr11	30872672
2_00919	+	A/G	A	Vu11	34471717	A	chr11	30096198	G	chr11	27902235	G	chr11	29267009	G	chr11	30023585	A	chr11	28790122	G	chr11	30873021
2_00920	+	A/C	C	Vu04	2258227	A	chr4	2209402	C	chr4	2084163	A	chr4	2133128	A	chr4	2189570	C	chr4	2214846	A	chr4	2185390
2_00921	+	A/C	A	Vu06	32119790	A	chr6	29619185	A	chr6	28139349	A	chr6	28971928	C	chr6	29622821	C	chr6	28759915	C	chr6	29387840
2_00922	+	A/G	G	Vu06	32118592	G	chr6	29617986	G	chr6	28138150	G	chr6	28970729	A	chr6	29621621	A	chr6	28758715	A	chr6	29386640
2_00923	-	A/C	T	Vu03	36386461	A	chr3	36133046	A	chr3	34980724	A	chr3	34779808	A	chr3	35434822	A	chr3	34524211	A	chr3	36607974
2_00924	-	T/C	G	Vu03	36392146	C	chr3	36127361	T	chr3	34975041	C	chr3	34774123	C	chr3	35429137	C	chr3	34518526	C	chr3	36602289
2_00926	-	A/G	C	Vu05	44970706	C	chr5	41384975	C	chr5	39014156	C	chr5	40414165	C	chr5	41151847	T	chr5	39884507	C	chr5	41769668
2_00927	-	T/C	G	Vu10	15796353	A	chr10	13427312	A	chr10	12697291	A	chr10	13429082	A	chr10	13425798	G	chr10	13889509	T	chr10	14329618
2_00928	-	A/G	T	Vu10	15796105	T	chr10	13427064	T	chr10	12697043	T	chr10	13428834	T	chr10	13425550	C	chr10	13889261	A	chr10	14329866
2_00929	+	T/C	C	Vu01	30732346	T	chr1	27362240	T	chr1	25785012	C	chr1	25485304	C	chr1	26522789	T	chr1	25987908	C	chr1	27498200
2_00930	+	T/C	T	Vu01	30732660	C	chr1	27362554	C	chr1	25785326	T	chr1	25485618	T	chr1	26523103	C	chr1	25988222	T	chr1	27498514
2_00932	+	A/G	A	Vu11	19987020	A	chr11	16878957	A	chr11	13786840	G	chr11	15965299	A	chr11	16410408	A	chr11	15786906	A	chr11	17261697
2_00933	+	T/C	C	Vu11	19987605	T	chr11	16879542	C	chr11	13787425	C	chr11	15965884	T	chr11	16410993	C	chr11	15787491	T	chr11	17262282
2_00934	-	A/G	T	Vu02	24339047	C	chr2	21564214	T	chr2	20037997	T	chr2	20594776	C	chr2	21078287	T	chr2	20458493	T	chr2	21584002
2_00935	+	T/C	T	Vu04	10260391	A	chr4	11697273	T	chr4	8243733	T	chr4	8144765	T	chr4	8736976	C	chr4	8461803	T	chr4	8771282
2_00936	+	A/G	A	Vu11	38404671	A	chr11	33856932	G	chr11	31654328	A	chr11	33017895	A	chr11	33758608	A	chr11	32558010	A	chr11	34654623
2_00937	+	T/C	T	Vu11	38394674	T	chr11	33846928	T	chr11	31644315	T	chr11	33007893	T	chr11	33748620	C	chr11	32548000	T	chr11	34644677
2_00938	+	A/G	G	Vu11	38396375	G	chr11	33848629	G	chr11	31646016	G	chr11	33009594	G	chr11	33750321	A	chr11	32549707	G	chr11	34646378
2_00939	+	T/G	T	Vu01	34472864	T	chr1	30791944	T	chr1	29072956	G	chr1	28895087	G	chr1	29950327	T	chr1	29313328	G	chr1	30921317
2_00940	+	T/C	T	Vu01	34475176	T	chr1	30794257	T	chr1	29075269	C	chr1	28897396	C	chr1	29952636	T	chr1	29315643	C	chr1	30923626
2_00941	-	T/G	C	Vu06	23183111	C	chr6	21055643	C	chr6	19658688	C	chr6	20465578	A	chr6	20986113	C	chr6	20238876	A	chr6	20841825
2_00942	-	A/C	G	Vu06	23182094	T	chr6	21054626	T	chr6	19657671	T	chr6	20464561	T	chr6	20985096	G	chr6	20237858	T	chr6	20840808
2_00943	-	A/G	T	Vu06	23189069	T	chr6	21061333	T	chr6	19664648	T	chr6	20471538	C	chr6	20992074	T	chr6	20244835	C	chr6	20847786
2_00944	-	T/C	G	Vu06	23187879	G	chr6	21060143	G	chr6	19663458	G	chr6	20470348	A	chr6	20990884	G	chr6	20243645	A	chr6	20846596
2_00945	-	T/G	C	Vu06	23193836	A	chr6	21066077	A	chr6	19669392	C	chr6	20476281	C	chr6	20996820	C	chr6	20249602	C	chr6	20852532
2_00947	-	T/G	C	Vu10	18442075	T	chr10	15119951	T	chr10	14113696	T	chr10	15015699	T	chr10	15082538	C	chr10	14404298	A	chr10	12838127
2_00948	-	A/C	G	Vu10	18441460	C	chr10	15125399	C	chr10	14118985	G	chr10	31621663	C	chr10	15087986	G	chr10	14403683	G	chr10	12832679
2_00949	+	A/C	A	Vu05	3165240	A	chr5	3041141	C	chr5	3004856	--	NA	NA	C	chr5	3049866	--	NA	NA	--	NA	NA
2_00950	+	T/C	T	Vu05	3168849	T	chr5	3044750	C	chr5	3008465	--	NA	NA	C	chr5	3053475	--	NA	NA	--	NA	NA
2_00951	-	T/C	G	Vu05	13238963	G	chr5	12254825	G	chr5	12036302	G	chr5	12350616	G	chr5	12084869	G	chr5	12113388	G	chr5	12561363
2_00952	-	A/G	C	Vu05	13250058	C	chr5	12265942	C	chr5	12047401	C	chr5	12361735	C	chr5	12095963	C	chr5	12124517	C	chr5	12572458
2_00953	+	A/G	G	Vu10	5257751	A	chr10	4410812	C	chr10	3899102	C	chr10	3755170	C	chr10	3727105	G	chr10	4436848	G	chr10	4546139
2_00954	-	A/G	C	Vu03	21195994	C	chr3	20008692	C	chr3	19782464	C	chr3	19847201	C	chr3	20100923	C	chr3	19943947	T	chr3	19999332
2_00955	-	A/G	T	Vu03	21195565	C	chr3	20008263	C	chr3	19782035	T	chr3	19846772	T	chr3	20100494	T	chr3	19943518	C	chr3	19998903
2_00956	-	A/G	T	Vu03	4759008	T	chr3	4507272	C	chr3	4516972	T	chr3	4535057	T	chr3	4678288	T	chr3	4534392	C	chr3	4596799
2_00957	-	A/C	G	Vu03	4740611	G	chr3	4506879	T	chr3	4516577	G	chr3	4534692	G	chr3	4677895	G	chr3	4534093	T	chr3	4596404
2_00958	+	T/C	T	Vu04	40653602	T	chr4	34564910	T	chr4	31042422	C	chr4	31762487	T	chr4	33947507	T	chr4	31505817	T	chr4	33229167
2_00959	-	A/G	T	Vu02	20055087	T	chr2	17448307	T	chr2	15930618	T	chr2	16494970	T	chr2	16970672	C	chr2	16308837	T	chr2	17452521
2_00960	-	A/G	C	Vu02	6628892	C	chr2	5931688	C	chr2	5670652	C	chr2	5988958	C	chr2	5965247	C	chr2	5979359	C	chr2	6005162
2_00961	-	T/C	A	Vu02	6628536	A	chr2	5931332	A	chr2	5670296	A	chr2	5988602	A	chr2	5964891	G	chr2	5979003	G	chr2	6004806
2_00962	+	T/C	T	Vu11	40455277	C	chr11	35823854	T	chr11	33614331	T	chr11	34994409	T	chr11	35741306	T	chr11	34514802	T	chr11	36636478
2_00963	+	A/G	G	Vu11	40456268	G	chr11	35824839	G	chr11	33615322	G	chr11	34995400	G	chr11	35742297	G	chr11	34515793	G	chr11	36637469
2_00964	-	A/C	G	Vu02	21344553	G	chr2	18692492	G	chr2	17161746	T	chr2	17725727	G	chr2	18205438	G	chr2	17526095	G	chr2	18709164
2_00965	-	T/G	C	Vu11	24882404	A	chr11	21230445	C	chr11	19245832	T	chr11	20467464	A	chr11	20923361	C	chr11	20022259	A	chr11	21729447
2_00966	+	T/G	G	Vu09	9538052	G	chr9	9135856	T	chr9	9133807	G	chr9	9152912	T	chr9	9211847	G	chr9	9175886	T	chr9	9174051
2_00967	+	T/C	C	Vu09	9538586	C	chr9	9136390	T	chr9	9134345	C	chr9	9153446	T	chr9	9212385	C	chr9	9176420	T	chr9	9174589
2_00968	+	A/G	G	Vu03	49789763	G	chr3	45388566	A	chr3	44139924	A	chr3	44023739	A	chr3	44736441	A	chr3	43679172	G	chr3	45842071
2_00969	+	A/C	C	Vu03	49790513	C	chr3	45389317	A	chr3	44140677	A	chr3	44024492	A	chr3	44737194	A	chr3	43679925	C	chr3	45842822
2_00970	-	T/G	C	Vu02	25633301	A	chr2	22702806	A	chr2	21174814	C	chr2	21749535	C	chr2	22268643	A	chr2	21657946	A	chr2	22800965
2_00971	-	T/C	A	Vu02	25632914	A	chr2	22716935	A	chr2	21188606	A	chr2	21749488	A	chr2	22268596	A	chr2	21657559	A	chr2	22800569
2_00972	-	T/G	C	Vu02	25637943	A	chr2	22744070	A	chr2	21214481	A	chr2	21775524	A	chr2	22292125	A	chr2	21662741	A	chr2	22805693
2_00973	-	A/G	T	Vu02	25637691	C	chr2	22743818	C	chr2	21214229	C	chr2	21775272	C	chr2	22291873	C	chr2	21662489	T	chr2	22805441
2_00974	+	T/C	T	Vu08	4056791	T	chr8	3846992	T	chr8	3703334	T	chr8	3734179	T	chr8	3824369	C	chr8	3762338	T	chr8	3793857
2_00975	+	T/C	T	Vu08	4057866	T	chr8	3848067	T	chr8	3704409	T	chr8	3735255	T	chr8	3825444	T	chr8	3763414	T	chr8	3794932
2_00976	+	T/C	C	Vu05	16095153	C	chr5	14793888	C	chr5	14478632	C	chr5	14836809	C	chr5	14704722	C	chr5	14517023	C	chr5	15112963
2_00977	-	A/C	G	Vu03	10854877	T	chr3	10147974	T	chr3	10118150	C	chr3	10115497	T	chr3	10326823	G	chr3	10102031	T	chr3	10189546
2_00978	-	A/G	C	Vu03	10854011	T	chr3	10147108	T	chr3	10117284	G	chr3	10116363	T	chr3	10325957	C	chr3	10101165	T	chr3	10188680
2_00979	+	A/G	A	Vu10	40694603	A	chr10	35264248	A	chr10	32998385	A	chr10	34844351	A	chr10	35371835	A	chr10	35129088	A	chr10	35180325
2_00980	+	T/C	C	Vu10	40694942	C	chr10	35264587	C	chr10	32998724	C	chr10	34844690	C	chr10	35372174	C	chr10	35129427	C	chr10	35180664
2_00981	-	T/C	A	Vu02	16584789	A	chr2	14179143	A	chr2	12687352	A	chr2	13268973	A	chr2	13700396	A	chr2	13076214	A	chr2	14192604
2_00982	-	T/C	A	Vu05	33841862	A	chr5	30873510	A	chr5	28432101	G	chr5	29919202	G	chr5	30562527	A	chr5	29162159	G	chr5	31219529
2_00983	-	A/G	T	Vu04	12340796	T	chr4	10218909	T	chr4	9367754	T	chr4	9733598	T	chr4	10396142	C	chr4	9888013	T	chr4	10370320
2_00984	-	A/G	T	Vu04	12340400	T	chr4	10218513	C	chr4	9367358	C	chr4	9733202	T	chr4	10395746	C	chr4	9887617	T	chr4	10369924
[truncated: 49,130 more rows]
