# Supplementary material for: Genome-wide association studies dissect the genetic architecture of seed and yield component traits in cowpea (Vigna unguiculata L. Walp)
Source: G3 (Bethesda). 2025 Feb 7;15(4):jkaf024. doi: 10.1093/g3journal/jkaf024 (PMC12005157; doi:10.1093/g3journal/jkaf024)
Supplement: jkaf024_Supplementary_Data [file jkaf024_supplementary_data.zip › Supplementary_Table_3_G3-2025-405664.xlsx]

## Sheet: All
Sumplementary Table 3. Cowpea iSelect arrray SNP positions and alleles relative to the IT97K-499-35 sequence of Lonardi et al. 2019 (columns B-F,I,J) and to the iSelect "Forward Strand" of Muñoz-Amatriaín et al. 2017 and Muñoz-Amatriaín et al. 2021 (columns G&H). Other columns indicate reasons for exclusion of data from 2,538 SNPs: blastn alignment ambiguities (columns K-M,S), poor technical perf…
SNP_name	Chrom (2022)	Position (2022)	REF	ALT	SNP(v1.0)	SNP6 (iFWD)	Orientation of iFWD	Chrom (2019)	Position (2019)	exclude_blastn	unoriented_blastn	REF/ALT=?_blastn	zeroed	mono	>300 het	>99 nocall	>50 het	blastn E	exclude
1_0002	Vu10	37586764	C	T	T/C	A/G	-	Vu10	37586764	0	0	0	0	0	0	0	0	1.73e-54	0
1_0003	Vu10	10317192	?	?	A/G	A/G	+	Vu10	10317192	0	0	1	1	0	0	1	0	2.11e-53	1
1_0004	Vu08	37687622	A	G	A/G	A/G	+	Vu08	37687622	0	0	0	0	0	0	0	0	2.11e-53	0
1_0006	Vu02	6629660	A	G	A/G	A/G	+	Vu02	6629660	0	0	0	0	0	0	0	0	3.57e-44	0
1_0007	Vu10	3403923	C	T	T/C	A/G	-	Vu10	3403923	0	0	0	0	0	0	0	0	4.96e-55	0
1_0008	Vu11	25160020	A	G	A/G	A/G	+	Vu11	25160020	0	0	0	0	0	0	0	0	4.96e-55	0
1_0009	Vu07	33617025	C	T	T/C	A/G	-	Vu07	33617025	0	0	0	0	0	0	0	0	1.73e-54	0
1_0010	Vu06	20415592	A	G	A/G	A/G	+	Vu06	20415592	0	0	0	0	0	0	0	0	4.96e-55	0
1_0012	Vu05	40486866	G	A	A/G	A/G	+	NA	NA	0	0	0	0	0	0	0	0	1.73e-54	0
1_0014	Vu06	19764646	A	C	A/C	A/C	+	NA	NA	0	0	0	0	0	0	0	0	7.36e-53	0
1_0015	Vu06	23663067	C	G	C/G	C/G	+	Vu06	23663067	0	0	0	0	0	0	0	0	1.73e-54	0
1_0016	Vu02	33602426	C	A	A/C	A/C	+	Vu02	33602426	0	0	0	0	0	0	0	0	6.45e-41	0
1_0017	Vu03	7474054	T	G	T/G	A/C	-	Vu03	7474054	0	0	0	0	0	0	0	0	1.73e-54	0
1_0018	Vu06	23575375	C	G	C/G	C/G	+	Vu06	23575375	0	0	0	0	0	0	0	0	1.73e-54	0
1_0019	Vu02	28267666	G	A	A/G	A/G	+	Vu02	28267666	0	0	0	0	0	0	0	0	4.96e-55	0
1_0021	Vu07	4585889	C	T	T/C	A/G	-	Vu07	4585889	0	0	0	0	0	0	0	0	4.96e-55	0
1_0022	Vu09	8098300	G	T	T/G	A/C	-	Vu09	8098300	0	0	0	0	0	0	0	0	7.36e-53	0
1_0023	Vu02	25037486	A	G	A/G	A/G	+	Vu02	25037486	0	0	0	0	0	0	0	0	4.96e-55	0
1_0024	Vu06	32596927	G	T	T/G	A/C	-	Vu06	32596927	0	0	0	0	0	0	1	0	1.33e-30	0
1_0027	Vu01	31953708	C	T	T/C	A/G	-	Vu01	31953708	0	0	0	0	0	0	0	0	4.96e-55	0
1_0028	Vu04	6273750	T	A	A/T	A/T	-	Vu04	6273750	0	0	0	0	0	0	0	0	6.89e-47	0
1_0029	Vu05	47243288	G	A	A/G	A/G	+	NA	NA	0	0	0	0	0	0	0	0	4.96e-55	0
1_0030	Vu08	28010918	C	A	A/C	A/C	+	NA	NA	0	0	0	0	0	0	0	0	9.58e-39	0
1_0031	Vu03	4149993	A	G	A/G	A/G	+	Vu03	4149993	0	0	0	0	0	0	0	0	4.96e-55	0
1_0032	Vu08	33903112	A	G	A/G	A/G	+	NA	NA	0	0	0	0	0	0	0	0	1.73e-54	0
1_0033	Vu04	7821203	G	A	A/G	A/G	+	Vu04	7821203	0	0	0	0	0	0	0	0	2.11e-53	0
1_0034	Vu05	22723558	T	C	T/C	A/G	-	Vu05	22723558	0	0	0	0	0	0	0	0	4.96e-55	0
1_0036	Vu10	39502421	C	G	C/G	C/G	+	Vu10	39502421	0	0	0	0	0	0	0	0	4.96e-55	0
1_0037	Vu08	34929771	C	T	T/C	A/G	-	Vu08	34929771	0	0	0	0	0	0	1	0	4.96e-55	0
1_0038	Vu01	36773592	G	A	A/G	A/G	+	Vu01	36773592	0	0	0	0	0	0	0	0	3.81e-50	0
1_0039	Vu02	33344656	C	T	T/C	A/G	-	Vu02	33344656	0	0	0	0	0	0	1	0	4.96e-55	0
1_0040	Vu08	29709275	G	T	T/G	A/C	-	NA	NA	0	0	0	0	0	0	0	0	2.11e-34	0
1_0041	Vu07	23630438	T	C	T/C	A/G	-	Vu07	23630438	0	0	0	0	0	0	0	0	2.93e-45	0
1_0043	Vu04	16621387	G	A	A/G	A/G	+	NA	NA	0	0	0	0	0	0	0	0	7.36e-53	0
1_0044	Vu09	28945479	G	T	T/G	A/C	-	Vu09	28945479	0	0	0	0	0	0	0	0	2.57e-33	0
1_0045	Vu08	341263	G	A	A/G	A/G	+	Vu08	341263	0	0	0	0	0	0	0	0	4.96e-55	0
1_0047	Vu02	23082761	G	C	C/G	C/G	-	NA	NA	0	0	0	0	0	0	0	0	2.93e-45	0
1_0048	Vu11	34430527	A	G	A/G	A/G	+	Vu11	34430527	0	0	0	0	0	0	0	0	4.96e-55	0
1_0049	Vu08	947588	A	C	A/C	A/C	+	Vu08	947588	0	0	0	0	0	0	0	0	1.73e-54	0
1_0050	Vu10	30047522	?	?	?	A/T	?	NA	NA	0	1	1	1	0	0	1	0	1.73e-54	1
1_0052	Vu01	532169	T	G	T/G	A/C	-	NA	NA	0	0	0	0	0	0	0	0	7.12e-53	0
1_0053	Vu10	15370973	G	A	A/G	A/G	+	NA	NA	0	0	0	1	0	0	1	0	1.09e-31	1
1_0054	Vu01	747908	C	T	T/C	A/G	-	Vu01	747908	0	0	0	0	0	0	0	0	4.96e-55	0
1_0056	Vu02	31620580	T	C	T/C	A/G	-	Vu02	31620580	0	0	0	0	0	0	0	0	1.73e-54	0
1_0057	Vu03	3519500	C	T	T/C	A/G	-	Vu03	3519500	0	0	0	0	0	0	0	0	1.73e-54	0
1_0058	Vu09	43134988	A	G	A/G	A/G	+	Vu09	43134988	0	0	0	0	0	0	0	0	4.96e-55	0
1_0059	Vu05	4555519	C	G	C/G	C/G	-	Vu05	4555519	0	0	0	0	0	0	0	0	2.11e-53	0
1_0060	Vu10	5587402	T	G	T/G	A/C	-	Vu10	5587402	0	0	0	0	0	0	0	0	2.11e-53	0
1_0061	Vu07	11083480	A	T	A/T	A/T	-	Vu07	11083480	0	0	0	0	0	0	0	0	4.96e-55	0
1_0062	Vu07	24793191	G	C	C/G	C/G	-	NA	NA	0	0	0	0	0	0	0	0	7.36e-53	0
1_0063	Vu05	1515576	C	T	T/C	A/G	-	Vu05	1515576	0	0	0	1	0	0	1	0	3.13e-32	1
1_0064	Vu03	13182061	A	C	A/C	A/C	+	NA	NA	0	0	0	0	0	0	0	0	6.45e-41	0
1_0065	Vu10	28797685	T	G	T/G	A/C	-	NA	NA	0	0	0	0	0	0	0	0	4.96e-55	0
1_0066	Vu06	32476913	A	G	A/G	A/G	+	NA	NA	0	0	0	0	0	0	0	0	1.52e-42	0
1_0067	Vu03	5474182	T	C	T/C	A/G	-	Vu03	5474182	0	0	0	0	0	0	0	0	1.73e-54	0
1_0068	Vu03	8687740	A	G	A/G	A/G	+	Vu03	8687740	0	0	0	0	0	0	1	0	4.96e-55	0
1_0069	Vu04	39244872	G	A	A/G	A/G	+	Vu04	39244872	0	0	0	0	0	0	0	0	2.25e-40	0
1_0070	Vu03	2141685	A	G	A/G	A/G	+	Vu03	2141685	0	0	0	0	0	0	0	0	4.96e-55	0
1_0071	Vu03	583426	C	T	T/C	A/G	-	Vu03	583426	0	0	0	0	0	0	0	0	4.96e-55	0
1_0072	Vu05	399890	G	C	C/G	C/G	-	Vu05	399890	0	0	0	0	0	0	0	0	4.96e-55	0
1_0074	Vu06	31730405	T	G	T/G	A/C	-	Vu06	31730405	0	0	0	0	0	0	0	0	2.11e-53	0
1_0075	Vu05	14917605	T	A	A/T	A/T	+	Vu05	14917605	0	0	0	0	0	0	0	0	4.96e-55	0
1_0076	Vu09	30111727	G	A	A/G	A/G	+	Vu09	30111727	0	0	0	0	0	0	1	0	4.96e-55	0
1_0077	Vu10	37262570	T	C	T/C	A/G	-	Vu10	37262570	0	0	0	0	0	0	0	0	4.96e-55	0
1_0078	Vu08	37999622	T	C	T/C	A/G	-	Vu08	37999622	0	0	0	0	0	0	0	0	4.96e-55	0
1_0079	Vu03	61988312	C	G	C/G	C/G	+	Vu03	61988312	0	0	0	0	0	0	0	0	1.73e-54	0
1_0080	Vu03	631312	T	C	T/C	A/G	-	Vu03	631312	0	0	0	0	0	0	0	0	4.96e-55	0
1_0081	Vu08	33405845	T	C	T/C	A/G	-	NA	NA	0	0	0	0	0	0	0	0	1.73e-54	0
1_0082	Vu01	29202633	G	A	A/G	A/G	+	NA	NA	0	0	0	0	0	0	0	0	5.66e-48	0
1_0084	Vu06	31454449	C	A	A/C	A/C	+	Vu06	31454449	0	0	0	0	0	0	0	0	1.73e-54	0
1_0085	Vu05	959363	G	A	A/G	A/G	+	NA	NA	0	0	0	0	0	0	0	0	5.66e-29	0
1_0086	Vu03	13005172	T	A	A/T	A/T	+	Vu03	13005172	0	0	0	0	0	0	0	0	4.96e-55	0
1_0087	Vu03	6700655	G	C	C/G	C/G	+	NA	NA	0	0	0	0	0	0	0	0	1.73e-54	0
1_0088	Vu11	40093676	T	C	T/C	A/G	-	NA	NA	0	0	0	0	0	0	0	0	8.96e-52	0
1_0089	Vu07	4914700	T	C	T/C	A/G	-	NA	NA	0	0	0	0	0	0	0	0	2.25e-40	0
1_0091	Vu07	39415530	C	A	A/C	A/C	+	NA	NA	0	0	0	0	0	0	0	0	4.96e-55	0
1_0092	Vu05	44843715	T	C	T/C	A/G	-	NA	NA	0	0	0	0	0	0	0	0	4.96e-55	0
1_0093	Vu03	56653807	G	A	A/G	A/G	+	Vu03	56653807	0	0	0	0	0	0	0	0	1.73e-54	0
1_0095	Vu08	1863109	C	A	A/C	A/C	+	Vu08	1863109	0	0	0	0	0	0	0	0	4.96e-55	0
1_0096	Vu04	20548724	A	G	A/G	A/G	+	Vu04	20548724	0	0	0	0	0	0	0	0	4.96e-55	0
1_0097	Vu11	38064458	T	C	T/C	A/G	-	Vu11	38064458	0	0	0	0	0	0	0	0	1.73e-54	0
1_0099	Vu08	36529247	A	G	A/G	A/G	+	Vu08	36529247	0	0	0	0	0	0	0	0	1.73e-54	0
1_0100	Vu05	40116159	A	G	A/G	A/G	+	Vu05	40116159	0	0	0	0	0	0	0	1	4.96e-55	0
1_0101	Vu11	36204883	A	G	A/G	A/G	+	Vu11	36204883	0	0	0	0	0	0	0	0	4.96e-55	0
1_0102	Vu03	59993194	A	C	A/C	A/C	+	Vu03	59993194	0	0	0	0	0	0	0	0	4.96e-55	0
1_0103	Vu07	37855784	A	C	A/C	A/C	+	NA	NA	0	0	0	0	0	0	0	0	4.96e-55	0
1_0104	Vu03	6827119	G	A	A/G	A/G	+	Vu03	6827119	0	0	0	0	0	0	0	0	1.73e-54	0
1_0105	Vu03	60838194	G	A	A/G	A/G	+	NA	NA	0	0	0	0	0	0	0	0	6.45e-41	0
1_0106	Vu01	33872067	A	C	A/C	A/C	+	Vu01	33872067	0	0	0	0	0	0	0	0	4.96e-55	0
1_0107	Vu10	967498	C	G	C/G	C/G	+	Vu10	967498	0	0	0	0	0	0	0	0	4.96e-55	0
1_0108	Vu02	23086888	A	G	A/G	A/G	+	Vu02	23086888	0	0	0	0	0	0	0	0	8.39e-46	0
1_0109	Vu10	37836670	T	G	T/G	A/C	-	Vu10	37836670	0	0	0	0	0	0	0	0	1.73e-54	0
1_0110	Vu04	21005765	C	T	T/C	A/G	-	NA	NA	0	0	0	0	0	0	0	0	1.73e-54	0
1_0111	Vu10	37900374	C	T	T/C	A/G	-	NA	NA	0	0	0	0	0	0	0	0	2.57e-52	0
1_0112	Vu11	36226221	G	A	A/G	A/G	+	Vu11	36226221	0	0	0	0	0	0	0	0	4.96e-55	0
1_0113	Vu07	1820575	C	G	C/G	C/G	+	Vu07	1820575	0	0	0	0	0	0	0	0	4.96e-55	0
1_0116	Vu03	7372678	?	?	C/G	C/G	+	NA	NA	0	0	1	0	0	0	0	0	4.96e-55	1
1_0117	Vu01	35662107	C	A	A/C	A/C	+	Vu01	35662107	0	0	0	0	0	0	0	0	4.96e-55	0
1_0119	Vu08	31338580	A	T	A/T	A/T	-	Vu08	31338580	0	0	0	0	0	0	0	0	4.96e-55	0
1_0120	Vu08	34271906	T	C	T/C	A/G	-	NA	NA	0	0	0	0	0	0	0	0	4.96e-55	0
1_0121	Vu03	56542732	T	A	A/T	A/T	-	Vu03	56542732	0	0	0	0	0	0	0	0	4.96e-55	0
1_0122	Vu01	41724748	A	G	A/G	A/G	+	Vu01	41724748	0	0	0	0	0	0	0	0	4.96e-55	0
1_0123	Vu06	20668705	C	T	T/C	A/G	-	NA	NA	0	0	0	1	0	0	1	0	7.36e-34	1
1_0125	Vu04	1993817	A	G	A/G	A/G	+	Vu04	1993817	0	0	0	0	0	0	0	0	4.96e-55	0
1_0126	Vu02	22942062	G	A	A/G	A/G	+	Vu02	22942062	0	0	0	0	0	0	0	0	6.04e-54	0
1_0127	Vu08	33486682	C	T	T/C	A/G	-	Vu08	33486682	0	0	0	1	0	0	1	0	1.73e-54	1
1_0132	?	?	?	?	?	A/G	?	NA	NA	1	1	1	1	0	0	1	0	5.3e-42	1
1_0134	Vu04	1776587	T	C	T/C	A/G	-	NA	NA	0	0	0	0	0	0	0	0	4.96e-36	0
1_0136	Vu03	56491895	A	G	A/G	A/G	+	Vu03	56491895	0	0	0	0	0	0	0	0	4.96e-55	0
1_0137	Vu11	12936102	G	A	A/G	A/G	+	Vu11	12936102	0	0	0	0	0	0	0	0	4.96e-55	0
1_0138	Vu07	39240795	T	C	T/C	A/G	-	Vu07	39240795	0	0	0	0	0	0	0	0	1.73e-54	0
1_0139	Vu03	37760815	C	A	A/C	A/C	+	Vu03	37760815	0	0	0	0	0	0	0	0	3.81e-50	0
1_0140	Vu10	31163238	A	G	A/G	A/G	+	Vu10	31163238	0	0	0	0	0	0	0	0	1.73e-54	0
1_0142	Vu10	1413869	T	A	A/T	A/T	+	Vu10	1413869	0	0	0	0	0	0	0	0	4.96e-55	0
1_0143	Vu03	64284373	T	A	A/T	A/T	+	Vu03	64284373	0	0	0	0	0	0	0	0	1.73e-54	0
1_0144	Vu07	30740748	A	G	A/G	A/G	+	NA	NA	0	0	0	0	0	0	0	0	8.97e-33	0
1_0145	Vu03	15932318	A	C	A/C	A/C	+	NA	NA	0	0	0	0	0	0	0	0	4.96e-55	0
1_0146	Vu03	902271	C	T	T/C	A/G	-	Vu03	902271	0	0	0	0	0	0	0	0	4.96e-55	0
1_0147	Vu03	869486	T	G	T/G	A/C	-	NA	NA	0	0	0	0	0	0	0	0	1.6e-35	0
1_0148	Vu06	26517846	T	C	T/C	A/G	-	NA	NA	0	0	0	0	0	0	0	0	4.64e-49	0
1_0150	Vu05	2608052	C	T	T/C	A/G	-	NA	NA	0	0	0	0	0	0	0	0	1.73e-54	0
1_0151	Vu07	35758488	A	G	A/G	A/G	+	Vu07	35758488	0	0	0	0	0	0	0	0	1.73e-54	0
1_0153	Vu01	31947945	G	A	A/G	A/G	+	Vu01	31947945	0	0	0	0	0	0	0	0	4.96e-55	0
1_0154	Vu03	8708344	T	C	T/C	A/G	-	NA	NA	0	0	0	1	0	0	1	0	1.09e-31	1
1_0155	Vu01	26924949	C	G	C/G	C/G	-	Vu01	26924949	0	0	0	0	0	0	0	0	4.96e-55	0
1_0157	Vu01	36533295	T	C	T/C	A/G	-	NA	NA	0	0	0	0	0	0	0	0	1.2e-49	0
1_0158	Vu11	13417987	T	C	T/C	A/G	-	NA	NA	0	0	0	0	0	0	0	0	1.52e-42	0
1_0159	Vu08	78386	A	G	A/G	A/G	+	NA	NA	0	0	0	1	0	0	1	0	1.73e-54	1
1_0161	Vu10	17538979	A	G	A/G	A/G	+	Vu10	17538979	0	0	0	0	0	0	0	0	1.73e-54	0
1_0163	Vu03	19746772	G	T	T/G	A/C	-	Vu03	19746772	0	0	0	0	0	0	0	0	1.33e-49	0
1_0164	Vu07	6551067	C	T	T/C	A/G	-	Vu07	6551067	0	0	0	0	0	0	0	0	4.96e-55	0
1_0165	Vu08	37369733	G	A	A/G	A/G	+	Vu08	37369733	0	0	0	0	0	0	0	0	4.96e-55	0
1_0167	Vu09	43255472	C	A	A/C	A/C	+	Vu09	43255472	0	0	0	0	0	0	0	0	1.73e-54	0
1_0168	Vu02	20675047	G	A	A/G	A/G	+	Vu02	20675047	0	0	0	0	0	0	0	0	2.11e-53	0
1_0169	Vu07	6555022	A	C	A/C	A/C	+	Vu07	6555022	0	0	0	0	0	0	0	0	4.96e-55	0
1_0170	Vu02	23011811	G	C	C/G	C/G	+	NA	NA	0	0	0	1	0	0	1	0	5.3e-42	1
1_0172	Vu06	33513013	A	G	A/G	A/G	+	Vu06	33513013	0	0	0	0	0	0	0	0	1.73e-54	0
1_0174	Vu06	33538184	G	A	A/G	A/G	+	NA	NA	0	0	0	0	0	0	0	0	2.11e-34	0
1_0175	Vu03	64819504	G	A	A/G	A/G	+	Vu03	64819504	0	0	0	0	0	0	0	0	4.96e-55	0
1_0176	Vu03	20918166	C	A	A/C	A/C	+	Vu03	20918166	0	0	0	0	0	0	0	0	4.96e-55	0
1_0178	Vu03	9635636	T	G	T/G	A/C	-	Vu03	9635636	0	0	0	0	0	0	0	0	1.73e-54	0
1_0179	Vu11	32147306	C	T	T/C	A/G	-	Vu11	32147306	0	0	0	0	0	0	0	0	1.73e-54	0
1_0180	Vu03	64058626	T	C	T/C	A/G	-	Vu03	64058626	0	0	0	0	0	0	0	0	8.96e-52	0
1_0181	Vu07	22845096	G	T	T/G	A/C	-	NA	NA	0	0	0	0	0	0	0	0	1.02e-44	0
1_0183	Vu03	407550	G	A	A/G	A/G	+	NA	NA	0	0	0	0	0	0	0	0	4.96e-55	0
1_0184	Vu07	399663	C	A	A/C	A/C	+	NA	NA	0	0	0	0	0	0	0	0	3.13e-51	0
1_0185	Vu03	1981822	G	A	A/G	A/G	+	Vu03	1981822	0	0	0	0	0	0	0	0	1.73e-54	0
1_0187	Vu09	38763721	T	C	T/C	A/G	-	Vu09	38763721	0	0	0	0	0	0	0	0	6.89e-47	0
1_0188	Vu01	2080257	A	T	A/T	A/T	-	NA	NA	0	0	0	0	0	0	0	0	7.86e-40	0
1_0190	Vu01	5749997	C	T	T/C	A/G	-	Vu01	5749997	0	0	0	0	0	0	0	0	4.96e-55	0
1_0191	Vu08	32980596	C	G	C/G	C/G	+	Vu08	32980596	0	0	0	0	0	0	0	0	1.73e-54	0
1_0192	Vu03	62714494	A	C	A/C	A/C	+	NA	NA	0	0	0	0	0	0	0	0	2.57e-33	0
1_0193	Vu08	33681983	C	T	T/C	A/G	-	Vu08	33681983	0	0	0	0	0	0	0	0	4.96e-55	0
1_0194	Vu03	53455679	G	A	A/G	A/G	+	Vu03	53455679	0	0	0	0	0	0	0	0	1.73e-54	0
1_0195	Vu07	35674713	G	T	T/G	A/C	-	Vu07	35674713	0	0	0	0	0	0	0	0	8.96e-52	0
1_0196	Vu02	25790939	C	A	A/C	A/C	+	Vu02	25790939	0	0	0	0	0	0	0	0	4.96e-55	0
1_0197	Vu03	56309959	A	C	A/C	A/C	+	Vu03	56309959	0	0	0	0	0	0	0	0	1.73e-54	0
1_0198	Vu02	18556603	A	C	A/C	A/C	+	Vu02	18556603	0	0	0	0	0	0	0	0	4.96e-55	0
1_0199	Vu03	63322485	C	T	T/C	A/G	-	Vu03	63322485	0	0	0	0	0	0	0	0	4.96e-55	0
1_0200	Vu01	41456699	G	A	A/G	A/G	+	Vu01	41456699	0	0	0	0	0	0	0	0	1.73e-54	0
1_0201	Vu03	54506211	G	A	A/G	A/G	+	Vu03	54506211	0	0	0	0	0	0	0	0	1.73e-54	0
1_0203	Vu07	408753	G	T	T/G	A/C	-	Vu07	408753	0	0	0	1	0	0	1	0	1.73e-54	1
1_0204	Vu03	2563700	C	T	T/C	A/G	-	NA	NA	0	0	0	0	0	0	1	1	4.96e-55	1
1_0205	Vu08	33031296	A	G	A/G	A/G	+	Vu08	33031296	0	0	0	0	0	0	0	0	4.96e-55	0
1_0206	Vu01	843319	A	G	A/G	A/G	+	Vu01	843319	0	0	0	0	0	0	0	0	1.02e-44	0
1_0207	Vu03	37894238	C	T	T/C	A/G	-	Vu03	37894238	0	0	0	0	0	0	0	0	4.96e-55	0
1_0208	Vu07	26463840	A	G	A/G	A/G	+	Vu07	26463840	0	0	0	0	0	0	0	0	4.96e-55	0
1_0209	Vu03	48543434	C	T	T/C	A/G	-	Vu03	48543434	0	0	0	0	0	0	0	0	4.96e-55	0
1_0210	Vu04	39021679	C	T	T/C	A/G	-	NA	NA	0	0	0	0	0	0	0	0	1.33e-49	0
1_0211	Vu07	33471790	A	C	A/C	A/C	+	Vu07	33471790	0	0	0	0	0	0	0	0	1.02e-44	0
1_0212	Vu04	24230504	T	G	T/G	A/C	-	Vu04	24230504	0	0	0	0	0	0	0	0	4.96e-55	0
1_0213	Vu11	41328928	T	A	A/T	A/T	-	Vu11	41328928	0	0	0	0	0	0	0	0	4.96e-55	0
1_0214	Vu11	6765765	G	A	A/G	A/G	+	Vu11	6765765	0	0	0	1	0	0	1	0	7.36e-34	1
1_0215	Vu07	24766706	T	C	T/C	A/G	-	NA	NA	0	0	0	0	0	0	0	0	1.97e-47	0
1_0217	Vu03	5761241	A	G	A/G	A/G	+	NA	NA	0	0	0	0	0	0	0	0	4.35e-43	0
1_0219	Vu07	22378624	C	G	C/G	C/G	-	Vu07	22378624	0	0	0	0	0	0	0	0	1.73e-54	0
1_0220	Vu08	37223357	T	C	T/C	A/G	-	NA	NA	0	0	0	0	0	0	0	0	6.04e-54	0
1_0221	Vu11	37116028	G	A	A/G	A/G	+	NA	NA	0	0	0	0	0	0	0	0	1.02e-44	0
1_0222	Vu05	42919715	A	G	A/G	A/G	+	NA	NA	0	0	0	0	0	0	0	0	4.35e-43	0
1_0223	Vu03	53976140	A	G	A/G	A/G	+	Vu03	53976140	0	0	0	0	0	0	0	0	6.04e-54	0
1_0224	Vu06	30511379	T	G	T/G	A/C	-	Vu06	30511379	0	0	0	0	0	0	0	0	1.73e-54	0
1_0226	Vu08	35020285	A	T	A/T	A/T	-	Vu08	35020285	0	0	0	0	0	0	0	0	4.64e-49	0
1_0227	Vu03	2793251	C	T	T/C	A/G	-	NA	NA	0	0	0	0	1	0	0	0	2.11e-53	1
1_0228	Vu02	27362844	C	T	T/C	A/G	-	NA	NA	0	0	0	0	0	0	0	0	4.96e-55	0
1_0229	Vu07	32610614	G	C	C/G	C/G	-	Vu07	32610614	0	0	0	0	0	0	0	0	1.73e-54	0
1_0230	Vu10	2484086	G	A	A/G	A/G	+	Vu10	2484086	0	0	0	0	0	0	0	0	7.36e-34	0
1_0231	Vu08	36927729	C	T	T/C	A/G	-	Vu08	36927729	0	0	0	0	0	0	0	0	2.11e-53	0
1_0232	Vu03	3061373	G	A	A/G	A/G	+	Vu03	3061373	0	0	0	0	0	0	0	0	2.11e-53	0
1_0233	Vu09	43241491	A	C	A/C	A/C	+	NA	NA	0	0	0	0	0	0	0	0	1.73e-54	0
1_0234	Vu03	62496912	C	T	T/C	A/G	-	Vu03	62496912	0	0	0	0	0	0	0	0	4.96e-55	0
1_0235	Vu11	22983285	G	C	C/G	C/G	+	Vu11	22983285	0	0	0	0	0	0	0	0	4.96e-55	0
1_0236	Vu03	60132217	G	A	A/G	A/G	+	NA	NA	0	0	0	0	0	0	0	0	4.96e-55	0
1_0237	Vu07	37561645	C	T	T/C	A/G	-	Vu07	37561645	0	0	0	0	0	0	0	0	1.25e-43	0
1_0238	Vu05	7338045	G	A	A/G	A/G	+	Vu05	7338045	0	0	0	0	0	0	0	0	1.73e-54	0
1_0239	Vu10	953942	T	A	A/T	A/T	+	NA	NA	0	0	0	0	0	0	0	0	2.4e-46	0
1_0241	Vu09	41498994	A	C	A/C	A/C	+	Vu09	41498994	0	0	0	0	0	0	0	0	4.96e-55	0
1_0242	Vu08	31040900	C	A	A/C	A/C	+	Vu08	31040900	0	0	0	0	0	0	0	0	4.96e-55	0
1_0243	Vu03	19330817	G	C	C/G	C/G	+	NA	NA	0	0	0	0	0	0	0	0	5.66e-48	0
1_0244	?	?	?	?	?	A/G	?	NA	NA	1	1	1	0	0	0	0	0	2.41e-27	1
1_0246	Vu11	38728491	G	C	C/G	C/G	-	Vu11	38728491	0	0	0	0	0	0	0	0	2.11e-53	0
1_0247	Vu03	20639948	T	A	A/T	A/T	-	Vu03	20639948	0	0	0	0	0	0	0	0	1.09e-50	0
1_0248	Vu02	33325722	T	G	T/G	A/C	-	NA	NA	0	0	0	0	0	0	0	0	1.73e-54	0
1_0249	Vu10	15674122	T	C	T/C	A/G	-	Vu10	15674122	0	0	0	0	0	0	0	0	4.96e-55	0
1_0250	Vu09	38742818	G	A	A/G	A/G	+	Vu09	38742818	0	0	0	0	0	0	0	0	1.73e-54	0
1_0252	Vu04	1682575	G	A	A/G	A/G	+	NA	NA	0	0	0	0	0	0	0	0	1.73e-54	0
1_0254	Vu11	7002732	T	G	T/G	A/C	-	NA	NA	0	0	0	1	0	0	1	0	6.04e-54	1
1_0255	Vu09	29864710	C	T	T/C	A/G	-	Vu09	29864710	0	0	0	0	0	0	0	0	4.96e-55	0
1_0257	Vu11	4299977	T	C	T/C	A/G	-	NA	NA	0	0	0	0	0	0	1	0	1.73e-54	0
1_0259	Vu11	31837506	C	T	T/C	A/G	-	Vu11	31837506	0	0	0	0	0	0	0	0	4.96e-55	0
1_0260	Vu07	10895156	G	A	A/G	A/G	+	NA	NA	0	0	0	0	0	0	0	0	4.96e-55	0
1_0261	Vu02	3366167	A	G	A/G	A/G	+	Vu02	3366167	0	0	0	0	0	0	0	0	4.96e-55	0
1_0262	Vu05	39210580	A	T	A/T	A/T	+	Vu05	39210580	0	0	0	1	0	0	1	0	4.96e-55	1
1_0264	Vu07	22234531	T	C	T/C	A/G	-	Vu07	22234531	0	0	0	0	0	0	0	0	4.96e-55	0
1_0265	Vu01	7207116	T	G	T/G	A/C	-	NA	NA	0	0	0	1	0	0	1	0	1.25e-24	1
1_0266	Vu11	34394507	A	T	A/T	A/T	+	Vu11	34394507	0	0	0	0	0	0	0	0	7.36e-53	0
1_0267	Vu01	41777359	T	A	A/T	A/T	+	NA	NA	0	0	0	0	0	0	0	0	2.11e-53	0
1_0268	Vu07	468215	G	A	A/G	A/G	+	Vu07	468215	0	0	0	0	0	0	0	0	4.96e-55	0
1_0270	Vu02	27416183	G	A	A/G	A/G	+	Vu02	27416183	0	0	0	0	0	0	0	0	4.96e-55	0
1_0271	Vu08	2428787	G	A	A/G	A/G	+	Vu08	2428787	0	0	0	0	0	0	0	0	4.96e-55	0
1_0273	Vu08	30691133	A	G	A/G	A/G	+	Vu08	30691133	0	0	0	1	0	0	1	0	4.96e-36	1
1_0274	Vu04	33262765	A	G	A/G	A/G	+	NA	NA	0	0	0	0	0	0	0	0	2.25e-40	0
1_0275	Vu01	40169743	A	G	A/G	A/G	+	NA	NA	0	0	0	0	0	0	0	0	2.11e-53	0
1_0276	Vu11	1524236	T	C	T/C	A/G	-	Vu11	1524236	0	0	0	0	0	0	0	0	1.73e-54	0
1_0277	Vu07	5226700	C	T	T/C	A/G	-	NA	NA	0	0	0	0	0	0	0	0	6.04e-54	0
1_0278	Vu02	22835578	A	C	A/C	A/C	+	NA	NA	0	0	0	0	0	0	0	0	7.36e-53	0
1_0281	Vu10	21368422	G	A	A/G	A/G	+	Vu10	21368422	0	0	0	0	0	0	0	0	4.96e-55	0
1_0283	Vu06	27854535	C	T	T/C	A/G	-	NA	NA	0	0	0	0	0	0	0	0	1.73e-54	0
1_0284	Vu07	13282375	G	A	A/G	A/G	+	Vu07	13282375	0	0	0	0	0	0	0	0	1.73e-54	0
1_0285	Vu07	36255317	A	G	A/G	A/G	+	Vu07	36255317	0	0	0	0	0	0	0	0	2.11e-53	0
1_0287	Vu08	34003827	A	G	A/G	A/G	+	Vu08	34003827	0	0	0	0	0	0	0	0	4.96e-55	0
1_0288	Vu05	35049695	A	G	A/G	A/G	+	Vu05	35049695	0	0	0	0	0	0	0	0	1.85e-22	0
1_0292	Vu08	2259559	A	G	A/G	A/G	+	Vu08	2259559	0	0	0	0	0	0	0	0	1.73e-54	0
1_0294	Vu02	29890392	C	A	A/C	A/C	+	Vu02	29890392	0	0	0	0	0	0	0	0	4.96e-55	0
1_0295	Vu07	1055822	G	A	A/G	A/G	+	Vu07	1055822	0	0	0	0	0	0	0	0	4.96e-55	0
1_0296	Vu03	49715358	C	T	T/C	A/G	-	Vu03	49715358	0	0	0	0	0	0	0	0	4.96e-55	0
1_0297	Vu07	40024055	G	A	A/G	A/G	+	Vu07	40024055	0	0	0	0	0	0	0	0	4.96e-55	0
1_0298	Vu09	1632619	A	G	A/G	A/G	+	Vu09	1632619	0	0	0	0	0	0	0	0	1.73e-54	0
1_0299	Vu03	15160776	C	T	T/C	A/G	-	NA	NA	0	0	0	0	0	0	0	0	3.81e-50	0
1_0300	Vu06	33304853	A	T	A/T	A/T	-	Vu06	33304853	0	0	0	0	0	0	0	0	4.96e-55	0
1_0301	Vu03	61580974	?	?	T/C	A/G	-	NA	NA	0	0	1	1	0	0	1	0	1.73e-54	1
1_0302	Vu09	567729	A	G	A/G	A/G	+	NA	NA	0	0	0	0	0	0	0	0	7.36e-53	0
1_0304	Vu01	41334350	G	A	A/G	A/G	+	NA	NA	0	0	0	0	0	0	0	0	6.89e-47	0
1_0305	Vu02	31951441	A	G	A/G	A/G	+	NA	NA	0	0	0	0	0	0	0	0	3.81e-31	0
1_0306	Vu09	35828134	T	C	T/C	A/G	-	Vu09	35828134	0	0	0	0	0	0	0	0	4.96e-55	0
1_0307	Vu06	33992357	G	A	A/G	A/G	+	Vu06	33992357	0	0	0	0	0	0	0	0	4.96e-55	0
1_0308	Vu05	1269811	G	T	T/G	A/C	-	NA	NA	0	0	0	0	0	0	0	0	4.96e-55	0
1_0311	Vu01	4675961	C	A	A/C	A/C	+	Vu01	4675961	0	0	0	0	0	0	0	0	5.3e-23	0
1_0312	Vu05	4562228	G	C	C/G	C/G	+	Vu05	4562228	0	0	0	0	0	0	0	0	4.96e-55	0
1_0314	Vu01	3319422	C	G	C/G	C/G	-	Vu01	3319422	0	0	0	0	0	0	0	0	1.73e-54	0
1_0317	Vu07	37600378	C	T	T/C	A/G	-	Vu07	37600378	0	0	0	0	0	0	0	0	4.96e-55	0
1_0318	Vu01	31835848	T	A	A/T	A/T	-	NA	NA	0	0	0	0	0	0	0	0	1.73e-54	0
1_0319	Vu05	1579482	C	T	T/C	A/G	-	Vu05	1579482	0	0	0	0	0	0	0	0	1.73e-54	0
1_0320	Vu05	35885097	A	G	A/G	A/G	+	Vu05	35885097	0	0	0	0	0	0	0	0	3.34e-38	0
1_0321	Vu01	3513467	C	A	A/C	A/C	+	NA	NA	0	0	0	0	0	0	0	0	8.96e-52	0
1_0322	Vu04	37768212	T	G	T/G	A/C	-	Vu04	37768212	0	0	0	0	0	0	0	0	4.96e-55	0
1_0323	Vu06	34246937	G	T	T/G	A/C	-	Vu06	34246937	0	0	0	0	0	0	0	0	4.96e-55	0
1_0324	Vu09	43266902	C	A	A/C	A/C	+	NA	NA	0	0	0	0	0	0	0	0	1.73e-54	0
1_0326	Vu06	19289661	A	G	A/G	A/G	+	NA	NA	0	0	0	0	0	0	0	0	2.11e-53	0
1_0328	Vu07	30239285	C	T	T/C	A/G	-	Vu07	30239285	0	0	0	0	0	0	0	0	4.96e-55	0
1_0329	Vu10	37520476	C	T	T/C	A/G	-	Vu10	37520476	0	0	0	0	0	0	0	0	1.73e-54	0
1_0330	Vu10	38369516	A	T	A/T	A/T	+	Vu10	38369516	0	0	0	0	0	0	0	0	1.73e-54	0
1_0332	Vu06	31549093	T	C	T/C	A/G	-	Vu06	31549093	0	0	0	0	0	0	0	0	4.96e-55	0
1_0333	Vu05	1413977	A	G	A/G	A/G	+	NA	NA	0	0	0	0	0	0	0	0	1.97e-47	0
1_0337	Vu07	6222192	A	G	A/G	A/G	+	Vu07	6222192	0	0	0	0	0	0	0	0	4.96e-55	0
1_0338	Vu11	36269443	C	T	T/C	A/G	-	NA	NA	0	0	0	0	0	0	0	0	4.64e-49	0
1_0339	Vu04	12981689	?	?	A/G	A/G	+	NA	NA	0	0	1	0	0	0	0	0	1.73e-54	1
1_0344	Vu05	10768236	G	A	A/G	A/G	+	Vu05	10768236	0	0	0	0	0	0	0	0	4.96e-55	0
1_0345	Vu03	46627017	A	G	A/G	A/G	+	Vu03	46627017	0	0	0	0	0	0	0	0	4.96e-55	0
1_0346	Vu08	32762011	G	T	T/G	A/C	-	NA	NA	0	0	0	0	0	0	0	0	4.96e-55	0
1_0347	Vu06	20198596	A	T	A/T	A/T	+	Vu06	20198596	0	0	0	0	0	0	0	0	1.73e-54	0
1_0348	Vu03	6870847	C	T	T/C	A/G	-	Vu03	6870847	0	0	0	0	0	0	0	0	4.96e-55	0
1_0349	Vu01	38064742	G	A	A/G	A/G	+	Vu01	38064742	0	0	0	0	0	0	0	0	4.96e-55	0
1_0351	Vu09	17939280	T	G	T/G	A/C	-	Vu09	17939281	0	0	0	0	0	0	0	0	7.36e-53	0
1_0352	Vu03	41017951	G	A	A/G	A/G	+	Vu03	41017951	0	0	0	0	0	0	0	0	1.62e-48	0
1_0353	Vu09	33872234	C	T	T/C	A/G	-	Vu09	33872234	0	0	0	0	0	0	0	0	4.96e-55	0
1_0354	Vu10	20547679	C	T	T/C	A/G	-	Vu10	20547679	0	0	0	0	0	0	0	0	1.73e-54	0
1_0355	Vu09	3493508	T	G	T/G	A/C	-	NA	NA	0	0	0	0	0	0	0	0	4.96e-55	0
1_0356	Vu10	41114913	G	A	A/G	A/G	+	NA	NA	0	0	0	0	0	0	0	0	4.96e-55	0
1_0357	Vu05	3748359	T	A	A/T	A/T	+	Vu05	3748359	0	0	0	0	0	0	0	0	1.73e-54	0
1_0358	Vu11	7367864	T	A	A/T	A/T	-	Vu11	7367864	0	0	0	0	0	0	0	0	4.96e-55	0
1_0359	Vu02	22179257	G	T	T/G	A/C	-	NA	NA	0	0	0	1	0	0	1	0	4.96e-55	1
1_0362	Vu08	29639172	A	G	A/G	A/G	+	NA	NA	0	0	0	0	0	0	0	0	4.96e-55	0
1_0364	Vu01	967616	G	A	A/G	A/G	+	Vu01	967616	0	0	0	0	0	0	0	0	4.96e-55	0
1_0365	Vu05	9137841	A	G	A/G	A/G	+	NA	NA	0	0	0	0	1	0	1	0	1.73e-54	1
1_0367	Vu06	13359772	C	G	C/G	C/G	-	Vu06	13359772	0	0	0	0	0	0	0	0	2.11e-53	0
1_0368	Vu10	2250155	G	T	T/G	A/C	-	NA	NA	0	0	0	0	0	0	0	0	4.64e-49	0
1_0369	Vu06	30237681	A	C	A/C	A/C	+	Vu06	30237681	0	0	0	0	0	0	0	0	4.96e-55	0
1_0370	Vu02	17379774	T	C	T/C	A/G	-	Vu02	17379774	0	0	0	0	0	0	0	0	4.96e-55	0
1_0374	Vu08	37836740	T	C	T/C	A/G	-	Vu08	37836740	0	0	0	0	0	0	0	0	1.73e-54	0
1_0375	Vu04	1656979	A	G	A/G	A/G	+	Vu04	1656979	0	0	0	0	0	0	0	0	6.9e-28	0
1_0377	Vu11	38417946	C	T	T/C	A/G	-	Vu11	38417946	0	0	0	0	0	0	0	0	4.96e-55	0
1_0379	Vu08	36089926	A	G	A/G	A/G	+	Vu08	36089926	0	0	0	0	0	0	0	0	4.96e-55	0
1_0380	Vu03	42194836	C	T	T/C	A/G	-	Vu03	42194836	0	0	0	0	0	0	0	0	4.96e-55	0
1_0381	Vu03	53295467	G	A	A/G	A/G	+	NA	NA	0	0	0	0	0	0	0	0	1.73e-54	0
1_0382	Vu01	21828568	A	C	A/C	A/C	+	NA	NA	0	0	0	0	0	0	0	0	4.96e-55	0
1_0384	Vu11	37684395	A	G	A/G	A/G	+	NA	NA	0	0	0	1	0	0	1	0	1.62e-29	1
1_0385	Vu02	23571268	G	A	A/G	A/G	+	NA	NA	0	0	0	0	0	0	0	0	4.96e-55	0
1_0387	Vu08	36924711	A	G	A/G	A/G	+	Vu08	36924711	0	0	0	0	0	0	0	0	4.96e-55	0
1_0388	Vu03	45831222	A	T	A/T	A/T	-	NA	NA	0	0	0	0	0	0	0	0	2.74e-39	0
1_0389	Vu11	38261405	C	T	T/C	A/G	-	Vu11	38261405	0	0	0	0	0	0	0	0	4.96e-55	0
1_0391	Vu02	25480031	G	A	A/G	A/G	+	NA	NA	0	0	0	0	0	0	0	0	3.57e-44	0
1_0392	Vu02	27876382	T	C	T/C	A/G	-	Vu02	27876382	0	0	0	0	0	0	0	0	4.96e-55	0
1_0394	Vu09	5675486	T	C	T/C	A/G	-	NA	NA	0	0	0	0	0	0	0	0	2.11e-53	0
1_0396	Vu05	5333176	G	C	C/G	C/G	+	Vu05	5333176	0	0	0	0	0	0	0	0	4.96e-55	0
1_0397	Vu01	2998855	A	C	A/C	A/C	+	Vu01	2998855	0	0	0	0	0	0	0	0	4.96e-55	0
1_0398	Vu01	38777346	C	T	T/C	A/G	-	Vu01	38777346	0	0	0	0	0	0	0	0	4.96e-55	0
1_0399	Vu08	33384287	C	T	T/C	A/G	-	NA	NA	0	0	0	0	0	0	0	0	2.57e-52	0
1_0400	Vu03	39462053	C	G	C/G	C/G	-	NA	NA	0	0	0	1	0	0	1	0	4.96e-55	1
1_0401	Vu10	38933144	T	G	T/G	A/C	-	NA	NA	0	0	0	0	0	0	0	0	1.52e-42	0
1_0402	Vu09	42866855	C	G	C/G	C/G	-	Vu09	42866855	0	0	0	0	0	0	0	0	4.96e-55	0
1_0403	Vu01	33757635	C	T	T/C	A/G	-	Vu01	33757635	0	0	0	0	0	0	0	0	4.96e-55	0
1_0404	Vu03	48041265	T	C	T/C	A/G	-	Vu03	48041265	0	0	0	0	0	0	0	0	4.96e-55	0
1_0406	Vu10	7862120	?	?	A/G	A/G	+	NA	NA	0	0	1	0	0	0	0	1	6.04e-54	1
1_0410	Vu09	16650993	A	T	A/T	A/T	+	Vu09	16650993	0	0	0	0	0	0	0	0	4.96e-55	0
1_0414	Vu04	3678288	A	G	A/G	A/G	+	Vu04	3678288	0	0	0	0	0	0	0	0	6.04e-54	0
1_0415	Vu05	4455641	A	T	A/T	A/T	-	Vu05	4455641	0	0	0	0	0	0	0	0	6.89e-47	0
1_0417	Vu01	38041051	C	T	T/C	A/G	-	Vu01	38041051	0	0	0	0	0	0	0	0	6.04e-54	0
1_0420	Vu10	2725695	C	T	T/C	A/G	-	Vu10	2725695	0	0	0	0	0	0	0	0	1.73e-54	0
1_0422	Vu04	41811474	G	C	C/G	C/G	+	NA	NA	0	0	0	0	0	0	0	0	4.96e-55	0
1_0425	Vu11	4642627	G	A	A/G	A/G	+	Vu11	4642627	0	0	0	0	0	0	0	0	4.96e-55	0
1_0426	Vu06	17617072	T	C	T/C	A/G	-	Vu06	17617072	0	0	0	0	0	0	0	0	1.73e-54	0
1_0428	Vu01	23390505	A	G	A/G	A/G	+	NA	NA	0	0	0	1	0	0	1	0	4.96e-55	1
1_0429	Vu03	4384832	T	C	T/C	A/G	-	Vu03	4384832	0	0	0	0	0	0	0	0	4.96e-55	0
1_0430	Vu07	34931198	T	G	T/G	A/C	-	Vu07	34931198	0	0	0	0	0	0	0	0	4.96e-55	0
1_0431	Vu11	20744001	C	A	A/C	A/C	+	Vu11	20744001	0	0	0	0	0	0	0	0	4.96e-55	0
1_0432	Vu06	31819690	G	T	T/G	A/C	-	Vu06	31819690	0	0	0	1	0	0	1	0	8.97e-33	1
1_0435	Vu05	11783927	T	C	T/C	A/G	-	Vu05	11783927	0	0	0	0	0	0	0	0	1.97e-47	0
1_0436	Vu03	64530986	G	C	C/G	C/G	-	Vu03	64530986	0	0	0	0	0	0	0	0	4.96e-55	0
1_0437	Vu06	24126065	C	T	T/C	A/G	-	NA	NA	0	0	0	0	0	0	0	0	5.3e-42	0
1_0438	Vu09	32509859	A	G	A/G	A/G	+	Vu09	32509859	0	0	0	0	0	0	0	0	2.11e-53	0
1_0439	Vu02	22057915	A	G	A/G	A/G	+	Vu02	22057915	0	0	0	0	0	0	0	0	4.96e-55	0
1_0440	Vu05	11746496	G	A	A/G	A/G	+	Vu05	11746496	0	0	0	0	0	0	0	0	6.89e-47	0
1_0441	Vu03	16000135	A	G	A/G	A/G	+	NA	NA	0	0	0	1	0	0	1	0	7.36e-34	1
1_0443	Vu03	7887021	C	T	T/C	A/G	-	Vu03	7887021	0	0	0	0	0	0	0	0	4.96e-55	0
1_0445	Vu07	40836671	G	C	C/G	C/G	-	Vu07	40836671	0	0	0	0	0	0	0	0	4.96e-55	0
1_0446	Vu10	3062429	G	A	A/G	A/G	+	Vu10	3062429	0	0	0	0	0	0	0	0	4.96e-55	0
1_0447	Vu03	746955	G	C	C/G	C/G	-	Vu03	746955	0	0	0	1	0	0	1	0	4.96e-55	1
1_0448	Vu11	37285165	G	C	C/G	C/G	-	Vu11	37285165	0	0	0	0	0	0	0	0	4.96e-55	0
1_0449	Vu05	480060	C	T	T/C	A/G	-	Vu05	480060	0	0	0	0	0	0	0	0	1.73e-54	0
1_0451	Vu09	7329871	G	C	C/G	C/G	-	Vu09	7329871	0	0	0	0	0	0	0	0	3.13e-51	0
1_0452	Vu08	6587192	G	A	A/G	A/G	+	Vu08	6587192	0	0	0	0	0	0	0	0	2.11e-53	0
1_0453	Vu07	10680953	C	T	T/C	A/G	-	NA	NA	0	0	0	0	0	0	0	0	6.45e-41	0
1_0454	Vu06	30240763	C	T	T/C	A/G	-	Vu06	30240763	0	0	0	0	0	0	0	0	3.81e-50	0
1_0456	Vu01	2174633	A	G	A/G	A/G	+	Vu01	2174633	0	0	0	0	0	0	0	0	8.96e-52	0
1_0457	Vu10	21183375	A	G	A/G	A/G	+	Vu10	21183375	0	0	0	0	0	0	0	0	4.96e-55	0
1_0458	Vu03	103242	G	C	C/G	C/G	-	Vu03	103242	0	0	0	0	0	0	0	0	4.96e-55	0
1_0459	Vu03	5945635	T	C	T/C	A/G	-	Vu03	5945635	0	0	0	0	0	0	0	0	4.96e-55	0
1_0460	Vu05	43185727	T	A	A/T	A/T	-	NA	NA	0	0	0	0	0	0	0	0	4.96e-55	0
1_0464	Vu03	55633174	G	C	C/G	C/G	-	Vu03	55633174	0	0	0	0	0	0	0	0	1.02e-44	0
1_0465	Vu03	7120796	T	C	T/C	A/G	-	Vu03	7120796	0	0	0	0	0	0	0	0	1.73e-54	0
1_0469	Vu02	28326925	T	C	T/C	A/G	-	Vu02	28326925	0	0	0	0	0	0	0	0	4.96e-55	0
1_0473	Vu11	23028081	G	A	A/G	A/G	+	Vu11	23028081	0	0	0	0	0	0	0	0	5.3e-42	0
1_0474	Vu11	4243554	G	T	T/G	A/C	-	Vu11	4243554	0	0	0	0	0	0	0	0	1.73e-54	0
1_0475	Vu03	7250265	C	T	T/C	A/G	-	Vu03	7250265	0	0	0	0	0	0	0	0	5.66e-48	0
1_0476	Vu01	41503644	A	T	A/T	A/T	-	NA	NA	0	0	0	0	0	0	0	0	1.73e-54	0
1_0477	Vu02	27044282	G	T	T/G	A/C	-	Vu02	27044282	0	0	0	0	0	0	0	0	4.96e-55	0
1_0478	Vu08	3200807	A	C	A/C	A/C	+	Vu08	3200807	0	0	0	0	0	0	0	0	4.96e-55	0
1_0479	Vu07	35479225	G	A	A/G	A/G	+	NA	NA	0	0	0	0	1	0	0	0	7.36e-53	1
1_0480	Vu11	33375162	T	G	T/G	A/C	-	Vu11	33375162	0	0	0	0	0	0	0	0	4.96e-55	0
1_0481	Vu07	25428019	C	G	C/G	C/G	-	Vu07	25428019	0	0	0	0	0	0	0	0	6.89e-47	0
1_0482	Vu07	30198733	G	C	C/G	C/G	+	Vu07	30198733	0	0	0	0	0	0	0	0	4.96e-55	0
1_0483	Vu03	638524	G	T	T/G	A/C	-	NA	NA	0	0	0	0	0	0	0	0	1.73e-54	0
1_0484	Vu10	1806525	G	A	A/G	A/G	+	NA	NA	0	0	0	0	0	0	0	0	2.11e-34	0
1_0485	Vu06	31522274	G	A	A/G	A/G	+	Vu06	31522274	0	0	0	0	0	0	0	0	4.96e-55	0
1_0486	Vu04	28268435	A	C	A/C	A/C	+	NA	NA	0	0	0	0	0	0	0	0	1.13e-43	0
1_0487	Vu11	39311926	G	C	C/G	C/G	-	NA	NA	0	0	0	0	0	0	0	0	1.52e-42	0
1_0488	Vu10	35509980	G	A	A/G	A/G	+	NA	NA	0	0	0	0	0	0	0	0	4.96e-55	0
1_0489	Vu07	40597835	T	A	A/T	A/T	+	Vu07	40597835	0	0	0	0	0	0	0	0	1.73e-54	0
1_0491	Vu03	50205032	A	C	A/C	A/C	+	Vu03	50205032	0	0	0	0	0	0	0	0	1.73e-54	0
1_0492	Vu07	5395498	A	G	A/G	A/G	+	NA	NA	0	0	0	1	0	0	1	0	6.04e-35	1
1_0493	Vu10	39650328	T	G	T/G	A/C	-	NA	NA	0	0	0	0	0	0	0	0	8.96e-52	0
1_0494	Vu04	32057521	A	G	A/G	A/G	+	Vu04	32057521	0	0	0	1	0	0	1	0	4.96e-55	1
1_0498	Vu07	36075673	T	C	T/C	A/G	-	NA	NA	0	0	0	0	0	0	0	0	4.96e-55	0
1_0499	Vu07	40004756	G	A	A/G	A/G	+	Vu07	40004756	0	0	0	0	0	0	0	0	7.86e-40	0
1_0500	Vu11	35234040	G	A	A/G	A/G	+	Vu11	35234040	0	0	0	0	0	0	0	0	4.96e-55	0
1_0501	Vu10	29029829	G	T	T/G	A/C	-	NA	NA	0	0	0	0	0	0	0	0	4.96e-55	0
1_0502	Vu01	22132328	C	T	T/C	A/G	-	NA	NA	0	0	0	0	0	0	0	0	4.96e-36	0
1_0504	Vu01	24069433	C	T	T/C	A/G	-	Vu01	24069433	0	0	0	0	0	0	0	0	4.96e-55	0
1_0506	Vu04	36562429	G	A	A/G	A/G	+	NA	NA	0	0	0	0	0	0	0	0	4.64e-49	0
1_0507	Vu08	2600843	G	C	C/G	C/G	+	Vu08	2600843	0	0	0	0	0	0	0	0	4.96e-55	0
1_0508	Vu01	41547877	T	C	T/C	A/G	-	NA	NA	0	0	0	0	0	0	0	0	1.25e-43	0
1_0509	Vu07	26443001	T	A	A/T	A/T	-	Vu07	26443001	0	0	0	1	0	0	1	0	4.35e-24	1
1_0511	Vu03	11793024	C	T	T/C	A/G	-	Vu03	11793024	0	0	0	0	0	0	0	0	3.13e-51	0
1_0512	Vu07	36083279	A	C	A/C	A/C	+	Vu07	36083279	0	0	0	0	0	0	0	0	4.96e-55	0
1_0513	Vu07	38174906	T	C	T/C	A/G	-	NA	NA	0	0	0	0	0	0	0	0	1.73e-54	0
1_0514	Vu06	18912873	G	A	A/G	A/G	+	NA	NA	0	0	0	0	0	0	0	0	3.81e-50	0
1_0516	Vu09	31073559	C	T	T/C	A/G	-	NA	NA	0	0	0	0	1	0	0	0	4.96e-55	1
1_0517	Vu09	5184916	G	A	A/G	A/G	+	NA	NA	0	0	0	0	0	0	0	0	7.36e-53	0
1_0519	Vu09	135090	G	C	C/G	C/G	-	Vu09	135090	0	0	0	0	0	0	0	0	4.96e-55	0
1_0520	Vu07	19412762	G	A	A/G	A/G	+	NA	NA	0	0	0	0	1	0	0	0	4.96e-55	1
1_0522	Vu06	22362852	A	C	A/C	A/C	+	Vu06	22362852	0	0	0	0	0	0	0	0	4.96e-55	0
1_0524	Vu09	29111271	T	G	T/G	A/C	-	Vu09	29111271	0	0	0	0	0	0	0	0	1.73e-54	0
1_0525	Vu07	20336614	C	T	T/C	A/G	-	Vu07	20336614	0	0	0	0	0	0	0	0	7.86e-40	0
1_0527	Vu05	43151417	T	C	T/C	A/G	-	NA	NA	0	0	0	0	0	0	0	0	4.96e-36	0
1_0529	Vu02	21770193	T	C	T/C	A/G	-	Vu02	21770193	0	0	0	0	0	0	1	0	1.73e-54	0
1_0530	Vu09	31934510	T	C	T/C	A/G	-	Vu09	31934510	0	0	0	0	0	0	0	0	4.96e-55	0
1_0531	Vu04	1554805	G	C	C/G	C/G	+	Vu04	1554805	0	0	0	0	0	0	0	0	1.73e-54	0
1_0532	Vu05	4662758	G	A	A/G	A/G	+	NA	NA	0	0	0	0	0	0	0	0	4.96e-36	0
1_0534	Vu07	24301373	T	G	T/G	A/C	-	Vu07	24301373	0	0	0	0	0	0	0	0	7.36e-53	0
1_0535	Vu01	32540951	T	C	T/C	A/G	-	Vu01	32540951	0	0	0	0	0	0	0	0	4.96e-55	0
1_0537	Vu10	22649619	A	T	A/T	A/T	+	Vu10	22649619	0	0	0	0	0	0	0	0	6.45e-41	0
1_0538	Vu06	26317116	A	T	A/T	A/T	-	Vu06	26317116	0	0	0	0	0	0	0	0	2.93e-45	0
1_0539	Vu03	65131039	C	T	T/C	A/G	-	Vu03	65131039	0	0	0	0	0	0	0	0	1.02e-44	0
1_0540	Vu05	1441973	C	G	C/G	C/G	-	NA	NA	0	0	0	0	0	0	0	0	7.36e-53	0
1_0541	Vu06	20665978	T	A	A/T	A/T	-	Vu06	20665978	0	0	0	0	0	0	0	0	4.96e-55	0
1_0543	Vu01	38726868	C	T	T/C	A/G	-	Vu01	38726868	0	0	0	0	0	0	0	0	4.96e-55	0
1_0546	Vu03	4424152	A	T	A/T	A/T	+	Vu03	4424152	0	0	0	0	0	0	0	0	1.97e-47	0
1_0547	Vu04	37843779	T	C	T/C	A/G	-	Vu04	37843779	0	0	0	0	0	0	0	0	1.73e-54	0
1_0548	Vu08	33686855	C	G	C/G	C/G	-	Vu08	33686855	0	0	0	0	0	0	0	0	4.96e-55	0
1_0549	Vu11	39578033	C	A	A/C	A/C	+	NA	NA	0	0	0	0	0	0	1	0	7.36e-53	0
1_0551	Vu07	36551009	G	A	A/G	A/G	+	Vu07	36551009	0	0	0	0	0	0	0	0	4.96e-55	0
1_0553	Vu04	41195347	C	G	C/G	C/G	-	Vu04	41195347	0	0	0	0	0	0	0	1	4.96e-55	0
1_0554	Vu10	28143195	A	G	A/G	A/G	+	Vu10	28143195	0	0	0	0	0	0	0	0	1.73e-54	0
1_0557	Vu08	7364309	A	G	A/G	A/G	+	Vu08	7364309	0	0	0	0	0	0	0	0	8.96e-52	0
1_0558	Vu09	6122201	C	T	T/C	A/G	-	Vu09	6122201	0	0	0	0	0	0	0	0	4.96e-55	0
1_0559	Vu02	30084135	T	A	A/T	A/T	+	Vu02	30084135	0	0	0	0	0	0	0	0	4.96e-55	0
1_0560	Vu01	40694428	G	A	A/G	A/G	+	NA	NA	0	0	0	0	1	0	0	0	4.96e-55	1
1_0562	Vu04	35821359	G	A	A/G	A/G	+	Vu04	35821359	0	0	0	0	0	0	0	0	6.04e-54	0
1_0563	Vu04	16069647	T	C	T/C	A/G	-	Vu04	16069647	0	0	0	0	0	0	0	0	4.96e-55	0
1_0564	Vu02	24512169	G	A	A/G	A/G	+	NA	NA	0	0	0	0	0	0	0	0	4.96e-55	0
1_0565	Vu11	32912173	C	G	C/G	C/G	-	NA	NA	0	0	0	0	0	0	0	0	1.73e-54	0
1_0566	Vu09	37224393	A	G	A/G	A/G	+	Vu09	37224393	0	0	0	0	0	0	0	0	4.96e-55	0
1_0567	Vu09	10676843	G	C	C/G	C/G	+	Vu09	10676843	0	0	0	0	0	0	0	0	1.73e-54	0
1_0568	Vu11	39066422	G	C	C/G	C/G	-	NA	NA	0	0	0	0	0	0	0	0	4.96e-55	0
1_0569	Vu03	58394948	C	T	T/C	A/G	-	Vu03	58394948	0	0	0	1	0	0	1	0	1.73e-54	1
1_0570	Vu09	9626869	A	G	A/G	A/G	+	NA	NA	0	0	0	0	0	0	0	0	4.96e-55	0
1_0572	Vu01	?	?	?	?	A/G	?	NA	NA	0	1	1	0	0	0	0	0	4.96e-55	1
1_0573	Vu07	40111562	C	T	T/C	A/G	-	NA	NA	0	0	0	1	0	0	1	0	1.09e-31	1
1_0574	Vu04	18053163	A	G	A/G	A/G	+	Vu04	18053163	0	0	0	0	0	0	0	0	4.96e-55	0
1_0575	Vu07	12206818	G	A	A/G	A/G	+	NA	NA	0	0	0	0	0	0	0	0	4.96e-55	0
1_0576	Vu02	30051517	A	G	A/G	A/G	+	Vu02	30051517	0	0	0	0	0	0	0	0	4.96e-55	0
1_0578	Vu08	30362805	G	A	A/G	A/G	+	Vu08	30362805	0	0	0	0	0	0	0	0	5.66e-48	0
1_0579	Vu08	36913487	A	C	A/C	A/C	+	NA	NA	0	0	0	1	0	0	1	0	1.73e-35	1
1_0580	Vu03	17528699	T	A	A/T	A/T	+	NA	NA	0	0	0	0	0	0	0	0	8.4e-27	0
1_0585	Vu07	21103695	A	T	A/T	A/T	+	Vu07	21103695	0	0	0	0	0	0	0	0	4.96e-55	0
1_0586	Vu09	37170620	A	T	A/T	A/T	+	NA	NA	0	0	0	0	0	0	0	0	1.73e-54	0
1_0587	Vu10	33548547	C	G	C/G	C/G	+	NA	NA	0	0	0	1	0	0	1	0	1.73e-54	1
1_0588	Vu08	35326974	G	A	A/G	A/G	+	Vu08	35326974	0	0	0	0	0	0	0	0	4.96e-55	0
1_0589	Vu07	5320099	A	G	A/G	A/G	+	Vu07	5320099	0	0	0	0	0	0	0	0	4.96e-55	0
1_0591	Vu03	2812399	A	T	A/T	A/T	-	Vu03	2812399	0	0	0	0	0	0	0	0	4.96e-55	0
1_0594	Vu03	45114158	A	C	A/C	A/C	+	Vu03	45114158	0	0	0	0	0	0	0	0	4.96e-55	0
1_0598	Vu10	30927052	A	G	A/G	A/G	+	Vu10	30927052	0	0	0	0	0	0	0	0	1.73e-54	0
1_0599	Vu07	39210957	G	A	A/G	A/G	+	Vu07	39210957	0	0	0	0	0	0	0	0	4.96e-55	0
1_0600	Vu04	17653610	C	T	T/C	A/G	-	NA	NA	0	0	0	0	0	0	0	0	4.97e-17	1
1_0601	Vu03	59397090	T	G	T/G	A/C	-	Vu03	59397090	0	0	0	0	0	0	0	0	4.96e-55	0
1_0602	Vu06	31854856	?	?	?	A/G	?	NA	NA	0	1	1	1	0	0	1	0	3.13e-51	1
1_0603	Vu04	993545	T	C	T/C	A/G	-	Vu04	993545	0	0	0	0	0	0	0	0	2.57e-52	0
1_0604	Vu03	40373174	T	A	A/T	A/T	+	Vu03	40373174	0	0	0	0	0	0	0	0	4.96e-55	0
1_0605	Vu08	1417890	C	A	A/C	A/C	+	Vu08	1417890	0	0	0	0	0	0	0	0	4.96e-55	0
1_0606	Vu04	39165230	C	T	T/C	A/G	-	Vu04	39165230	0	0	0	0	0	0	0	0	1.73e-54	0
1_0611	Vu07	39270597	A	C	A/C	A/C	+	Vu07	39270597	0	0	0	0	0	0	0	0	4.96e-55	0
1_0614	Vu05	9651112	C	A	A/C	A/C	+	NA	NA	0	0	0	0	0	0	0	0	1.42e-36	0
1_0616	Vu09	32513428	T	C	T/C	A/G	-	Vu09	32513428	0	0	0	0	0	0	0	0	7.36e-53	0
1_0617	Vu10	983589	C	G	C/G	C/G	-	NA	NA	0	0	0	0	0	0	0	0	8.96e-52	0
1_0618	Vu03	58459991	T	G	T/G	A/C	-	NA	NA	0	0	0	0	0	0	0	0	1.17e-37	0
1_0620	Vu05	11765515	C	T	T/C	A/G	-	NA	NA	0	0	0	0	0	0	0	0	1.73e-54	0
1_0621	Vu02	27795640	A	G	A/G	A/G	+	NA	NA	0	0	0	0	0	0	0	0	1.02e-44	0
1_0624	Vu08	3181561	T	A	A/T	A/T	-	NA	NA	0	0	0	0	0	0	0	0	6.04e-35	0
1_0625	Vu05	9354524	A	G	A/G	A/G	+	NA	NA	0	0	0	0	0	0	0	0	5.66e-48	0
1_0626	Vu03	61906722	C	T	T/C	A/G	-	Vu03	61906722	0	0	0	0	0	0	0	0	4.96e-55	0
1_0628	Vu10	31654283	C	G	C/G	C/G	+	Vu10	31654283	0	0	0	0	0	0	0	0	2.11e-53	0
1_0629	Vu04	37118905	T	A	A/T	A/T	+	Vu04	37118905	0	0	0	0	0	0	0	0	3.13e-51	0
1_0633	Vu07	34101245	T	C	T/C	A/G	-	Vu07	34101245	0	0	0	0	0	0	0	0	4.96e-55	0
1_0634	Vu11	36825434	G	A	A/G	A/G	+	Vu11	36825434	0	0	0	0	0	0	0	0	1.73e-54	0
1_0635	Vu06	33295277	C	T	T/C	A/G	-	Vu06	33295277	0	0	0	0	0	0	0	0	1.73e-54	0
1_0636	Vu03	8837794	A	G	A/G	A/G	+	NA	NA	0	0	0	0	0	0	0	0	8.39e-46	0
1_0637	Vu04	32464257	T	C	T/C	A/G	-	NA	NA	0	0	0	0	0	0	0	0	1.73e-54	0
1_0640	Vu05	5477407	T	C	T/C	A/G	-	NA	NA	0	0	0	1	0	0	1	0	1.33e-49	1
1_0641	Vu02	27381707	G	T	T/G	A/C	-	Vu02	27381707	0	0	0	0	0	0	0	0	8.96e-52	0
1_0642	Vu07	39507640	A	G	A/G	A/G	+	Vu07	39507640	0	0	0	0	0	0	0	0	1.73e-54	0
1_0643	Vu09	30244297	A	G	A/G	A/G	+	NA	NA	0	0	0	0	0	0	0	0	8.96e-52	0
1_0644	Vu02	24465710	G	A	A/G	A/G	+	Vu02	24465710	0	0	0	0	0	0	0	0	4.96e-55	0
1_0645	Vu05	7370620	C	G	C/G	C/G	+	Vu05	7370620	0	0	0	0	0	0	0	0	4.96e-55	0
1_0646	Vu01	33253663	A	T	A/T	A/T	+	NA	NA	0	0	0	0	0	0	0	0	3.13e-51	0
1_0647	Vu05	33347422	T	C	T/C	A/G	-	Vu05	33347422	0	0	0	0	0	0	0	0	4.96e-55	0
1_0648	Vu02	27146615	A	C	A/C	A/C	+	Vu02	27146615	0	0	0	0	0	0	0	0	5.3e-42	0
1_0649	Vu09	29365218	A	G	A/G	A/G	+	Vu09	29365218	0	0	0	0	0	0	0	0	4.96e-55	0
1_0650	Vu06	16180120	G	T	T/G	A/C	-	Vu06	16180120	0	0	0	0	0	0	0	0	6.04e-54	0
1_0652	Vu07	34445935	C	T	T/C	A/G	-	Vu07	34445935	0	0	0	0	0	0	0	0	6.04e-54	0
1_0654	Vu03	33373461	G	A	A/G	A/G	+	Vu03	33373461	0	0	0	0	0	0	0	0	4.96e-55	0
1_0656	Vu03	61761723	A	G	A/G	A/G	+	Vu03	61761723	0	0	0	0	0	0	0	0	6.04e-54	0
1_0657	Vu07	949751	C	T	T/C	A/G	-	Vu07	949751	0	0	0	0	0	0	0	0	4.96e-55	0
1_0658	Vu07	14993709	C	T	T/C	A/G	-	NA	NA	0	0	0	0	1	0	0	0	4.96e-55	1
1_0659	Vu02	23668640	G	A	A/G	A/G	+	Vu02	23668640	0	0	0	0	0	0	0	0	4.96e-55	0
1_0660	Vu06	27826891	A	G	A/G	A/G	+	Vu06	27826891	0	0	0	0	0	0	0	0	4.96e-55	0
1_0661	?	?	?	?	?	A/G	?	NA	NA	1	1	1	0	0	0	1	0	4.65e-11	1
1_0662	Vu08	25439590	A	G	A/G	A/G	+	Vu08	25439590	0	0	0	0	0	0	0	0	4.96e-55	0
1_0663	Vu02	26876293	T	C	T/C	A/G	-	NA	NA	0	0	0	0	0	0	0	0	4.96e-55	0
1_0665	Vu09	27894229	C	T	T/C	A/G	-	Vu09	27894229	0	0	0	0	0	0	0	0	2.11e-53	0
1_0666	Vu04	36182684	C	G	C/G	C/G	-	Vu04	36182684	0	0	0	0	0	0	1	0	4.96e-55	0
1_0667	Vu03	2503431	C	G	C/G	C/G	+	Vu03	2503431	0	0	0	0	0	0	0	0	4.96e-55	0
1_0670	Vu07	33369221	T	C	T/C	A/G	-	Vu07	33369221	0	0	0	0	0	0	0	0	4.96e-55	0
1_0671	Vu10	35746525	C	T	T/C	A/G	-	NA	NA	0	0	0	0	0	0	0	0	4.96e-55	0
1_0672	Vu01	4498886	T	A	A/T	A/T	-	Vu01	4498886	0	0	0	0	0	0	0	0	1.73e-54	0
1_0673	Vu01	4497139	C	T	T/C	A/G	-	Vu01	4497139	0	0	0	0	0	0	0	0	1.73e-54	0
1_0674	Vu07	33526745	A	G	A/G	A/G	+	Vu07	33526745	0	0	0	0	0	0	0	0	4.96e-55	0
1_0675	Vu06	29862114	C	T	T/C	A/G	-	Vu06	29862114	0	0	0	0	0	0	0	0	4.96e-55	0
1_0676	Vu01	17284293	T	C	T/C	A/G	-	NA	NA	0	0	0	0	0	0	0	0	9.58e-39	0
1_0677	Vu08	32453029	T	C	T/C	A/G	-	Vu08	32453029	0	0	0	0	0	0	0	0	2.11e-53	0
1_0678	Vu01	34752334	T	C	T/C	A/G	-	Vu01	34752334	0	0	0	0	0	0	0	0	4.96e-55	0
1_0679	Vu07	35781861	T	C	T/C	A/G	-	Vu07	35781861	0	0	0	0	0	0	0	0	4.96e-55	0
1_0681	Vu03	59016203	T	C	T/C	A/G	-	Vu03	59016203	0	0	0	0	0	0	0	0	4.96e-55	0
1_0682	Vu10	1460940	G	A	A/G	A/G	+	Vu10	1460940	0	0	0	0	0	0	0	0	4.96e-55	0
1_0684	Vu08	263699	C	A	A/C	A/C	+	Vu08	263699	0	0	0	0	0	0	0	0	4.96e-55	0
1_0686	Vu03	15133207	G	C	C/G	C/G	+	NA	NA	0	0	0	0	0	0	0	0	8.97e-33	0
1_0687	Vu07	24554459	A	G	A/G	A/G	+	Vu07	24554459	0	0	0	0	0	0	0	0	4.96e-55	0
1_0688	Vu06	33790905	G	A	A/G	A/G	+	NA	NA	0	0	0	0	0	0	0	0	4.96e-55	0
1_0690	Vu06	33312875	A	G	A/G	A/G	+	Vu06	33312875	0	0	0	0	0	0	0	0	4.96e-55	0
1_0691	Vu06	34117321	A	G	A/G	A/G	+	Vu06	34117321	0	0	0	0	0	0	0	0	4.96e-55	0
1_0692	Vu01	33624983	A	C	A/C	A/C	+	Vu01	33624983	0	0	0	0	0	0	0	0	4.96e-55	0
1_0693	Vu07	25461594	G	T	T/G	A/C	-	Vu07	25461594	0	0	0	0	0	0	1	0	3.13e-32	0
1_0694	Vu07	37156885	C	T	T/C	A/G	-	NA	NA	0	0	0	0	0	0	0	0	8.97e-33	0
1_0695	Vu07	34796776	C	A	A/C	A/C	+	Vu07	34796776	0	0	0	0	0	0	0	0	4.96e-55	0
1_0698	Vu07	5282400	C	T	T/C	A/G	-	Vu07	5282400	0	0	0	0	0	0	0	0	4.96e-55	0
1_0699	Vu01	39347030	G	C	C/G	C/G	+	Vu01	39347030	0	0	0	0	0	0	0	0	7.36e-34	0
1_0701	Vu06	26418270	A	C	A/C	A/C	+	Vu06	26418270	0	0	0	0	0	0	0	0	4.07e-37	0
1_0702	Vu04	588870	C	A	A/C	A/C	+	Vu04	588870	0	0	0	0	0	0	0	0	1.73e-54	0
1_0703	Vu11	866081	T	C	T/C	A/G	-	Vu11	866081	0	0	0	0	0	0	0	0	4.96e-55	0
1_0706	Vu06	23113055	C	T	T/C	A/G	-	Vu06	23113055	0	0	0	0	0	0	0	0	5.66e-48	0
1_0707	Vu03	54032571	C	A	A/C	A/C	+	Vu03	54032571	0	0	0	0	0	0	0	0	4.96e-55	0
1_0708	Vu02	25669428	T	C	T/C	A/G	-	Vu02	25669428	0	0	0	0	0	0	0	0	4.96e-55	0
1_0709	Vu07	37867393	C	T	T/C	A/G	-	NA	NA	0	0	0	0	0	0	0	0	1.17e-37	0
1_0710	Vu06	12354472	C	T	T/C	A/G	-	NA	NA	0	0	0	0	1	0	0	0	4.64e-49	1
1_0712	Vu11	39682964	C	T	T/C	A/G	-	Vu11	39682964	0	0	0	0	0	0	0	0	4.96e-55	0
1_0713	Vu03	11704533	C	T	T/C	A/G	-	Vu03	11704533	0	0	0	0	0	0	0	0	4.96e-55	0
1_0716	Vu07	22036050	T	C	T/C	A/G	-	Vu07	22036050	0	0	0	0	0	0	0	0	4.96e-55	0
1_0718	Vu03	46541263	T	C	T/C	A/G	-	Vu03	46541263	0	0	0	0	0	0	0	0	4.96e-55	0
1_0719	Vu02	7267256	C	T	T/C	A/G	-	Vu02	7267256	0	0	0	0	0	0	0	0	4.96e-55	0
1_0720	Vu11	40150734	T	C	T/C	A/G	-	Vu11	40150734	0	0	0	0	0	0	0	0	6.04e-54	0
1_0722	Vu04	9160017	C	A	A/C	A/C	+	Vu04	9160017	0	0	0	0	0	0	0	0	4.96e-55	0
1_0724	Vu03	1242154	T	C	T/C	A/G	-	Vu03	1242154	0	0	0	0	0	0	0	0	4.96e-55	0
1_0725	Vu05	8038900	C	T	T/C	A/G	-	Vu05	8038900	0	0	0	1	0	0	1	0	4.65e-30	1
1_0726	Vu05	4816976	A	G	A/G	A/G	+	NA	NA	0	0	0	0	0	0	0	0	2.25e-40	0
1_0727	Vu05	46620212	A	C	A/C	A/C	+	NA	NA	0	0	0	0	0	0	0	0	1.73e-54	0
1_0728	Vu11	38157360	T	G	T/G	A/C	-	Vu11	38157360	0	0	0	0	0	0	0	0	1.73e-54	0
1_0730	Vu10	16797525	C	T	T/C	A/G	-	NA	NA	0	0	0	0	0	0	0	0	4.64e-49	0
1_0731	Vu05	47264929	T	A	A/T	A/T	-	NA	NA	0	0	0	0	0	0	0	0	4.96e-55	0
1_0732	Vu06	31624666	C	T	T/C	A/G	-	Vu06	31624666	0	0	0	0	0	0	0	0	4.96e-55	0
1_0733	Vu08	37875535	C	T	T/C	A/G	-	Vu08	37875535	0	0	0	0	0	0	0	0	1.52e-42	0
1_0734	Vu05	2176223	A	C	A/C	A/C	+	Vu05	2176223	0	0	0	0	0	0	0	0	4.96e-55	0
1_0736	Vu06	19461801	T	A	A/T	A/T	+	Vu06	19461801	0	0	0	0	0	0	0	0	4.96e-55	0
1_0737	Vu05	47026048	A	C	A/C	A/C	+	NA	NA	0	0	0	0	0	0	0	0	2.25e-40	0
1_0739	Vu10	26034166	G	T	T/G	A/C	-	Vu10	26034166	0	0	0	0	0	0	0	0	4.96e-55	0
1_0740	Vu03	17744978	C	T	T/C	A/G	-	Vu03	17744978	0	0	0	0	0	0	0	0	4.96e-55	0
1_0741	Vu07	29186911	A	G	A/G	A/G	+	Vu07	29186911	0	0	0	0	0	0	0	0	4.96e-55	0
1_0742	Vu05	43634801	T	A	A/T	A/T	+	NA	NA	0	0	0	0	0	0	0	0	4.96e-55	0
1_0746	Vu01	41454488	T	G	T/G	A/C	-	Vu01	41454488	0	0	0	0	0	0	0	0	4.96e-55	0
1_0748	Vu05	43327318	G	A	A/G	A/G	+	Vu05	43327318	0	0	0	0	0	0	1	0	5.3e-42	0
1_0749	Vu05	1095550	C	G	C/G	C/G	-	Vu05	1095550	0	0	0	0	0	0	0	0	4.96e-55	0
1_0750	Vu09	40799448	A	C	A/C	A/C	+	Vu09	40799448	0	0	0	0	0	0	0	0	1.73e-54	0
1_0751	Vu06	33073472	C	T	T/C	A/G	-	NA	NA	0	0	0	0	0	0	0	0	7.36e-53	0
1_0752	Vu11	8767001	C	G	C/G	C/G	+	Vu11	8767001	0	0	0	0	0	0	0	0	4.96e-55	0
1_0753	Vu07	35851334	T	A	A/T	A/T	-	NA	NA	0	0	0	0	0	0	0	0	2.57e-52	0
1_0754	Vu10	24868434	T	C	T/C	A/G	-	Vu10	24868434	0	0	0	0	0	0	0	0	4.96e-55	0
1_0755	Vu02	25407366	G	C	C/G	C/G	-	Vu02	25407366	0	0	0	0	0	0	0	0	4.96e-55	0
1_0756	Vu01	29376009	G	A	A/G	A/G	+	Vu01	29376009	0	0	0	0	0	0	0	0	1.73e-54	0
1_0757	Vu04	3278476	G	T	T/G	A/C	-	Vu04	3278476	0	0	0	0	0	0	0	0	4.96e-55	0
1_0758	Vu03	12871554	A	G	A/G	A/G	+	Vu03	12871554	0	0	0	0	0	0	0	0	4.96e-55	0
1_0759	Vu10	30480174	C	A	A/C	A/C	+	Vu10	30480174	0	0	0	0	0	0	0	0	4.96e-55	0
1_0760	Vu06	25380634	G	A	A/G	A/G	+	Vu06	25380634	0	0	0	0	0	0	0	0	4.96e-55	0
1_0762	Vu09	18088488	A	G	A/G	A/G	+	NA	NA	0	0	0	0	0	0	0	0	4.96e-55	0
1_0763	Vu02	2613239	C	T	T/C	A/G	-	Vu02	2613239	0	0	0	0	0	0	0	0	4.96e-55	0
1_0764	Vu03	201114	G	T	T/G	A/C	-	Vu03	201114	0	0	0	1	0	0	1	0	1.73e-35	1
1_0765	Vu06	19909619	C	T	T/C	A/G	-	NA	NA	0	0	0	0	0	0	0	0	1.73e-54	0
1_0769	Vu03	48642464	T	C	T/C	A/G	-	Vu03	48642464	0	0	0	0	0	0	0	0	4.96e-55	0
1_0770	Vu06	18676994	T	C	T/C	A/G	-	NA	NA	0	0	0	0	0	0	0	0	4.96e-55	0
1_0771	Vu09	7080322	C	A	A/C	A/C	+	Vu09	7080322	0	0	0	0	0	0	0	0	1.73e-54	0
1_0772	Vu03	52032687	G	A	A/G	A/G	+	NA	NA	0	0	0	0	0	0	0	0	1.73e-35	0
1_0773	Vu07	36974009	G	A	A/G	A/G	+	Vu07	36974009	0	0	0	0	0	0	0	0	4.96e-55	0
1_0774	Vu01	31018769	C	T	T/C	A/G	-	Vu01	31018769	0	0	0	0	0	0	0	0	4.96e-55	0
1_0775	Vu05	1566360	C	G	C/G	C/G	-	Vu05	1566360	0	0	0	0	0	0	0	0	6.04e-54	0
1_0776	Vu03	56756860	G	A	A/G	A/G	+	Vu03	56756860	0	0	0	0	0	0	0	0	4.96e-55	0
1_0779	Vu03	1912563	A	G	A/G	A/G	+	Vu03	1912563	0	0	0	0	0	0	0	0	4.96e-55	0
1_0782	Vu05	877109	G	A	A/G	A/G	+	NA	NA	0	0	0	1	0	0	1	0	3.81e-31	1
1_0784	Vu05	9591404	G	A	A/G	A/G	+	Vu05	9591404	0	0	0	0	0	0	0	0	1.73e-54	0
1_0785	Vu08	7178718	C	T	T/C	A/G	-	NA	NA	0	0	0	0	0	0	0	0	6.04e-54	0
1_0787	Vu04	42233200	G	A	A/G	A/G	+	Vu04	42233200	0	0	0	0	0	0	0	0	4.96e-55	0
1_0788	Vu03	12281762	G	A	A/G	A/G	+	Vu03	12281762	0	0	0	0	0	0	0	0	1.73e-54	0
1_0790	Vu05	1519725	C	T	T/C	A/G	-	Vu05	1519725	0	0	0	0	0	0	0	0	4.96e-55	0
1_0791	Vu07	30217857	T	C	T/C	A/G	-	Vu07	30217857	0	0	0	0	0	0	0	0	6.04e-54	0
1_0792	Vu07	4667632	A	G	A/G	A/G	+	Vu07	4667632	0	0	0	0	0	0	0	0	4.96e-55	0
1_0794	Vu06	25805687	G	A	A/G	A/G	+	Vu06	25805687	0	0	0	0	0	0	0	0	4.96e-55	0
1_0795	Vu11	38464264	A	T	A/T	A/T	+	Vu11	38464264	0	0	0	0	0	0	0	0	4.96e-55	0
1_0797	Vu09	29348392	A	G	A/G	A/G	+	Vu09	29348392	0	0	0	0	0	0	0	0	4.96e-55	0
1_0800	Vu08	28495393	C	G	C/G	C/G	+	Vu08	28495393	0	0	0	0	0	0	0	0	1.73e-54	0
1_0802	Vu04	7508609	A	G	A/G	A/G	+	NA	NA	0	0	0	0	0	0	0	0	4.96e-55	0
1_0803	Vu01	2324484	T	C	T/C	A/G	-	Vu01	2324484	0	0	0	0	0	0	0	0	1.73e-54	0
1_0804	Vu01	39914251	C	A	A/C	A/C	+	Vu01	39914251	0	0	0	0	0	0	0	0	1.73e-54	0
1_0805	Vu04	1410660	A	G	A/G	A/G	+	NA	NA	0	0	0	0	0	0	1	0	1.09e-50	0
1_0806	Vu08	1950112	G	A	A/G	A/G	+	Vu08	1950112	0	0	0	0	0	0	0	0	4.96e-55	0
1_0807	Vu09	25706004	C	G	C/G	C/G	+	Vu09	25706004	0	0	0	0	0	0	0	0	4.96e-55	0
1_0811	Vu05	45510679	A	T	A/T	A/T	-	Vu05	45510679	0	0	0	0	0	0	0	0	1.02e-44	0
1_0812	Vu03	49444952	C	A	A/C	A/C	+	NA	NA	0	0	0	0	0	0	0	0	4.96e-55	0
1_0815	Vu07	38974832	G	T	T/G	A/C	-	Vu07	38974832	0	0	0	0	1	0	1	0	1.73e-54	1
1_0816	Vu04	41984899	A	G	A/G	A/G	+	NA	NA	0	0	0	0	0	0	0	0	7.36e-53	0
1_0817	Vu05	9787497	C	T	T/C	A/G	-	Vu05	9787497	0	0	0	0	0	0	0	0	6.04e-54	0
1_0819	Vu08	4616655	T	A	A/T	A/T	+	Vu08	4616655	0	0	0	0	0	0	0	0	4.96e-55	0
1_0820	Vu03	51956447	C	T	T/C	A/G	-	Vu03	51956447	0	0	0	0	0	0	0	0	4.96e-55	0
1_0823	Vu06	32612012	C	A	A/C	A/C	+	Vu06	32612012	0	0	0	0	0	0	0	0	4.96e-55	0
1_0824	Vu02	31565751	T	A	A/T	A/T	+	Vu02	31565751	0	0	0	0	0	0	0	0	4.96e-55	0
1_0826	Vu01	33485924	T	A	A/T	A/T	+	Vu01	33485924	0	0	0	0	0	0	0	0	4.96e-55	0
1_0827	Vu05	47458659	G	C	C/G	C/G	-	NA	NA	0	0	0	0	0	0	0	0	4.96e-55	0
1_0830	Vu06	28045204	C	T	T/C	A/G	-	Vu06	28045204	0	0	0	0	0	0	0	0	4.96e-55	0
1_0831	Vu03	37434523	C	A	A/C	A/C	+	Vu03	37434523	0	0	0	0	0	0	0	0	1.73e-54	0
1_0833	Vu10	26735545	C	T	T/C	A/G	-	NA	NA	0	0	0	0	0	0	0	0	1.02e-44	0
1_0834	Vu07	40509315	A	G	A/G	A/G	+	Vu07	40509315	0	0	0	0	0	0	0	0	1.73e-54	0
1_0835	Vu05	45611871	C	G	C/G	C/G	-	NA	NA	0	0	0	0	0	0	0	0	4.96e-55	0
1_0837	Vu05	2758613	T	A	A/T	A/T	-	NA	NA	0	0	0	0	0	0	0	0	2.93e-45	0
1_0838	Vu09	34750394	A	C	A/C	A/C	+	NA	NA	0	0	0	0	0	0	0	0	5.3e-42	0
1_0839	Vu08	31128214	G	C	C/G	C/G	+	Vu08	31128214	0	0	0	0	0	0	0	0	1.73e-54	0
1_0840	Vu10	25636052	C	G	C/G	C/G	+	Vu10	25636052	0	0	0	0	0	0	0	0	1.73e-54	0
1_0842	Vu09	972787	T	C	T/C	A/G	-	Vu09	972787	0	0	0	0	0	0	0	0	4.96e-55	0
1_0843	Vu03	19793339	G	A	A/G	A/G	+	NA	NA	0	0	0	1	0	0	1	0	1.33e-30	1
1_0844	Vu11	32099910	A	T	A/T	A/T	+	NA	NA	0	0	0	0	1	0	0	0	4.96e-55	1
1_0847	Vu01	30156277	T	A	A/T	A/T	+	NA	NA	0	0	0	0	0	0	0	0	1.73e-54	0
1_0851	Vu10	3953433	G	A	A/G	A/G	+	Vu10	3953433	0	0	0	0	0	0	0	0	4.96e-55	0
1_0853	Vu03	992737	T	C	T/C	A/G	-	NA	NA	0	0	0	1	0	0	1	0	4.96e-55	1
1_0854	Vu01	1879586	C	G	C/G	C/G	+	Vu01	1879586	0	0	0	0	0	0	0	0	2.11e-53	0
1_0856	Vu01	38932333	T	G	T/G	A/C	-	Vu01	38932333	0	0	0	0	0	0	0	0	4.96e-55	0
1_0857	Vu11	38569277	G	T	T/G	A/C	-	Vu11	38569277	0	0	0	0	0	0	0	0	1.42e-36	0
1_0858	Vu09	1501022	C	G	C/G	C/G	+	NA	NA	0	0	0	0	0	0	0	0	1.73e-54	0
1_0859	Vu04	27917426	C	T	T/C	A/G	-	NA	NA	0	0	0	0	0	0	0	0	4.96e-55	0
1_0860	Vu06	26955713	G	C	C/G	C/G	+	Vu06	26955713	0	0	0	0	0	0	0	0	1.52e-42	0
1_0861	Vu10	2112789	T	C	T/C	A/G	-	Vu10	2112789	0	0	0	0	0	0	0	0	8.96e-52	0
1_0864	Vu02	29512243	C	T	T/C	A/G	-	Vu02	29512243	0	0	0	0	0	0	0	0	4.96e-55	0
1_0865	Vu10	33904300	C	T	T/C	A/G	-	Vu10	33904300	0	0	0	0	0	0	0	0	6.04e-54	0
1_0866	Vu08	34735735	G	T	T/G	A/C	-	Vu08	34735735	0	0	0	0	0	0	0	0	4.96e-55	0
1_0867	Vu11	38870276	C	G	C/G	C/G	+	Vu11	38870276	0	0	0	0	0	0	0	0	4.96e-55	0
1_0871	Vu06	29866311	G	A	A/G	A/G	+	Vu06	29866311	0	0	0	0	0	0	0	0	4.96e-55	0
1_0872	Vu08	28401336	A	G	A/G	A/G	+	Vu08	28401336	0	0	0	0	0	0	0	0	4.96e-55	0
1_0874	Vu01	33274432	G	A	A/G	A/G	+	Vu01	33274432	0	0	0	0	0	0	0	0	4.96e-55	0
1_0875	Vu01	41956141	A	G	A/G	A/G	+	Vu01	41956141	0	0	0	0	0	0	0	0	4.96e-55	0
1_0876	Vu05	22989086	A	T	A/T	A/T	-	Vu05	22989086	0	0	0	0	0	0	0	0	4.96e-55	0
1_0877	Vu08	29645584	G	A	A/G	A/G	+	NA	NA	0	0	0	0	0	0	0	0	2.11e-53	0
1_0879	Vu08	34907239	T	A	A/T	A/T	+	Vu08	34907239	0	0	0	0	0	0	0	0	1.73e-54	0
1_0880	Vu06	22501524	G	C	C/G	C/G	+	Vu06	22501524	0	0	0	0	0	0	0	0	3.13e-51	0
1_0881	Vu02	14331758	A	G	A/G	A/G	+	Vu02	14331758	0	0	0	0	0	0	0	0	4.96e-55	0
1_0882	Vu03	60030391	G	A	A/G	A/G	+	Vu03	60030391	0	0	0	0	0	0	0	0	1.73e-54	0
1_0883	Vu02	28259365	C	T	T/C	A/G	-	Vu02	28259365	0	0	0	0	0	0	0	0	4.96e-55	0
1_0884	Vu02	27604474	C	T	T/C	A/G	-	Vu02	27604474	0	0	0	0	0	0	0	0	1.73e-54	0
1_0885	Vu07	36906036	T	C	T/C	A/G	-	Vu07	36906036	0	0	0	0	0	0	0	0	1.73e-54	0
1_0888	Vu01	1138175	G	A	A/G	A/G	+	Vu01	1138175	0	0	0	0	0	0	0	0	1.52e-42	0
1_0889	Vu08	36787332	G	C	C/G	C/G	-	Vu08	36787332	0	0	0	0	0	0	0	0	2.57e-52	0
1_0891	Vu01	41569647	T	A	A/T	A/T	+	NA	NA	0	0	0	0	0	0	0	0	4.96e-55	0
1_0892	Vu09	30378316	G	A	A/G	A/G	+	NA	NA	0	0	0	0	0	0	0	0	1.98e-28	0
1_0893	Vu03	52195249	C	G	C/G	C/G	-	NA	NA	0	0	0	0	0	0	0	0	3.57e-44	0
1_0894	Vu04	1635609	G	C	C/G	C/G	+	Vu04	1635609	0	0	0	0	0	0	0	0	2.57e-52	0
1_0895	Vu06	27287861	C	G	C/G	C/G	-	NA	NA	0	0	0	0	0	0	0	0	1.09e-31	0
1_0897	Vu06	27109656	G	T	T/G	A/C	-	Vu06	27109656	0	0	0	0	0	0	0	0	4.96e-55	0
1_0900	Vu03	48394714	C	T	T/C	A/G	-	Vu03	48394714	0	0	0	0	0	0	0	0	6.45e-41	0
1_0905	Vu04	1218736	G	A	A/G	A/G	+	NA	NA	0	0	0	0	0	0	0	0	3.57e-44	0
1_0906	Vu02	25357641	T	A	A/T	A/T	+	Vu02	25357641	0	0	0	0	0	0	0	0	4.96e-55	0
1_0908	Vu06	33090294	G	A	A/G	A/G	+	NA	NA	0	0	0	0	0	0	0	0	5.3e-42	0
1_0910	Vu01	37174813	T	C	T/C	A/G	-	Vu01	37174813	0	0	0	0	0	0	0	0	4.96e-55	0
1_0911	Vu06	29024717	C	A	A/C	A/C	+	NA	NA	0	0	0	0	0	0	0	0	6.04e-54	0
1_0912	Vu02	25345344	T	C	T/C	A/G	-	NA	NA	0	0	0	0	0	0	0	0	4.64e-49	0
1_0916	Vu05	577912	C	G	C/G	C/G	-	NA	NA	0	0	0	0	0	0	0	0	3.81e-50	0
1_0917	Vu02	27317187	G	A	A/G	A/G	+	Vu02	27317187	0	0	0	0	0	0	0	0	4.96e-55	0
1_0918	Vu09	17284443	C	T	T/C	A/G	-	Vu09	17284443	0	0	0	0	0	0	0	0	3.13e-51	0
1_0919	Vu06	30223034	C	T	T/C	A/G	-	NA	NA	0	0	0	0	0	0	0	0	1.33e-49	0
1_0921	Vu03	58882498	T	C	T/C	A/G	-	Vu03	58882498	0	0	0	0	0	0	0	0	2.11e-53	0
1_0923	Vu08	37813166	T	C	T/C	A/G	-	Vu08	37813166	0	0	0	0	0	0	0	0	6.04e-54	0
1_0924	Vu08	34636865	A	G	A/G	A/G	+	Vu08	34636865	0	0	0	0	0	0	0	1	4.96e-55	0
1_0926	Vu08	30955945	A	G	A/G	A/G	+	Vu08	30955945	0	0	0	0	0	0	0	0	1.73e-54	0
1_0927	Vu06	33219610	C	T	T/C	A/G	-	NA	NA	0	0	0	0	0	0	0	0	4.64e-49	0
1_0928	Vu05	3696466	T	G	T/G	A/C	-	Vu05	3696466	0	0	0	0	0	0	0	0	6.89e-47	0
1_0930	Vu10	15600523	G	C	C/G	C/G	-	NA	NA	0	0	0	0	0	0	1	0	7.36e-53	0
1_0931	Vu02	32252542	G	T	T/G	A/C	-	NA	NA	0	0	0	0	0	0	0	0	4.96e-55	0
1_0932	Vu04	31162340	C	A	A/C	A/C	+	NA	NA	0	0	0	0	0	0	0	0	2.4e-46	0
1_0933	Vu06	17968579	T	C	T/C	A/G	-	Vu06	17968579	0	0	0	0	0	0	0	0	1.73e-54	0
1_0934	Vu07	21490870	G	C	C/G	C/G	+	Vu07	21490870	0	0	0	0	0	0	0	0	4.96e-55	0
1_0937	Vu03	2542957	G	C	C/G	C/G	-	Vu03	2542957	0	0	0	0	0	0	0	0	1.73e-54	0
1_0938	Vu03	37633185	C	T	T/C	A/G	-	Vu03	37633185	0	0	0	0	0	0	0	0	4.96e-55	0
1_0939	Vu06	29860413	C	A	A/C	A/C	+	Vu06	29860413	0	0	0	0	0	0	0	0	4.96e-55	0
1_0940	Vu04	249558	G	A	A/G	A/G	+	Vu04	249558	0	0	0	0	0	0	0	0	4.96e-55	0
1_0942	Vu03	4001409	T	C	T/C	A/G	-	Vu03	4001409	0	0	0	0	0	0	0	0	5.66e-48	0
1_0943	Vu06	23329301	G	A	A/G	A/G	+	Vu06	23329301	0	0	0	0	0	0	0	0	4.96e-55	0
1_0944	Vu02	32443841	T	A	A/T	A/T	-	Vu02	32443841	0	0	0	0	0	0	0	0	4.96e-55	0
1_0945	Vu08	34363933	T	C	T/C	A/G	-	Vu08	34363933	0	0	0	0	0	0	0	0	4.96e-55	0
1_0946	Vu03	63722354	T	G	T/G	A/C	-	Vu03	63722354	0	0	0	0	0	0	0	0	4.96e-55	0
1_0948	Vu11	802492	C	T	T/C	A/G	-	Vu11	802492	0	0	0	0	0	0	0	0	4.96e-55	0
1_0949	Vu11	39201063	G	A	A/G	A/G	+	NA	NA	0	0	0	0	0	0	0	0	5.66e-48	0
1_0950	Vu05	38819425	C	T	T/C	A/G	-	Vu05	38819425	0	0	0	0	0	0	0	0	4.96e-55	0
1_0951	Vu03	59938443	T	C	T/C	A/G	-	NA	NA	0	0	0	1	0	0	1	0	1.62e-29	1
1_0952	Vu10	16700517	G	A	A/G	A/G	+	Vu10	16700517	0	0	0	0	0	0	0	0	2.57e-52	0
1_0953	Vu03	35175101	C	T	T/C	A/G	-	Vu03	35175101	0	0	0	0	0	0	0	0	4.96e-55	0
1_0954	Vu04	24923126	G	T	T/G	A/C	-	Vu04	24923126	0	0	0	0	0	0	0	0	4.96e-55	0
1_0957	Vu09	36873018	G	C	C/G	C/G	-	NA	NA	0	0	0	0	0	0	0	0	2.74e-39	0
1_0959	Vu03	22113336	A	G	A/G	A/G	+	Vu03	22113336	0	0	0	0	0	0	0	0	4.96e-55	0
1_0960	Vu10	7047445	G	A	A/G	A/G	+	NA	NA	0	0	0	0	0	0	0	0	5.66e-48	0
1_0961	Vu04	4655653	G	A	A/G	A/G	+	NA	NA	0	0	0	0	0	0	0	0	4.96e-55	0
1_0962	Vu06	31806968	T	C	T/C	A/G	-	Vu06	31806968	0	0	0	0	0	0	0	0	4.96e-55	0
1_0964	Vu03	46733109	A	C	A/C	A/C	+	Vu03	46733109	0	0	0	0	0	0	0	0	4.96e-55	0
1_0965	Vu11	38970247	C	T	T/C	A/G	-	Vu11	38970247	0	0	0	0	0	0	0	0	4.96e-55	0
1_0966	Vu04	28033286	C	T	T/C	A/G	-	NA	NA	0	0	0	0	0	0	0	0	1.73e-54	0
1_0967	Vu09	42132030	G	C	C/G	C/G	+	NA	NA	0	0	0	0	0	0	0	0	2.11e-53	0
1_0968	Vu03	26705019	T	C	T/C	A/G	-	Vu03	26705019	0	0	0	0	0	0	0	0	4.96e-55	0
1_0969	Vu01	3275795	T	C	T/C	A/G	-	Vu01	3275795	0	0	0	0	0	0	0	0	4.96e-55	0
1_0970	Vu04	3858535	A	G	A/G	A/G	+	NA	NA	0	0	0	0	0	0	0	0	1.33e-49	0
1_0971	Vu03	21774778	A	G	A/G	A/G	+	Vu03	21774778	0	0	0	0	0	0	0	0	4.96e-55	0
1_0972	Vu05	20234144	G	A	A/G	A/G	+	NA	NA	0	0	0	0	0	0	0	0	4.96e-55	0
1_0973	Vu01	2265659	G	T	T/G	A/C	-	Vu01	2265659	0	0	0	0	0	0	0	0	4.96e-55	0
1_0974	Vu08	37251963	G	A	A/G	A/G	+	Vu08	37251963	0	0	0	0	0	0	0	0	1.62e-48	0
1_0975	Vu06	22537746	C	A	A/C	A/C	+	NA	NA	0	0	0	0	0	0	0	0	4.96e-55	0
1_0976	Vu01	4029644	C	T	T/C	A/G	-	Vu01	4029644	0	0	0	0	0	0	0	0	1.73e-54	0
1_0977	Vu10	40978754	C	A	A/C	A/C	+	Vu10	40978754	0	0	0	0	0	0	0	0	1.73e-54	0
1_0979	Vu08	2626470	C	A	A/C	A/C	+	Vu08	2626470	0	0	0	0	0	0	0	0	1.09e-31	0
1_0981	Vu10	34316796	G	A	A/G	A/G	+	Vu10	34316796	0	0	0	0	0	0	0	0	4.96e-55	0
1_0983	Vu02	24895085	C	T	T/C	A/G	-	Vu02	24895085	0	0	0	0	0	0	0	0	4.96e-55	0
1_0984	Vu03	42118037	G	A	A/G	A/G	+	NA	NA	0	0	0	0	0	0	0	0	1.02e-44	0
1_0985	Vu07	31027778	T	A	A/T	A/T	-	Vu07	31027778	0	0	0	0	0	0	0	0	4.96e-55	0
1_0986	Vu08	25446884	T	C	T/C	A/G	-	Vu08	25446884	0	0	0	1	0	0	1	0	1.73e-54	1
1_0987	Vu11	37495838	C	T	T/C	A/G	-	Vu11	37495838	0	0	0	0	0	0	0	0	4.96e-55	0
1_0988	Vu05	46445452	T	C	T/C	A/G	-	NA	NA	0	0	0	1	0	0	1	0	6.9e-28	1
1_0989	Vu03	61871854	G	A	A/G	A/G	+	NA	NA	0	0	0	0	0	0	0	0	3.34e-38	0
1_0992	Vu01	37320746	C	G	C/G	C/G	+	Vu01	37320746	0	0	0	0	0	0	0	0	4.96e-55	0
1_0994	Vu07	27329430	T	C	T/C	A/G	-	Vu07	27329430	0	0	0	0	0	0	0	0	1.73e-54	0
1_0996	Vu04	16415853	C	T	T/C	A/G	-	Vu04	16415853	0	0	0	0	0	0	0	0	4.96e-55	0
1_0998	Vu08	35351422	A	T	A/T	A/T	+	NA	NA	0	0	0	0	0	0	0	0	4.96e-55	0
1_0999	Vu10	3693426	A	G	A/G	A/G	+	NA	NA	0	0	0	1	0	0	1	0	6.05e-16	1
1_1001	Vu08	2933572	G	A	A/G	A/G	+	NA	NA	0	0	0	0	0	0	0	0	7.36e-53	0
1_1003	Vu08	329629	A	G	A/G	A/G	+	Vu08	329629	0	0	0	0	0	0	0	0	6.04e-54	0
1_1005	Vu03	19596125	C	A	A/C	A/C	+	Vu03	19596125	0	0	0	0	0	0	0	0	4.96e-55	0
1_1006	Vu07	40088214	G	T	T/G	A/C	-	Vu07	40088214	0	0	0	0	0	0	0	0	1.73e-54	0
1_1007	Vu06	2252990	C	T	T/C	A/G	-	NA	NA	0	0	0	0	0	0	0	0	1.73e-35	0
1_1008	Vu09	5851672	G	C	C/G	C/G	-	Vu09	5851672	0	0	0	0	0	0	0	0	4.96e-55	0
1_1010	Vu09	41910760	C	T	T/C	A/G	-	NA	NA	0	0	0	0	1	0	0	0	4.96e-55	1
1_1012	Vu06	23277930	T	C	T/C	A/G	-	NA	NA	0	0	0	1	0	0	1	0	7.36e-34	1
1_1013	Vu01	36896929	C	T	T/C	A/G	-	Vu01	36896929	0	0	0	0	0	0	0	0	4.96e-55	0
1_1014	Vu02	6473598	G	C	C/G	C/G	-	Vu02	6473598	0	0	0	0	0	0	0	0	4.96e-55	0
1_1015	Vu03	47340917	A	G	A/G	A/G	+	Vu03	47340917	0	0	0	0	0	0	0	0	4.96e-55	0
1_1016	Vu11	40461493	C	G	C/G	C/G	+	Vu11	40461493	0	0	0	0	0	0	0	0	1.97e-47	0
1_1017	Vu10	37521732	C	T	T/C	A/G	-	NA	NA	0	0	0	0	0	0	0	0	4.96e-55	0
1_1018	Vu10	28477221	A	C	A/C	A/C	+	Vu10	28477221	0	0	0	0	0	0	0	0	4.96e-55	0
1_1020	Vu06	26569012	A	G	A/G	A/G	+	Vu06	26569012	0	0	0	0	0	0	0	0	1.73e-54	0
1_1021	Vu07	38790025	G	C	C/G	C/G	+	Vu07	38790025	0	0	0	0	0	0	0	0	4.96e-55	0
1_1022	Vu03	12862777	T	C	T/C	A/G	-	Vu03	12862777	0	0	0	0	0	0	0	0	4.96e-55	0
1_1023	Vu03	11882117	A	G	A/G	A/G	+	NA	NA	0	0	0	0	0	0	0	0	1.52e-42	0
1_1024	Vu03	9005056	C	T	T/C	A/G	-	NA	NA	0	0	0	0	0	0	0	0	4.07e-37	0
1_1025	Vu10	33962480	C	T	T/C	A/G	-	Vu10	33962480	0	0	0	0	0	0	0	0	4.96e-55	0
1_1026	Vu02	22513181	A	C	A/C	A/C	+	Vu02	22513181	0	0	0	0	0	0	0	0	4.96e-55	0
1_1027	Vu03	39288625	C	T	T/C	A/G	-	NA	NA	0	0	0	0	0	0	0	0	2.96e-51	0
1_1028	Vu03	58304142	C	T	T/C	A/G	-	Vu03	58304142	0	0	0	0	0	0	0	0	2.93e-45	0
1_1033	Vu07	30762588	A	G	A/G	A/G	+	Vu07	30762588	0	0	0	0	0	0	0	0	4.96e-55	0
1_1034	Vu01	2107419	G	A	A/G	A/G	+	Vu01	2107419	0	0	0	0	0	0	0	0	4.96e-55	0
1_1035	Vu02	27092122	A	G	A/G	A/G	+	Vu02	27092122	0	0	0	0	0	0	0	0	3.57e-44	0
1_1037	Vu03	1502712	A	G	A/G	A/G	+	Vu03	1502712	0	0	0	0	0	0	0	0	1.73e-54	0
1_1038	Vu11	36454135	T	C	T/C	A/G	-	NA	NA	0	0	0	0	0	0	0	0	7.36e-53	0
1_1039	Vu07	35686199	A	T	A/T	A/T	-	Vu07	35686199	0	0	0	0	0	0	1	0	4.96e-55	0
1_1041	Vu10	8849513	A	T	A/T	A/T	-	Vu10	8849513	0	0	0	0	0	0	0	0	4.96e-55	0
1_1042	Vu06	22481486	T	C	T/C	A/G	-	Vu06	22481486	0	0	0	0	0	0	0	0	4.96e-55	0
1_1043	Vu06	20613989	A	C	A/C	A/C	+	Vu06	20613989	0	0	0	0	0	0	0	0	4.96e-55	0
1_1045	Vu10	14003152	C	T	T/C	A/G	-	NA	NA	0	0	0	1	0	0	1	0	1.25e-24	1
1_1047	Vu03	61260693	A	G	A/G	A/G	+	Vu03	61260693	0	0	0	1	0	0	1	0	4.96e-55	1
1_1048	Vu07	20385171	A	T	A/T	A/T	-	Vu07	20385171	0	0	0	0	0	0	0	0	4.96e-55	0
1_1049	Vu10	35751191	A	G	A/G	A/G	+	Vu10	35751191	0	0	0	0	0	0	0	0	4.96e-55	0
1_1056	Vu03	5358635	C	G	C/G	C/G	+	Vu03	5358635	0	0	0	0	0	0	0	0	4.96e-55	0
1_1057	Vu02	27023653	C	G	C/G	C/G	+	Vu02	27023653	0	0	0	0	0	0	0	0	4.96e-55	0
1_1058	?	?	?	?	?	A/G	?	NA	NA	1	1	1	0	1	0	0	0	1.73e-16	1
1_1059	Vu07	22712725	A	T	A/T	A/T	-	Vu07	22712725	0	0	0	0	0	0	0	0	1.73e-54	0
1_1060	Vu02	28340953	G	A	A/G	A/G	+	Vu02	28340953	0	0	0	0	0	0	0	0	4.96e-55	0
1_1063	Vu07	37731707	T	A	A/T	A/T	+	Vu07	37731707	0	0	0	0	0	0	1	0	4.96e-55	0
1_1067	Vu07	1490058	G	A	A/G	A/G	+	Vu07	1490058	0	0	0	0	0	0	0	0	4.96e-55	0
1_1069	Vu11	848744	G	A	A/G	A/G	+	NA	NA	0	0	0	0	0	0	0	0	2.11e-34	0
1_1070	Vu06	11013692	G	A	A/G	A/G	+	NA	NA	0	0	0	0	0	0	0	0	2.93e-45	0
1_1072	Vu03	5182882	A	G	A/G	A/G	+	Vu03	5182882	0	0	0	0	0	0	0	0	4.96e-55	0
1_1073	Vu03	64242402	C	T	T/C	A/G	-	NA	NA	0	0	0	0	0	0	0	0	1.33e-49	0
1_1074	Vu08	5283100	A	G	A/G	A/G	+	NA	NA	0	0	0	0	1	0	0	0	4.96e-55	1
1_1075	Vu03	37287954	C	T	T/C	A/G	-	Vu03	37287954	0	0	0	0	0	0	0	0	4.96e-55	0
1_1076	Vu10	34326474	C	T	T/C	A/G	-	Vu10	34326474	0	0	0	0	0	0	0	0	1.73e-54	0
1_1077	Vu06	27067476	G	T	T/G	A/C	-	Vu06	27067476	0	0	0	0	0	0	0	0	4.96e-55	0
1_1079	Vu03	52401515	A	G	A/G	A/G	+	Vu03	52401515	0	0	0	0	0	0	0	0	1.73e-54	0
1_1080	Vu06	25616322	C	A	A/C	A/C	+	Vu06	25616322	0	0	0	0	0	0	0	0	4.96e-55	0
1_1082	Vu06	32527920	A	G	A/G	A/G	+	Vu06	32527920	0	0	0	1	0	0	1	0	4.65e-30	1
1_1083	Vu01	30854430	?	?	?	A/G	?	NA	NA	0	1	1	1	0	0	1	0	3.13e-32	1
1_1085	Vu03	40505026	G	A	A/G	A/G	+	NA	NA	0	0	0	0	0	0	0	0	2.25e-40	0
1_1086	Vu07	7917113	T	A	A/T	A/T	+	NA	NA	0	0	0	0	0	0	0	0	4.9e-42	0
1_1087	Vu03	40804987	G	A	A/G	A/G	+	Vu03	40804987	0	0	0	0	0	0	0	0	4.96e-55	0
1_1088	Vu05	42059735	G	T	T/G	A/C	-	Vu05	42059735	0	0	0	0	0	0	0	0	4.96e-55	0
1_1089	Vu10	41025314	G	C	C/G	C/G	+	Vu10	41025314	0	0	0	0	0	0	0	0	4.96e-55	0
1_1090	Vu06	26492362	C	T	T/C	A/G	-	Vu06	26492362	0	0	0	0	0	0	0	0	4.96e-55	0
1_1092	Vu01	33050347	C	T	T/C	A/G	-	Vu01	33050347	0	0	0	0	0	0	0	0	4.96e-55	0
1_1093	Vu07	38999544	A	G	A/G	A/G	+	Vu07	38999544	0	0	0	0	0	0	0	0	4.96e-55	0
1_1095	Vu08	31465792	A	C	A/C	A/C	+	Vu08	31465792	0	0	0	0	0	0	0	0	4.96e-55	0
1_1096	Vu07	22948504	T	C	T/C	A/G	-	Vu07	22948504	0	0	0	0	0	0	0	0	4.96e-55	0
1_1097	Vu06	32468889	G	A	A/G	A/G	+	Vu06	32468889	0	0	0	0	0	0	0	0	4.96e-55	0
1_1098	Vu10	37229222	T	G	T/G	A/C	-	Vu10	37229222	0	0	0	0	0	0	1	0	4.96e-55	0
1_1099	Vu09	30082942	C	T	T/C	A/G	-	Vu09	30082942	0	0	0	0	0	0	0	0	4.96e-55	0
1_1101	Vu09	30286571	C	G	C/G	C/G	-	Vu09	30286571	0	0	0	0	0	0	0	0	2.11e-53	0
1_1106	Vu03	53547067	A	C	A/C	A/C	+	Vu03	53547067	0	0	0	0	0	0	0	0	4.96e-55	0
1_1107	Vu06	26852328	A	G	A/G	A/G	+	Vu06	26852328	0	0	0	0	0	0	0	0	1.73e-54	0
1_1108	Vu07	32565494	G	T	T/G	A/C	-	Vu07	32565494	0	0	0	0	0	0	0	0	4.96e-55	0
1_1109	Vu03	37127779	A	G	A/G	A/G	+	Vu03	37127779	0	0	0	0	0	0	0	0	4.96e-55	0
1_1112	Vu01	41492259	T	C	T/C	A/G	-	NA	NA	0	0	0	0	1	0	0	0	4.96e-55	1
1_1113	Vu02	29548813	C	T	T/C	A/G	-	Vu02	29548813	0	0	0	0	0	0	0	0	4.96e-55	0
1_1115	Vu07	36360769	A	G	A/G	A/G	+	Vu07	36360769	0	0	0	0	0	0	0	0	1.52e-42	0
1_1116	Vu03	61053136	A	G	A/G	A/G	+	Vu03	61053136	0	0	0	0	0	0	0	0	1.73e-54	0
1_1118	Vu10	40618217	A	G	A/G	A/G	+	Vu10	40618217	0	0	0	0	0	0	0	0	4.96e-55	0
1_1119	Vu05	45384837	T	A	A/T	A/T	+	NA	NA	0	0	0	0	0	0	0	0	4.96e-55	0
1_1120	Vu10	40986122	A	G	A/G	A/G	+	Vu10	40986122	0	0	0	1	0	0	1	0	8.97e-33	1
1_1121	Vu03	53594339	A	G	A/G	A/G	+	NA	NA	0	0	0	0	0	0	0	0	4.96e-55	0
1_1122	Vu03	15770406	A	C	A/C	A/C	+	Vu03	15770406	0	0	0	0	0	0	0	0	4.35e-43	0
1_1124	?	?	?	?	?	C/G	-	NA	NA	1	0	1	1	0	0	1	0	4.96e-55	1
1_1126	Vu10	37700378	A	G	A/G	A/G	+	Vu10	37700378	0	0	0	0	0	0	0	0	1.73e-54	0
1_1129	Vu07	120022	A	G	A/G	A/G	+	Vu07	120022	0	0	0	0	0	0	0	0	4.96e-55	0
1_1130	Vu08	38102659	A	G	A/G	A/G	+	NA	NA	0	0	0	0	0	0	0	0	4.96e-55	0
1_1132	Vu08	966928	C	T	T/C	A/G	-	Vu08	966928	0	0	0	0	0	0	0	0	4.96e-55	0
1_1134	Vu03	45455711	T	C	T/C	A/G	-	Vu03	45455711	0	0	0	0	0	0	0	0	4.96e-55	0
1_1135	Vu02	33859709	G	A	A/G	A/G	+	Vu02	33859709	0	0	0	0	0	0	0	0	4.96e-55	0
1_1137	Vu04	34452635	A	T	A/T	A/T	+	Vu04	34452635	0	0	0	0	0	0	0	0	3.13e-51	0
1_1138	Vu01	25598341	G	A	A/G	A/G	+	Vu01	25598341	0	0	0	0	0	0	0	0	4.96e-55	0
1_1139	Vu07	19037463	C	T	T/C	A/G	-	Vu07	19037463	0	0	0	0	0	0	0	0	7.86e-40	0
1_1140	Vu07	25494683	T	A	A/T	A/T	+	Vu07	25494683	0	0	0	0	0	0	0	0	4.96e-55	0
1_1141	Vu02	18553729	A	G	A/G	A/G	+	NA	NA	0	0	0	0	0	0	0	0	3.13e-51	0
1_1144	Vu03	64262108	T	A	A/T	A/T	-	Vu03	64262108	0	0	0	0	0	0	0	0	4.96e-55	0
1_1145	Vu03	7480173	G	T	T/G	A/C	-	NA	NA	0	0	0	0	0	0	0	0	1.73e-54	0
1_1146	Vu01	41728521	T	C	T/C	A/G	-	NA	NA	0	0	0	0	0	0	0	0	1.73e-54	0
1_1147	Vu01	1140777	G	T	T/G	A/C	-	Vu01	1140777	0	0	0	0	0	0	0	0	4.96e-55	0
1_1148	Vu01	20403978	T	G	T/G	A/C	-	Vu01	20403978	0	0	0	0	0	0	0	0	1.97e-47	0
1_1149	Vu07	25442805	C	T	T/C	A/G	-	Vu07	25442805	0	0	0	0	0	0	0	0	4.96e-55	0
1_1150	Vu02	23096494	C	T	T/C	A/G	-	Vu02	23096494	0	0	0	0	0	0	0	0	4.96e-55	0
1_1152	Vu05	15472763	T	A	A/T	A/T	-	Vu05	15472763	0	0	0	0	0	0	0	0	4.96e-55	0
1_1153	Vu05	3453367	T	G	T/G	A/C	-	NA	NA	0	0	0	0	0	0	0	0	6.89e-47	0
1_1156	Vu05	12513703	G	C	C/G	C/G	+	NA	NA	0	0	0	0	0	0	0	0	2.11e-53	0
1_1157	Vu07	28544270	G	A	A/G	A/G	+	Vu07	28544270	0	0	0	0	0	0	0	0	4.96e-55	0
1_1158	Vu07	24728265	G	A	A/G	A/G	+	Vu07	24728265	0	0	0	0	0	0	0	0	4.96e-55	0
1_1159	Vu11	37377235	G	A	A/G	A/G	+	Vu11	37377235	0	0	0	0	0	0	0	0	4.96e-55	0
1_1161	Vu10	1479865	C	T	T/C	A/G	-	NA	NA	0	0	0	0	0	0	0	0	4.96e-55	0
1_1162	Vu03	42406429	A	G	A/G	A/G	+	NA	NA	0	0	0	0	0	0	0	0	2.4e-46	0
1_1165	Vu08	37803178	T	A	A/T	A/T	-	Vu08	37803178	0	0	0	0	0	0	0	0	4.96e-55	0
1_1166	Vu07	25279016	A	G	A/G	A/G	+	Vu07	25279016	0	0	0	0	0	0	0	0	4.96e-55	0
1_1167	Vu11	40336915	G	C	C/G	C/G	-	Vu11	40336915	0	0	0	0	0	0	0	0	4.96e-55	0
1_1168	Vu09	24968180	G	A	A/G	A/G	+	Vu09	24968180	0	0	0	0	0	0	0	0	1.97e-47	0
1_1169	Vu09	42048531	G	A	A/G	A/G	+	NA	NA	0	0	0	0	0	0	0	0	2.89e-51	0
1_1170	Vu03	12437827	A	G	A/G	A/G	+	Vu03	12437827	0	0	0	0	0	0	0	0	1.73e-54	0
1_1171	Vu03	15258114	T	A	A/T	A/T	-	Vu03	15258114	0	0	0	0	0	0	1	0	4.96e-55	0
1_1172	Vu08	37931631	C	G	C/G	C/G	+	NA	NA	0	0	0	1	0	0	1	0	6.04e-35	1
1_1175	Vu10	38326778	C	T	T/C	A/G	-	NA	NA	0	0	0	0	1	0	0	0	7.36e-53	1
1_1177	Vu05	43056235	T	C	T/C	A/G	-	Vu05	43056235	0	0	0	0	0	0	1	0	4.96e-55	0
1_1180	Vu04	41941765	A	G	A/G	A/G	+	Vu04	41941765	0	0	0	0	0	0	0	0	1.73e-54	0
1_1181	Vu07	25288371	A	T	A/T	A/T	-	NA	NA	0	0	0	0	0	0	0	0	4.96e-55	0
1_1184	Vu08	30644388	G	T	T/G	A/C	-	NA	NA	0	0	0	0	0	0	0	0	4.96e-55	0
1_1185	Vu09	24195469	C	G	C/G	C/G	-	Vu09	24195469	0	0	0	0	0	0	1	0	4.96e-55	0
1_1186	Vu02	27617648	C	G	C/G	C/G	+	Vu02	27617648	0	0	0	0	0	0	0	0	4.96e-55	0
1_1188	Vu11	20662940	A	G	A/G	A/G	+	Vu11	20662940	0	0	0	0	0	0	0	0	4.96e-55	0
1_1189	Vu10	38978285	A	G	A/G	A/G	+	Vu10	38978285	0	0	0	0	0	0	0	0	4.96e-55	0
1_1191	Vu01	41908795	A	G	A/G	A/G	+	Vu01	41908795	0	0	0	1	0	0	1	0	9.58e-39	1
1_1192	Vu11	35207776	T	A	A/T	A/T	+	Vu11	35207776	0	0	0	0	0	0	0	0	6.04e-54	0
1_1193	Vu05	12786058	A	T	A/T	A/T	-	Vu05	12786059	0	0	0	0	0	0	0	0	2.11e-53	0
1_1194	Vu06	25510641	T	A	A/T	A/T	-	Vu06	25510641	0	0	0	0	0	0	0	0	4.96e-55	0
1_1195	Vu03	3566407	C	A	A/C	A/C	+	NA	NA	0	0	0	0	0	0	0	0	1.02e-44	0
1_1197	Vu04	36457936	A	T	A/T	A/T	+	Vu04	36457936	0	0	0	1	0	0	1	0	1.02e-44	1
1_1198	Vu09	42821949	A	G	A/G	A/G	+	Vu09	42821949	0	0	0	0	0	0	0	0	4.96e-55	0
1_1199	Vu09	37621021	G	T	T/G	A/C	-	NA	NA	0	0	0	0	0	0	0	0	4.96e-55	0
1_1202	Vu11	41365043	A	T	A/T	A/T	+	Vu11	41365043	0	0	0	0	0	0	0	0	6.04e-54	0
1_1205	Vu03	14520593	G	A	A/G	A/G	+	Vu03	14520593	0	0	0	0	0	0	0	0	4.96e-55	0
1_1206	Vu03	2623689	T	C	T/C	A/G	-	Vu03	2623689	0	0	0	0	0	0	0	0	4.96e-55	0
1_1208	Vu11	38822042	T	C	T/C	A/G	-	Vu11	38822042	0	0	0	0	0	0	0	0	4.96e-55	0
1_1209	Vu01	34527918	G	A	A/G	A/G	+	Vu01	34527918	0	0	0	0	0	0	0	0	1.73e-54	0
1_1212	Vu06	26868092	A	G	A/G	A/G	+	NA	NA	0	0	0	0	0	0	0	0	6.89e-47	0
1_1214	Vu04	20323465	C	G	C/G	C/G	-	NA	NA	0	0	0	0	0	0	0	0	4.96e-55	0
1_1217	Vu11	33269664	G	A	A/G	A/G	+	Vu11	33269664	0	0	0	0	0	0	0	0	4.96e-55	0
1_1218	Vu09	33627124	T	G	T/G	A/C	-	Vu09	33627124	0	0	0	0	0	0	0	0	1.73e-54	0
1_1221	Vu01	30755260	C	T	T/C	A/G	-	NA	NA	0	0	0	0	0	0	0	0	7.36e-53	0
1_1222	Vu07	29751079	C	T	T/C	A/G	-	Vu07	29751079	0	0	0	0	0	0	0	0	4.96e-55	0
1_1223	Vu04	11019458	G	A	A/G	A/G	+	NA	NA	0	0	0	0	0	0	0	0	1.09e-50	0
1_1224	Vu03	12558782	A	G	A/G	A/G	+	Vu03	12558782	0	0	0	0	0	0	0	0	4.96e-55	0
1_1225	Vu10	38050136	C	T	T/C	A/G	-	Vu10	38050136	0	0	0	0	0	0	0	0	7.36e-53	0
1_1226	Vu06	32454984	T	C	T/C	A/G	-	Vu06	32454984	0	0	0	0	0	0	0	0	2.57e-52	0
1_1230	Vu07	32520563	G	A	A/G	A/G	+	NA	NA	0	0	0	0	0	0	0	0	6.89e-47	0
1_1231	Vu03	56444681	T	C	T/C	A/G	-	Vu03	56444681	0	0	0	0	0	0	0	0	4.96e-55	0
1_1232	Vu08	1377267	C	A	A/C	A/C	+	Vu08	1377267	0	0	0	0	0	0	0	0	4.96e-55	0
1_1234	Vu06	6497686	T	C	T/C	A/G	-	NA	NA	0	0	0	0	1	0	0	0	4.96e-55	1
1_1236	Vu11	38124133	A	G	A/G	A/G	+	Vu11	38124133	0	0	0	0	0	0	0	0	6.89e-47	0
1_1237	Vu04	12343260	A	C	A/C	A/C	+	NA	NA	0	0	0	0	0	0	0	0	3.34e-38	0
1_1240	Vu03	6815934	A	C	A/C	A/C	+	Vu03	6815934	0	0	0	0	0	0	0	0	1.73e-54	0
1_1243	Vu08	31397020	C	T	T/C	A/G	-	Vu08	31397020	0	0	0	0	0	0	0	0	4.96e-55	0
1_1244	Vu06	25647982	C	A	A/C	A/C	+	NA	NA	0	0	0	1	0	0	1	0	2.57e-52	1
1_1249	Vu02	32937111	A	G	A/G	A/G	+	NA	NA	0	0	0	1	0	0	1	0	4.64e-49	1
1_1251	Vu03	63309263	T	C	T/C	A/G	-	Vu03	63309263	0	0	0	0	0	0	0	0	4.96e-55	0
1_1252	Vu09	39625083	C	G	C/G	C/G	-	Vu09	39625083	0	0	0	0	0	0	0	0	4.96e-55	0
1_1253	Vu08	30766203	C	A	A/C	A/C	+	Vu08	30766203	0	0	0	0	0	0	0	0	4.96e-55	0
1_1254	Vu10	38360530	?	?	A/T	A/T	-	NA	NA	0	0	1	1	0	0	1	0	4.96e-55	1
1_1255	Vu11	4357638	A	T	A/T	A/T	+	NA	NA	0	0	0	0	0	0	0	0	4.96e-55	0
1_1256	Vu03	7051767	A	C	A/C	A/C	+	NA	NA	0	0	0	0	1	0	0	0	4.96e-55	1
1_1258	Vu07	3821424	A	G	A/G	A/G	+	Vu07	3821424	0	0	0	0	0	0	0	0	4.96e-55	0
1_1260	Vu09	30037046	C	T	T/C	A/G	-	Vu09	30037046	0	0	0	0	0	0	0	0	4.96e-55	0
1_1261	Vu01	32837182	G	A	A/G	A/G	+	Vu01	32837182	0	0	0	0	0	0	0	0	4.96e-55	0
1_1262	Vu07	37820627	T	C	T/C	A/G	-	NA	NA	0	0	0	0	0	0	0	0	4.96e-55	0
1_1263	Vu10	8857443	G	A	A/G	A/G	+	Vu10	8857443	0	0	0	0	0	0	0	0	1.73e-54	0
1_1264	Vu01	38916192	A	C	A/C	A/C	+	NA	NA	0	0	0	0	0	0	0	0	4.96e-55	0
1_1267	Vu01	35482698	A	T	A/T	A/T	+	NA	NA	0	0	0	0	0	0	0	0	1.73e-54	0
1_1271	Vu06	19441728	T	C	T/C	A/G	-	Vu06	19441728	0	0	0	0	0	0	0	0	4.96e-55	0
1_1273	Vu06	16936201	A	T	A/T	A/T	-	Vu06	16936201	0	0	0	0	0	0	0	0	6.04e-54	0
1_1274	Vu05	23302812	?	?	A/G	A/G	+	NA	NA	0	0	1	0	0	0	0	0	1.33e-49	1
1_1275	Vu05	576089	C	T	T/C	A/G	-	Vu05	576089	0	0	0	0	0	0	0	0	4.96e-55	0
1_1277	Vu03	15758933	G	T	T/G	A/C	-	Vu03	15758933	0	0	0	0	0	0	0	0	2.4e-46	0
1_1278	Vu05	40386023	G	C	C/G	C/G	-	Vu05	40386023	0	0	0	0	0	0	0	0	4.96e-55	0
1_1282	Vu07	40329751	T	A	A/T	A/T	-	NA	NA	0	0	0	0	0	0	0	0	2.11e-34	0
1_1283	Vu10	108569	T	C	T/C	A/G	-	NA	NA	0	0	0	0	1	0	0	0	7.36e-34	1
1_1284	Vu09	28731808	A	G	A/G	A/G	+	Vu09	28731808	0	0	0	0	0	0	0	0	5.3e-42	0
1_1285	Vu01	38561912	A	T	A/T	A/T	+	NA	NA	0	0	0	0	1	0	0	0	2.11e-53	1
1_1286	Vu03	13148995	T	C	T/C	A/G	-	NA	NA	0	0	0	0	0	0	0	0	4.96e-55	0
1_1287	Vu03	60091974	C	T	T/C	A/G	-	NA	NA	0	0	0	0	0	0	0	0	3.57e-44	0
1_1292	Vu03	53552062	T	C	T/C	A/G	-	NA	NA	0	0	0	0	0	0	0	0	1.52e-42	0
1_1293	Vu03	12079454	?	?	C/G	C/G	-	NA	NA	0	0	1	0	0	0	0	0	4.96e-55	1
1_1295	Vu01	1221724	T	C	T/C	A/G	-	NA	NA	0	0	0	0	0	0	0	0	6.04e-54	0
1_1297	Vu11	39178810	A	G	A/G	A/G	+	NA	NA	0	0	0	0	1	0	0	0	5.66e-48	1
1_1298	Vu06	23898077	C	T	T/C	A/G	-	Vu06	23898077	0	0	0	0	0	0	0	0	5.66e-48	0
1_1299	Vu03	63994825	T	C	T/C	A/G	-	Vu03	63994825	0	0	0	0	0	0	0	0	4.96e-55	0
1_1300	Vu03	22909643	C	G	C/G	C/G	+	NA	NA	0	0	0	0	0	0	0	0	4.96e-55	0
1_1302	Vu02	19081844	A	G	A/G	A/G	+	Vu02	19081844	0	0	0	0	0	0	0	0	4.96e-55	0
1_1315	Vu06	4952139	A	T	A/T	A/T	-	Vu06	4952139	0	0	0	1	0	0	1	0	1.52e-23	1
1_1316	Vu01	36057321	A	C	A/C	A/C	+	Vu01	36057321	0	0	0	0	0	0	0	0	4.96e-55	0
1_1319	Vu01	41615469	G	C	C/G	C/G	-	Vu01	41615469	0	0	0	0	0	0	0	0	2.89e-51	0
1_1322	Vu08	33493559	G	T	T/G	A/C	-	Vu08	33493559	0	0	0	0	0	0	0	0	4.96e-55	0
1_1327	Vu04	25229035	A	T	A/T	A/T	-	NA	NA	0	0	0	0	0	0	0	0	4.96e-55	0
1_1329	Vu05	8018969	C	T	T/C	A/G	-	NA	NA	0	0	0	0	0	0	0	0	4.96e-55	0
1_1331	Vu06	33148301	G	A	A/G	A/G	+	NA	NA	0	0	0	0	0	0	0	0	5.3e-42	0
1_1333	Vu06	33048811	G	T	T/G	A/C	-	Vu06	33048811	0	0	0	0	0	0	0	0	4.96e-55	0
1_1337	Vu11	1788966	T	A	A/T	A/T	+	Vu11	1788966	0	0	0	0	0	0	0	0	1.73e-54	0
1_1338	Vu04	4121865	T	A	A/T	A/T	+	NA	NA	0	0	0	0	0	0	1	0	2.11e-53	0
1_1339	Vu01	34564329	T	C	T/C	A/G	-	NA	NA	0	0	0	0	1	0	0	0	1.73e-54	1
1_1340	Vu09	8515256	G	A	A/G	A/G	+	NA	NA	0	0	0	0	1	0	0	0	4.96e-55	1
1_1341	Vu09	9645535	A	G	A/G	A/G	+	Vu09	9645535	0	0	0	0	0	0	0	0	4.96e-55	0
1_1343	Vu06	29668869	A	G	A/G	A/G	+	Vu06	29668869	0	0	0	0	0	0	0	0	4.96e-55	0
1_1344	Vu05	3731011	G	A	A/G	A/G	+	Vu05	3731011	0	0	0	1	0	0	1	0	3.81e-31	1
1_1345	Vu04	24659908	G	T	T/G	A/C	-	Vu04	24659908	0	0	0	0	0	0	0	0	1.73e-54	0
1_1347	Vu11	39619018	T	C	T/C	A/G	-	Vu11	39619018	0	0	0	0	0	0	0	0	6.04e-54	0
1_1348	Vu03	14816770	G	A	A/G	A/G	+	Vu03	14816770	0	0	0	0	0	0	0	0	4.96e-55	0
1_1349	Vu03	8759438	G	A	A/G	A/G	+	Vu03	8759438	0	0	0	0	0	0	0	0	4.96e-55	0
1_1350	Vu03	11347479	G	A	A/G	A/G	+	Vu03	11347479	0	0	0	0	0	0	0	0	4.96e-55	0
1_1351	Vu03	1450807	G	C	C/G	C/G	+	Vu03	1450807	0	0	0	0	0	0	0	0	1.73e-54	0
1_1352	Vu07	33790566	A	C	A/C	A/C	+	NA	NA	0	0	0	0	0	0	0	0	1.73e-54	0
1_1357	Vu05	1480632	G	C	C/G	C/G	+	Vu05	1480632	0	0	0	0	0	0	0	0	4.96e-55	0
1_1358	Vu03	14645904	C	T	T/C	A/G	-	NA	NA	0	0	0	1	0	0	1	0	7.36e-34	1
1_1359	Vu08	30285325	C	G	C/G	C/G	-	NA	NA	0	0	0	0	0	0	0	0	2.25e-40	0
1_1360	Vu01	23880947	A	T	A/T	A/T	+	Vu01	23880947	0	0	0	0	0	0	0	0	4.96e-55	0
1_1361	Vu09	25015715	G	C	C/G	C/G	+	Vu09	25015715	0	0	0	0	0	0	0	0	4.96e-55	0
1_1362	Vu09	6068424	G	A	A/G	A/G	+	Vu09	6068424	0	0	0	0	0	0	0	0	4.96e-55	0
1_1363	Vu06	27123934	A	G	A/G	A/G	+	Vu06	27123934	0	0	0	0	0	0	0	0	6.04e-54	0
1_1364	Vu07	32349	G	A	A/G	A/G	+	Vu07	32349	0	0	0	0	0	0	0	0	4.96e-55	0
1_1366	Vu08	642815	G	T	T/G	A/C	-	Vu08	642815	0	0	0	0	0	0	0	0	4.96e-55	0
1_1367	Vu06	24229404	A	G	A/G	A/G	+	Vu06	24229404	0	0	0	0	0	0	0	0	4.96e-55	0
1_1368	Vu06	33170874	T	C	T/C	A/G	-	Vu06	33170874	0	0	0	0	0	0	0	0	6.04e-54	0
1_1369	Vu03	37673714	G	C	C/G	C/G	+	Vu03	37673714	0	0	0	0	0	0	0	0	1.73e-54	0
1_1370	Vu09	565911	G	A	A/G	A/G	+	Vu09	565911	0	0	0	0	0	0	0	0	4.96e-55	0
1_1371	Vu07	807621	C	T	T/C	A/G	-	NA	NA	0	0	0	0	0	0	0	0	9.58e-39	0
1_1372	?	?	?	?	?	A/C	?	NA	NA	1	1	1	1	0	0	1	0	4.96e-55	1
1_1374	Vu09	36557840	A	G	A/G	A/G	+	Vu09	36557840	0	0	0	0	0	0	0	0	4.96e-55	0
1_1375	Vu03	61854531	T	G	T/G	A/C	-	Vu03	61854531	0	0	0	0	0	0	0	0	4.96e-55	0
1_1376	Vu05	1097239	A	G	A/G	A/G	+	Vu05	1097239	0	0	0	0	0	0	0	0	1.73e-54	0
1_1377	Vu01	25110802	T	G	T/G	A/C	-	NA	NA	0	0	0	0	1	0	0	0	8.4e-27	1
1_1378	Vu07	37890214	C	G	C/G	C/G	+	Vu07	37890214	0	0	0	0	0	0	0	0	4.96e-55	0
1_1379	Vu07	37636894	C	A	A/C	A/C	+	NA	NA	0	0	0	0	0	0	0	0	4.96e-55	0
1_1380	Vu09	5128415	G	A	A/G	A/G	+	NA	NA	0	0	0	0	0	0	0	0	1.73e-54	0
1_1381	Vu06	27594660	A	G	A/G	A/G	+	NA	NA	0	0	0	0	0	0	0	0	1.52e-42	0
1_1382	Vu11	23716446	A	T	A/T	A/T	-	NA	NA	0	0	0	0	0	0	0	0	2.57e-52	0
1_1390	Vu04	3847581	C	T	T/C	A/G	-	Vu04	3847581	0	0	0	0	0	0	0	0	4.96e-55	0
1_1392	Vu07	28221561	C	T	T/C	A/G	-	Vu07	28221561	0	0	0	0	0	0	0	0	4.96e-55	0
1_1393	Vu09	42898864	G	A	A/G	A/G	+	NA	NA	0	0	0	0	0	0	0	0	4.96e-55	0
1_1398	Vu04	20067840	T	C	T/C	A/G	-	Vu04	20067840	0	0	0	0	0	0	0	0	4.96e-55	0
1_1399	Vu07	34985906	C	T	T/C	A/G	-	Vu07	34985906	0	0	0	0	0	0	0	0	4.96e-55	0
1_1402	Vu10	37509222	C	G	C/G	C/G	-	NA	NA	0	0	0	0	0	0	0	0	4.96e-55	0
1_1403	Vu06	32700254	A	C	A/C	A/C	+	Vu06	32700254	0	0	0	0	0	0	0	0	1.73e-54	0
1_1404	Vu05	4638797	G	T	T/G	A/C	-	Vu05	4638797	0	0	0	0	0	0	0	0	6.45e-41	0
1_1405	Vu10	28613096	G	A	A/G	A/G	+	Vu10	28613096	0	0	0	0	0	0	0	0	4.96e-55	0
1_1407	Vu10	41008067	A	G	A/G	A/G	+	NA	NA	0	0	0	0	0	0	0	0	1.73e-54	0
1_1408	Vu11	31154001	C	T	T/C	A/G	-	NA	NA	0	0	0	0	0	0	0	0	2.25e-40	0
1_1409	Vu10	41108548	C	T	T/C	A/G	-	Vu10	41108548	0	0	0	0	0	0	0	0	4.96e-55	0
1_1412	Vu03	59491329	C	T	T/C	A/G	-	Vu03	59491329	0	0	0	0	0	0	0	0	1.95e-47	0
1_1413	Vu01	29962273	A	C	A/C	A/C	+	NA	NA	0	0	0	0	0	0	0	0	4.96e-55	0
1_1414	Vu02	24475038	A	G	A/G	A/G	+	NA	NA	0	0	0	0	0	0	1	0	4.96e-55	0
1_1415	Vu05	48261989	G	A	A/G	A/G	+	NA	NA	0	0	0	0	0	0	0	0	4.96e-55	0
1_1416	Vu03	5350165	C	T	T/C	A/G	-	Vu03	5350165	0	0	0	0	0	0	0	0	1.73e-54	0
1_1417	Vu04	15618722	T	A	A/T	A/T	-	NA	NA	0	0	0	0	0	0	0	0	8.96e-52	0
1_1418	Vu02	3628342	G	T	T/G	A/C	-	Vu02	3628342	0	0	0	0	0	0	0	0	4.96e-55	0
1_1419	Vu08	31115514	C	G	C/G	C/G	+	Vu08	31115514	0	0	0	0	0	0	0	0	4.96e-55	0
1_1420	Vu05	12182912	G	A	A/G	A/G	+	Vu05	12182912	0	0	0	1	0	0	1	0	1.73e-54	1
1_1422	Vu04	40921762	T	C	T/C	A/G	-	NA	NA	0	0	0	0	0	0	0	0	4.96e-55	0
1_1424	Vu05	7529408	T	C	T/C	A/G	-	Vu05	7529408	0	0	0	0	0	0	0	0	4.96e-55	0
1_1427	Vu03	12946994	G	A	A/G	A/G	+	Vu03	12946994	0	0	0	0	0	0	0	0	4.96e-55	0
1_1428	Vu07	23200860	T	G	T/G	A/C	-	Vu07	23200860	0	0	0	0	0	0	0	0	2.4e-46	0
1_1430	Vu10	5047031	A	C	A/C	A/C	+	NA	NA	0	0	0	0	0	0	0	0	7.36e-53	0
1_1431	Vu07	27088143	A	G	A/G	A/G	+	Vu07	27088143	0	0	0	0	0	0	0	0	5.3e-42	0
1_1432	Vu07	37515406	A	G	A/G	A/G	+	Vu07	37515406	0	0	0	0	0	0	0	0	4.96e-55	0
1_1434	Vu10	1504866	G	T	T/G	A/C	-	NA	NA	0	0	0	0	0	0	0	0	1.73e-54	0
1_1439	?	?	?	?	?	A/T	?	NA	NA	1	1	1	0	0	0	0	0	4.96e-55	1
1_1440	Vu04	33980072	T	C	T/C	A/G	-	NA	NA	0	0	0	0	0	0	0	0	1.73e-54	0
1_1443	Vu06	26659104	T	G	T/G	A/C	-	Vu06	26659104	0	0	0	0	0	0	0	0	4.96e-55	0
1_1444	Vu10	34434262	G	A	A/G	A/G	+	NA	NA	0	0	0	0	0	0	0	0	4.96e-55	0
1_1445	Vu01	29806349	A	G	A/G	A/G	+	Vu01	29806349	0	0	0	0	0	0	0	0	4.96e-55	0
1_1446	Vu02	6964755	T	G	T/G	A/C	-	NA	NA	0	0	0	0	0	0	0	0	1.02e-44	0
1_1447	Vu07	34999255	?	?	?	A/C	-	NA	NA	0	0	1	0	1	0	0	0	3.13e-51	1
1_1449	Vu07	25072706	C	T	T/C	A/G	-	Vu07	25072706	0	0	0	0	0	0	0	0	3.57e-44	0
1_1452	Vu03	46521694	G	T	T/G	A/C	-	NA	NA	0	0	0	0	0	0	0	0	4.96e-55	0
1_1453	Vu10	21780672	T	C	T/C	A/G	-	Vu10	21780672	0	0	0	0	0	0	0	0	7.36e-53	0
1_1455	Vu03	5003065	A	G	A/G	A/G	+	Vu03	5003065	0	0	0	0	0	0	0	0	4.96e-55	0
1_1456	Vu07	37961615	T	A	A/T	A/T	+	Vu07	37961615	0	0	0	0	0	0	0	0	1.02e-44	0
1_1460	Vu11	20624055	C	T	T/C	A/G	-	Vu11	20624055	0	0	0	0	0	0	0	0	4.96e-55	0
1_1465	Vu02	33053722	C	A	A/C	A/C	+	NA	NA	0	0	0	0	0	0	0	0	2.11e-34	0
1_1467	Vu11	6041102	G	A	A/G	A/G	+	NA	NA	0	0	0	0	0	0	0	0	1.02e-25	0
1_1468	Vu05	2417480	C	A	A/C	A/C	+	NA	NA	0	0	0	1	0	0	1	0	1.62e-29	1
1_1470	Vu07	31791603	A	G	A/G	A/G	+	Vu07	31791603	0	0	0	0	0	0	0	0	4.96e-55	0
1_1472	Vu02	25319809	C	T	T/C	A/G	-	Vu02	25319809	0	0	0	0	0	0	0	0	1.73e-54	0
1_1476	Vu01	33685817	C	T	T/C	A/G	-	NA	NA	0	0	0	0	0	0	0	0	1.73e-54	0
1_1478	Vu10	38123303	A	G	A/G	A/G	+	NA	NA	0	0	0	0	0	0	0	0	4.96e-55	0
1_1481	Vu07	39039079	C	G	C/G	C/G	-	Vu07	39039079	0	0	0	0	0	0	0	0	4.96e-55	0
1_1483	Vu03	6554186	G	T	T/G	A/C	-	Vu03	6554186	0	0	0	0	0	0	0	0	4.96e-55	0
1_1484	Vu06	26969719	G	A	A/G	A/G	+	NA	NA	0	0	0	0	0	0	0	0	2.57e-52	0
1_1486	Vu06	17466025	C	T	T/C	A/G	-	Vu06	17466025	0	0	0	0	0	0	0	0	4.96e-55	0
1_1489	Vu07	40536908	A	G	A/G	A/G	+	NA	NA	0	0	0	0	0	0	0	0	4.96e-55	0
1_1490	Vu07	30292735	G	C	C/G	C/G	+	Vu07	30292735	0	0	0	1	0	0	1	0	4.96e-55	1
1_1491	Vu11	35802022	T	G	T/G	A/C	-	Vu11	35802022	0	0	0	0	0	0	0	0	5.3e-42	0
1_1493	Vu04	39113461	A	G	A/G	A/G	+	NA	NA	0	0	0	0	0	0	0	0	6.89e-47	0
1_1495	Vu07	39591876	T	G	T/G	A/C	-	NA	NA	0	0	0	0	0	0	0	0	5.3e-42	0
1_1496	Vu06	30033719	T	C	T/C	A/G	-	NA	NA	0	0	0	0	0	0	1	0	2.11e-34	0
1_1499	Vu01	24700304	A	G	A/G	A/G	+	Vu01	24700304	0	0	0	0	0	0	0	0	7.36e-53	0
1_1500	Vu03	56678946	?	?	?	A/G	?	NA	NA	0	1	1	1	0	0	1	0	2.11e-53	1
1_1504	Vu04	28775525	C	G	C/G	C/G	+	NA	NA	0	0	0	0	0	0	0	0	4.96e-55	0
1_1505	Vu07	20587042	T	G	T/G	A/C	-	Vu07	20587042	0	0	0	0	0	0	0	0	2.11e-53	0
1_1507	Vu08	37822859	C	T	T/C	A/G	-	NA	NA	0	0	0	0	0	0	0	0	1.85e-41	0
1_1508	?	?	?	?	?	A/G	?	NA	NA	1	1	1	0	0	0	0	0	4.96e-55	1
1_1509	Vu10	38222320	A	C	A/C	A/C	+	Vu10	38222320	0	0	0	0	0	0	0	0	4.96e-55	0
1_1510	Vu02	23822838	T	A	A/T	A/T	+	Vu02	23822838	0	0	0	0	0	0	0	0	2.57e-52	0
1_1512	Vu03	4694636	A	T	A/T	A/T	-	Vu03	4694636	0	0	0	0	0	0	0	0	4.96e-55	0
1_1513	Vu03	47908259	G	C	C/G	C/G	-	Vu03	47908259	0	0	0	0	0	0	0	0	4.96e-55	0
1_1515	Vu06	32410420	A	C	A/C	A/C	+	Vu06	32410420	0	0	0	0	0	0	0	0	1.73e-54	0
1_1520	Vu10	35494310	G	C	C/G	C/G	-	Vu10	35494310	0	0	0	0	0	0	0	0	1.73e-54	0
1_1521	Vu02	2826097	G	A	A/G	A/G	+	Vu02	2826097	0	0	0	0	0	0	0	0	4.96e-55	0
1_1522	Vu03	49127213	G	A	A/G	A/G	+	Vu03	49127213	0	0	0	0	0	0	0	0	3.13e-32	0
1_1523	Vu07	2686938	C	G	C/G	C/G	-	Vu07	2686938	0	0	0	0	0	0	0	0	4.96e-55	0
1_1525	Vu03	11330900	A	G	A/G	A/G	+	NA	NA	0	0	0	0	0	0	0	0	1.17e-37	0
1_1527	Vu07	39680364	C	T	T/C	A/G	-	Vu07	39680364	0	0	0	0	0	0	0	0	4.96e-55	0
1_1529	Vu09	43128017	G	T	T/G	A/C	-	NA	NA	0	0	0	1	0	0	1	0	1.33e-30	1
1_1530	Vu06	33234123	A	G	A/G	A/G	+	NA	NA	0	0	0	0	0	0	0	0	1.25e-43	0
1_1533	Vu08	32467119	T	C	T/C	A/G	-	Vu08	32467119	0	0	0	0	0	0	0	0	4.96e-55	0
1_1534	Vu05	4620272	T	C	T/C	A/G	-	Vu05	4620272	0	0	0	0	0	0	0	0	2.11e-53	0
1_1535	Vu07	31766733	C	T	T/C	A/G	-	Vu07	31766733	0	0	0	0	0	0	0	0	6.04e-54	0
1_1536	Vu02	23110089	A	G	A/G	A/G	+	NA	NA	0	0	0	0	0	0	0	0	4.96e-36	0
1_2001	?	?	?	?	?	T/C	?	NA	NA	1	1	1	1	0	0	1	0	6.04e-54	1
1_2002	?	?	?	?	?	A/G	?	NA	NA	1	1	1	1	0	0	1	0	1.73e-54	1
1_2003	?	?	?	?	?	T/C	?	NA	NA	1	1	1	1	0	0	1	0	4.96e-55	1
1_2004	?	?	?	?	?	A/G	?	NA	NA	1	1	1	0	1	0	0	0	4.96e-55	1
1_2005	?	?	?	?	?	A/G	?	NA	NA	1	1	1	0	1	0	0	0	6.04e-54	1
1_2006	?	?	?	?	?	T/C	?	NA	NA	1	1	1	1	0	0	1	0	1.73e-54	1
1_2007	?	?	?	?	?	A/G	?	NA	NA	1	1	1	1	0	0	1	0	4.96e-55	1
1_2008	?	?	?	?	?	T/C	?	NA	NA	1	1	1	1	0	0	1	0	4.96e-55	1
1_2009	?	?	?	?	?	A/G	?	NA	NA	1	1	1	1	0	0	1	0	2.57e-52	1
1_2010	?	?	?	?	?	T/C	?	NA	NA	1	1	1	1	0	0	1	0	4.96e-55	1
1_2011	?	?	?	?	?	T/C	?	NA	NA	1	1	1	1	0	0	1	0	7.36e-53	1
1_2013	?	?	?	?	?	T/C	?	NA	NA	1	1	1	1	0	0	1	0	2.57e-52	1
1_2014	?	?	?	?	?	T/C	?	NA	NA	1	1	1	1	0	0	1	0	4.96e-55	1
1_2015	?	?	?	?	?	T/C	?	NA	NA	1	1	1	1	0	0	1	0	4.96e-55	1
1_2016	?	?	?	?	?	T/C	?	NA	NA	1	1	1	1	0	0	1	0	4.96e-55	1
1_2017	?	?	?	?	?	T/C	?	NA	NA	1	1	1	1	0	0	1	0	6.04e-54	1
1_2019	?	?	?	?	?	T/G	?	NA	NA	1	1	1	0	1	0	0	0	6.04e-54	1
1_2021	?	?	?	?	?	T/G	?	NA	NA	1	1	1	1	0	0	1	0	4.96e-55	1
1_2022	?	?	?	?	?	A/G	?	NA	NA	1	1	1	1	0	0	1	0	3.13e-51	1
1_2023	?	?	?	?	?	A/G	?	NA	NA	1	1	1	1	0	0	1	0	8.96e-52	1
1_2024	?	?	?	?	?	A/G	?	NA	NA	1	1	1	1	0	0	1	0	3.13e-51	1
1_2026	?	?	?	?	?	A/G	?	NA	NA	1	1	1	1	0	0	1	0	4.96e-55	1
1_2027	?	?	?	?	?	A/G	?	NA	NA	1	1	1	1	0	0	1	0	7.36e-53	1
1_2028	?	?	?	?	?	A/G	?	NA	NA	1	1	1	1	0	0	1	0	1.73e-54	1
1_2029	?	?	?	?	?	T/C	?	NA	NA	1	1	1	1	0	0	1	0	3.81e-50	1
1_2030	?	?	?	?	?	A/C	?	NA	NA	1	1	1	0	0	0	0	0	4.96e-55	1
1_2031	?	?	?	?	?	T/G	?	NA	NA	1	1	1	0	1	0	0	0	4.96e-55	1
1_2032	?	?	?	?	?	A/G	?	NA	NA	1	1	1	1	0	0	1	0	8.96e-52	1
1_2033	?	?	?	?	?	A/C	?	NA	NA	1	1	1	1	0	0	1	0	1.73e-54	1
1_2034	?	?	?	?	?	T/C	?	NA	NA	1	1	1	0	0	0	1	0	3.13e-51	1
1_2035	?	?	?	?	?	A/G	?	NA	NA	1	1	1	0	1	0	0	0	4.96e-55	1
1_2036	?	?	?	?	?	T/C	?	NA	NA	1	1	1	1	0	0	1	0	4.96e-55	1
1_2037	?	?	?	?	?	T/C	?	NA	NA	1	1	1	1	0	0	1	0	3.57e-44	1
1_2038	?	?	?	?	?	T/G	?	NA	NA	1	1	1	1	0	0	1	0	4.96e-55	1
1_2040	?	?	?	?	?	T/C	?	NA	NA	1	1	1	1	0	0	1	0	1.73e-54	1
1_2041	?	?	?	?	?	T/C	?	NA	NA	1	1	1	1	0	0	1	0	1.73e-54	1
1_2042	?	?	?	?	?	T/G	?	NA	NA	1	1	1	1	0	0	1	0	7.36e-53	1
1_2043	?	?	?	?	?	T/C	?	NA	NA	1	1	1	1	0	0	1	0	6.89e-47	1
1_2044	?	?	?	?	?	T/G	?	NA	NA	1	1	1	1	0	0	1	0	4.96e-55	1
1_2045	?	?	?	?	?	T/G	?	NA	NA	1	1	1	0	1	0	0	0	2.57e-52	1
1_2046	?	?	?	?	?	A/G	?	NA	NA	1	1	1	1	0	0	1	0	8.96e-52	1
1_2048	?	?	?	?	?	A/G	?	NA	NA	1	1	1	1	0	0	1	0	6.04e-54	1
1_2049	?	?	?	?	?	T/C	?	NA	NA	1	1	1	0	0	0	1	0	1.32e-49	1
1_2050	?	?	?	?	?	T/C	?	NA	NA	1	1	1	1	0	0	1	0	7.36e-53	1
1_2051	?	?	?	?	?	T/C	?	NA	NA	1	1	1	1	0	0	1	0	4.96e-55	1
1_2052	?	?	?	?	?	T/C	?	NA	NA	1	1	1	1	0	0	1	0	4.96e-55	1
1_2053	?	?	?	?	?	A/G	?	NA	NA	1	1	1	0	0	0	0	0	4.96e-55	1
1_2054	?	?	?	?	?	T/C	?	NA	NA	1	1	1	1	0	0	1	0	4.96e-55	1
1_2055	?	?	?	?	?	T/C	?	NA	NA	1	1	1	0	1	0	0	0	1.25e-43	1
1_2056	?	?	?	?	?	T/C	?	NA	NA	1	1	1	1	0	0	1	0	2.11e-53	1
1_2057	xx_contig_3	49477	A	C	A/C	A/C	+	NA	NA	0	0	0	0	0	0	0	0	4.96e-55	0
1_2058	?	?	?	?	?	T/C	?	NA	NA	1	1	1	1	0	0	1	0	4.96e-55	1
1_2059	?	?	?	?	?	T/C	?	NA	NA	1	1	1	1	0	0	1	0	4.96e-55	1
1_2060	?	?	?	?	?	T/C	?	NA	NA	1	1	1	0	0	0	0	0	4.96e-55	1
2_00001	Vu04	14419658	G	A	A/G	A/G	+	Vu04	14419658	0	0	0	0	0	0	0	0	4.96e-55	0
2_00002	Vu04	14421046	G	T	T/G	T/G	+	Vu04	14421046	0	0	0	0	0	0	0	0	4.96e-55	0
2_00003	Vu11	38628016	C	A	A/C	T/G	-	Vu11	38628016	0	0	0	0	0	0	0	0	1.73e-54	0
2_00004	Vu04	9086821	G	A	A/G	A/G	+	Vu04	9086821	0	0	0	0	0	0	0	0	1.73e-54	0
2_00005	Vu05	43321966	T	C	T/C	T/C	+	Vu05	43321966	0	0	0	0	0	0	0	0	1.73e-54	0
2_00006	Vu07	17590028	T	G	T/G	A/C	-	Vu07	17590028	0	0	0	0	0	0	0	0	1.73e-54	0
2_00007	Vu03	8009260	C	T	T/C	T/C	+	Vu03	8009260	0	0	0	0	0	0	0	0	4.96e-55	0
2_00008	Vu03	8002132	A	C	A/C	A/C	+	Vu03	8002132	0	0	0	0	0	0	0	0	4.96e-55	0
2_00009	Vu03	8003352	G	A	A/G	A/G	+	Vu03	8003352	0	0	0	0	0	0	0	0	4.96e-55	0
2_00010	Vu08	10779668	C	A	A/C	T/G	-	Vu08	10779668	0	0	0	0	0	0	0	0	4.96e-55	0
2_00011	Vu08	10779284	G	A	A/G	T/C	-	Vu08	10779284	0	0	0	0	0	0	0	0	1.73e-54	0
2_00012	Vu03	7220077	G	A	A/G	A/G	+	Vu03	7220077	0	0	0	0	0	0	0	0	1.73e-54	0
2_00013	Vu03	7221020	G	T	T/G	T/G	+	Vu03	7221020	0	0	0	0	0	0	0	0	1.73e-54	0
2_00014	Vu11	32819743	C	A	A/C	A/C	+	Vu11	32819743	0	0	0	0	0	0	0	0	1.73e-54	0
2_00015	Vu11	32821163	C	T	T/C	T/C	+	Vu11	32821163	0	0	0	0	0	0	0	0	1.73e-54	0
2_00016	Vu02	3065547	T	C	T/C	T/C	+	Vu02	3065547	0	0	0	1	0	0	1	0	4.96e-55	1
2_00017	Vu02	3065076	T	C	T/C	T/C	+	NA	NA	0	0	0	0	0	0	0	0	2.57e-33	0
2_00018	Vu01	24069911	G	A	A/G	T/C	-	Vu01	24069911	0	0	0	0	0	0	0	0	4.96e-55	0
2_00019	Vu01	24069433	C	T	T/C	A/G	-	Vu01	24069433	0	0	0	0	0	0	0	0	4.96e-55	0
2_00020	Vu05	35714611	A	G	A/G	A/G	+	Vu05	35714611	0	0	0	0	0	0	0	0	1.73e-54	0
2_00021	Vu03	12457019	G	T	T/G	T/G	+	Vu03	12457019	0	0	0	0	0	0	0	0	1.73e-54	0
2_00022	Vu03	12457817	T	C	T/C	T/C	+	Vu03	12457817	0	0	0	0	0	0	0	0	1.73e-54	0
2_00023	Vu02	18596776	G	T	T/G	A/C	-	Vu02	18596776	0	0	0	0	0	0	0	0	4.96e-55	0
2_00024	Vu03	42869834	G	A	A/G	A/G	+	Vu03	42869834	0	0	0	0	0	0	0	0	4.96e-55	0
2_00025	Vu03	42870083	A	G	A/G	A/G	+	Vu03	42870083	0	0	0	0	0	0	0	0	1.73e-54	0
2_00026	Vu11	37741471	T	C	T/C	A/G	-	Vu11	37741471	0	0	0	0	0	0	0	0	4.96e-55	0
2_00028	Vu05	20583280	C	T	T/C	T/C	+	Vu05	20583280	0	0	0	0	0	0	0	0	4.96e-55	0
2_00029	Vu05	13221902	A	C	A/C	T/G	-	Vu05	13221902	0	0	0	0	0	0	0	0	4.96e-55	0
2_00030	Vu03	51582534	G	A	A/G	T/C	-	Vu03	51582534	0	0	0	0	0	0	0	0	4.96e-55	0
2_00031	Vu04	220453	C	T	T/C	T/C	+	Vu04	220453	0	0	0	0	0	0	0	0	7.28e-53	0
2_00033	Vu04	222687	A	G	A/G	A/G	+	Vu04	222687	0	0	0	0	0	0	0	0	1.73e-54	0
2_00034	Vu04	223379	C	T	T/C	T/C	+	Vu04	223379	0	0	0	0	0	0	0	0	1.73e-54	0
2_00035	Vu09	32801347	C	A	A/C	T/G	-	Vu09	32801347	0	0	0	0	0	0	0	0	4.96e-55	0
2_00036	Vu02	22019489	C	T	T/C	T/C	+	Vu02	22019489	0	0	0	0	0	0	0	0	4.96e-55	0
2_00037	Vu02	22023520	G	A	A/G	A/G	+	Vu02	22023520	0	0	0	0	0	0	0	0	1.73e-54	0
2_00038	Vu07	14812427	A	G	A/G	A/G	+	Vu07	14812427	0	0	0	0	0	0	0	0	4.96e-55	0
2_00039	Vu08	35014803	G	A	A/G	T/C	-	Vu08	35014803	0	0	0	0	0	0	0	0	1.73e-54	0
2_00040	Vu08	35017768	T	C	T/C	A/G	-	Vu08	35017768	0	0	0	0	0	0	0	0	2.11e-53	0
2_00041	Vu07	3086611	T	C	T/C	A/G	-	Vu07	3086611	0	0	0	0	0	0	0	0	1.73e-54	0
2_00042	Vu07	3085843	C	T	T/C	A/G	-	Vu07	3085843	0	0	0	0	0	0	0	0	4.96e-55	0
2_00043	Vu10	21676385	G	A	A/G	T/C	-	Vu10	21676385	0	0	0	0	0	0	0	0	4.96e-55	0
2_00044	Vu10	21676126	G	A	A/G	T/C	-	Vu10	21676126	0	0	0	0	0	0	0	0	4.96e-55	0
2_00045	Vu04	6439978	G	A	A/G	A/G	+	Vu04	6439978	0	0	0	0	0	0	0	0	2.11e-53	0
2_00046	Vu04	6440960	G	T	T/G	T/G	+	Vu04	6440960	0	0	0	0	0	0	0	0	7.36e-53	0
2_00047	Vu11	2591895	A	C	A/C	T/G	-	Vu11	2591895	0	0	0	0	0	0	0	0	1.73e-54	0
2_00049	Vu11	30421521	T	C	T/C	T/C	+	Vu11	30421521	0	0	0	0	0	0	0	0	1.73e-54	0
2_00050	Vu11	30422003	A	G	A/G	A/G	+	Vu11	30422003	0	0	0	0	0	0	0	0	1.73e-54	0
2_00051	Vu11	30422894	T	C	T/C	T/C	+	Vu11	30422894	0	0	0	0	0	0	0	0	7.28e-53	0
2_00052	Vu11	30423591	T	C	T/C	T/C	+	Vu11	30423591	0	0	0	0	0	0	0	0	4.96e-55	0
2_00053	Vu11	30408647	C	T	T/C	T/C	+	Vu11	30408647	0	0	0	0	0	0	0	0	4.96e-55	0
2_00054	Vu11	30409366	A	G	A/G	A/G	+	Vu11	30409366	0	0	0	0	0	0	0	0	4.96e-55	0
2_00055	Vu09	27500294	G	A	A/G	A/G	+	Vu09	27500294	0	0	0	0	0	0	0	0	4.96e-55	0
2_00056	Vu09	27500623	A	C	A/C	A/C	+	Vu09	27500623	0	0	0	0	0	0	0	0	2.11e-53	0
2_00057	Vu02	918759	A	G	A/G	T/C	-	Vu02	918759	0	0	0	0	0	0	0	0	4.96e-55	0
2_00058	Vu02	918346	G	A	A/G	T/C	-	Vu02	918346	0	0	0	1	0	0	1	0	2.11e-53	1
2_00059	Vu10	5813478	G	T	T/G	A/C	-	Vu10	5813478	0	0	0	0	0	0	0	0	7.36e-53	0
2_00060	Vu03	11883026	T	C	T/C	A/G	-	Vu03	11883026	0	0	0	0	0	0	0	0	4.96e-55	0
2_00061	Vu03	11881632	C	A	A/C	T/G	-	Vu03	11881632	0	0	0	0	0	0	0	0	1.73e-54	0
2_00062	Vu11	39252594	T	C	T/C	T/C	+	Vu11	39252594	0	0	0	0	0	0	0	0	6.04e-54	0
2_00063	Vu02	25210306	A	C	A/C	T/G	-	Vu02	25210306	0	0	0	0	0	0	0	0	4.96e-55	0
2_00064	Vu02	25209754	G	T	T/G	A/C	-	Vu02	25209754	0	0	0	1	0	0	1	0	1.73e-54	1
2_00065	Vu02	26110386	C	T	T/C	T/C	+	Vu02	26110386	0	0	0	0	0	0	0	0	4.96e-55	0
2_00066	Vu02	26110941	C	T	T/C	T/C	+	Vu02	26110941	0	0	0	0	0	0	0	0	3.09e-51	0
2_00067	Vu02	6054167	T	G	T/G	A/C	-	Vu02	6054167	0	0	0	0	0	0	0	0	4.96e-55	0
2_00068	Vu11	27125507	A	G	A/G	A/G	+	Vu11	27125507	0	0	0	0	0	0	1	0	1.73e-54	0
2_00070	Vu11	31373437	G	A	A/G	T/C	-	Vu11	31373437	0	0	0	0	0	0	0	0	4.96e-55	0
2_00071	Vu11	31372281	C	T	T/C	A/G	-	Vu11	31372281	0	0	0	0	0	0	0	0	4.96e-55	0
2_00073	Vu07	17674189	T	C	T/C	A/G	-	Vu07	17674189	0	0	0	0	0	0	0	0	4.96e-55	0
2_00075	Vu03	49139181	A	G	A/G	T/C	-	Vu03	49139181	0	0	0	0	0	0	0	0	4.96e-55	0
2_00076	Vu11	40852262	T	C	T/C	A/G	-	Vu11	40852262	0	0	0	0	0	0	0	0	1.73e-54	0
2_00077	Vu11	40851992	A	G	A/G	T/C	-	Vu11	40851992	0	0	0	0	0	0	0	0	4.96e-55	0
2_00078	Vu11	40279701	C	A	A/C	T/G	-	Vu11	40279701	0	0	0	0	0	0	0	0	3.77e-50	0
2_00079	Vu11	40283435	T	C	T/C	A/G	-	Vu11	40283435	0	0	0	0	0	0	0	0	1.73e-54	0
2_00080	Vu11	40285669	C	A	A/C	T/G	-	Vu11	40285669	0	0	0	0	0	0	0	0	7.28e-53	0
2_00081	Vu11	40303247	G	A	A/G	T/C	-	Vu11	40303247	0	0	0	0	0	0	0	0	1.73e-54	0
2_00082	Vu11	40302155	C	T	T/C	A/G	-	Vu11	40302155	0	0	0	0	0	0	0	0	1.73e-54	0
2_00084	Vu07	37417327	A	G	A/G	T/C	-	Vu07	37417327	0	0	0	0	0	0	0	0	4.96e-55	0
2_00085	Vu07	37416537	A	C	A/C	T/G	-	Vu07	37416537	0	0	0	0	0	0	0	0	3.81e-50	0
2_00086	Vu07	37416146	T	C	T/C	A/G	-	Vu07	37416146	0	0	0	0	0	0	0	0	4.96e-55	0
2_00087	Vu07	37414678	C	T	T/C	A/G	-	Vu07	37414678	0	0	0	0	0	0	0	0	1.73e-54	0
2_00088	Vu07	31150338	G	A	A/G	A/G	+	Vu07	31150338	0	0	0	0	0	0	0	0	4.96e-55	0
2_00089	Vu07	31149421	A	G	A/G	A/G	+	Vu07	31149421	0	0	0	0	0	0	0	0	4.96e-55	0
2_00090	Vu03	37114936	T	G	T/G	T/G	+	Vu03	37114936	0	0	0	0	0	0	0	0	4.96e-55	0
2_00091	Vu03	37115566	G	A	A/G	A/G	+	Vu03	37115566	0	0	0	0	0	0	0	0	7.28e-53	0
2_00093	Vu10	28258418	A	G	A/G	A/G	+	Vu10	28258418	0	0	0	0	0	0	0	0	7.36e-53	0
2_00094	Vu10	28259191	T	C	T/C	T/C	+	Vu10	28259191	0	0	0	0	0	0	1	0	1.73e-54	0
2_00095	Vu04	1936933	G	T	T/G	T/G	+	Vu04	1936933	0	0	0	0	0	0	0	0	4.96e-55	0
2_00096	Vu04	1938360	G	A	A/G	A/G	+	Vu04	1938360	0	0	0	0	0	0	0	0	2.11e-53	0
2_00097	Vu01	31921605	C	T	T/C	A/G	-	Vu01	31921605	0	0	0	0	0	0	0	0	1.71e-54	0
2_00098	Vu01	31919474	T	G	T/G	A/C	-	Vu01	31919474	0	0	0	0	0	0	0	0	4.96e-55	0
2_00099	Vu03	11350667	T	C	T/C	T/C	+	Vu03	11350667	0	0	0	0	0	0	0	0	4.96e-55	0
2_00100	Vu03	11351726	A	C	A/C	A/C	+	Vu03	11351726	0	0	0	0	0	0	0	0	4.96e-55	0
2_00101	Vu07	28358761	T	C	T/C	T/C	+	Vu07	28358761	0	0	0	0	0	0	0	0	4.96e-55	0
2_00102	Vu07	28359289	C	T	T/C	T/C	+	Vu07	28359289	0	0	0	0	0	0	0	0	4.96e-55	0
2_00103	Vu01	3985815	A	G	A/G	T/C	-	Vu01	3985815	0	0	0	0	0	0	0	0	3.13e-51	0
2_00104	Vu01	3990629	A	G	A/G	T/C	-	Vu01	3990629	0	0	0	0	0	0	0	0	2.11e-53	0
2_00105	Vu08	5003717	A	C	A/C	T/G	-	Vu08	5003717	0	0	0	0	0	0	1	0	4.96e-55	0
2_00106	Vu02	20290440	G	A	A/G	A/G	+	Vu02	20290440	0	0	0	0	0	0	0	0	4.96e-55	0
2_00107	Vu02	20290974	A	G	A/G	A/G	+	Vu02	20290974	0	0	0	0	0	0	0	0	1.73e-54	0
2_00109	Vu03	5639404	G	A	A/G	T/C	-	Vu03	5639404	0	0	0	0	0	0	0	0	1.73e-54	0
2_00110	Vu05	35047287	T	C	T/C	A/G	-	Vu05	35047287	0	0	0	0	0	0	0	0	4.96e-55	0
2_00111	Vu11	32701764	G	A	A/G	A/G	+	Vu11	32701764	0	0	0	0	0	0	0	0	4.96e-55	0
2_00112	Vu10	7549625	A	G	A/G	T/C	-	Vu10	7549625	0	0	0	0	0	0	0	0	1.73e-54	0
2_00113	Vu10	7549132	C	A	A/C	T/G	-	Vu10	7549132	0	0	0	0	0	0	0	0	2.11e-53	0
2_00114	Vu05	15740547	G	A	A/G	T/C	-	Vu05	15740547	0	0	0	0	0	0	0	0	3.09e-51	0
2_00115	Vu05	15738459	C	T	T/C	A/G	-	Vu05	15738459	0	0	0	0	0	0	0	0	3.09e-51	0
2_00116	Vu11	27409846	T	G	T/G	T/G	+	Vu11	27409846	0	0	0	0	0	0	0	0	2.11e-53	0
2_00117	Vu11	27410166	A	G	A/G	A/G	+	Vu11	27410166	0	0	0	0	0	0	0	0	2.11e-53	0
2_00118	Vu07	6246755	T	C	T/C	A/G	-	Vu07	6246755	0	0	0	0	0	0	0	0	4.96e-55	0
2_00119	Vu08	30387409	T	C	T/C	A/G	-	Vu08	30387409	0	0	0	0	0	0	0	0	1.73e-54	0
2_00120	Vu08	30387074	G	A	A/G	T/C	-	Vu08	30387074	0	0	0	0	1	0	1	0	2.11e-53	1
2_00121	Vu10	5376475	T	G	T/G	A/C	-	Vu10	5376475	0	0	0	1	0	0	1	0	1.73e-54	1
2_00122	Vu03	56623267	G	A	A/G	T/C	-	Vu03	56623267	0	0	0	0	0	0	0	0	2.11e-53	0
2_00123	Vu05	11313427	T	C	T/C	T/C	+	Vu05	11313427	0	0	0	0	0	0	0	0	2.11e-53	0
2_00124	Vu02	28222726	C	T	T/C	T/C	+	Vu02	28222726	0	0	0	0	0	0	0	0	4.96e-55	0
2_00125	Vu02	28223979	A	G	A/G	A/G	+	Vu02	28223979	0	0	0	0	0	0	0	0	1.73e-54	0
2_00126	Vu09	408850	T	C	T/C	A/G	-	Vu09	408850	0	0	0	0	0	0	1	1	1.73e-54	1
2_00128	Vu05	9812758	G	T	T/G	T/G	+	Vu05	9812758	0	0	0	0	0	0	0	0	4.96e-55	0
2_00129	Vu05	9815587	T	C	T/C	T/C	+	Vu05	9815587	0	0	0	0	0	0	0	0	4.96e-55	0
2_00130	Vu07	2928729	G	A	A/G	T/C	-	Vu07	2928729	0	0	0	0	0	0	0	0	1.73e-54	0
2_00131	Vu10	38104506	A	C	A/C	T/G	-	Vu10	38104506	0	0	0	0	0	0	0	0	5.24e-23	0
2_00132	Vu10	38104132	C	A	A/C	T/G	-	Vu10	38104132	0	0	0	0	0	0	0	0	4.96e-55	0
2_00133	Vu03	1184811	G	T	T/G	T/G	+	Vu03	1184811	0	0	0	0	0	0	0	0	4.96e-55	0
2_00134	Vu03	1185131	T	C	T/C	T/C	+	Vu03	1185131	0	0	0	0	0	0	0	0	4.96e-55	0
2_00135	Vu03	17018869	G	A	A/G	T/C	-	Vu03	17018869	0	0	0	0	0	0	0	0	4.96e-55	0
2_00136	Vu03	53577167	G	A	A/G	A/G	+	Vu03	53577167	0	0	0	0	0	0	0	0	4.96e-55	0
2_00137	Vu03	53577757	C	T	T/C	T/C	+	Vu03	53577757	0	0	0	0	0	0	0	0	1.73e-54	0
2_00138	Vu05	10419836	G	A	A/G	A/G	+	Vu05	10419836	0	0	0	1	0	0	1	0	1.73e-54	1
2_00139	Vu03	27751952	G	A	A/G	A/G	+	Vu03	27751952	0	0	0	0	0	0	0	0	4.96e-55	0
2_00140	Vu03	27749195	C	T	T/C	T/C	+	Vu03	27749195	0	0	0	0	0	0	0	0	4.96e-55	0
2_00141	Vu08	25479740	C	T	T/C	A/G	-	Vu08	25479740	0	0	0	0	0	0	0	0	2.11e-53	0
2_00142	Vu09	1955010	A	G	A/G	T/C	-	Vu09	1955010	0	0	0	0	0	0	0	0	1.71e-54	0
2_00143	Vu09	1953957	T	G	T/G	A/C	-	Vu09	1953957	0	0	0	0	0	0	0	0	2.11e-53	0
2_00144	Vu11	9026950	C	T	T/C	T/C	+	Vu11	9026950	0	0	0	0	0	0	0	0	7.36e-53	0
2_00145	Vu11	9027224	T	C	T/C	T/C	+	Vu11	9027224	0	0	0	0	0	0	0	0	2.11e-53	0
2_00146	Vu05	14753177	T	C	T/C	T/C	+	Vu05	14753177	0	0	0	0	0	0	0	0	4.96e-55	0
2_00147	Vu05	14754504	A	C	A/C	A/C	+	Vu05	14754504	0	0	0	0	0	0	0	0	4.96e-55	0
2_00148	Vu04	41216023	T	C	T/C	T/C	+	Vu04	41216023	0	0	0	0	0	0	0	0	1.73e-54	0
2_00149	Vu04	41194959	T	C	T/C	A/G	-	NA	NA	0	0	0	0	0	0	1	0	2.74e-39	0
2_00150	Vu04	41204810	T	C	T/C	T/C	+	Vu04	41204810	0	0	0	0	0	0	0	0	4.96e-55	0
2_00151	Vu05	12236351	G	T	T/G	T/G	+	Vu05	12236351	0	0	0	1	0	0	1	0	2.11e-53	1
2_00152	Vu03	9979365	T	C	T/C	A/G	-	Vu03	9979365	0	0	0	0	0	0	0	0	4.96e-55	0
2_00153	Vu07	24076659	A	C	A/C	T/G	-	Vu07	24076659	0	0	0	0	0	0	0	0	4.96e-55	0
2_00154	Vu03	41052418	T	C	T/C	T/C	+	Vu03	41052418	0	0	0	0	0	0	0	0	1.73e-54	0
2_00155	Vu09	39582995	C	T	T/C	A/G	-	Vu09	39582995	0	0	0	0	0	0	0	0	1.73e-54	0
2_00157	Vu05	2240539	G	A	A/G	A/G	+	Vu05	2240539	0	0	0	0	0	0	0	0	4.96e-55	0
2_00158	Vu03	5593064	A	C	A/C	A/C	+	Vu03	5593064	0	0	0	0	0	0	0	0	4.96e-55	0
2_00159	Vu03	5594357	G	A	A/G	A/G	+	Vu03	5594357	0	0	0	0	0	0	0	0	2.54e-52	0
2_00160	Vu03	5596929	G	A	A/G	A/G	+	Vu03	5596929	0	0	0	0	0	0	0	0	4.96e-55	0
2_00161	Vu03	5598804	A	C	A/C	A/C	+	Vu03	5598804	0	0	0	0	0	0	0	0	2.11e-53	0
2_00162	Vu06	19459219	G	T	T/G	T/G	+	Vu06	19459219	0	0	0	0	0	0	0	0	4.96e-55	0
2_00163	Vu06	19460841	G	A	A/G	A/G	+	Vu06	19460841	0	0	0	0	0	0	0	0	4.96e-55	0
2_00164	Vu08	187250	A	G	A/G	T/C	-	Vu08	187250	0	0	0	0	0	0	0	0	4.96e-55	0
2_00165	Vu08	186833	G	T	T/G	A/C	-	Vu08	186833	0	0	0	0	0	0	0	0	4.96e-55	0
2_00166	Vu02	28382443	C	T	T/C	A/G	-	Vu02	28382443	0	0	0	0	0	0	0	0	1.73e-54	0
2_00167	Vu02	28381349	C	T	T/C	A/G	-	Vu02	28381349	0	0	0	0	0	0	0	0	2.11e-53	0
2_00168	Vu07	24183774	A	G	A/G	T/C	-	Vu07	24183774	0	0	0	0	0	0	0	0	7.28e-53	0
2_00169	Vu08	30786673	T	C	T/C	T/C	+	Vu08	30786673	0	0	0	0	0	0	0	0	4.96e-55	0
2_00170	Vu01	12901001	C	T	T/C	T/C	+	Vu01	12901001	0	0	0	0	0	0	0	0	4.96e-55	0
2_00171	Vu07	32435180	T	G	T/G	T/G	+	Vu07	32435180	0	0	0	0	0	0	0	0	4.96e-55	0
2_00172	Vu07	32431997	G	A	A/G	A/G	+	Vu07	32431997	0	0	0	0	0	0	0	0	4.96e-55	0
2_00173	Vu09	2388594	C	T	T/C	A/G	-	Vu09	2388594	0	0	0	0	0	0	0	0	4.96e-55	0
2_00174	Vu09	2385433	G	A	A/G	T/C	-	Vu09	2385433	0	0	0	0	0	0	0	0	4.96e-55	0
2_00175	Vu04	3702153	A	C	A/C	A/C	+	Vu04	3702153	0	0	0	0	0	0	1	0	1.73e-54	0
2_00177	Vu11	6662332	C	T	T/C	T/C	+	Vu11	6662332	0	0	0	0	0	0	0	0	1.73e-54	0
2_00178	Vu11	6662679	T	C	T/C	T/C	+	Vu11	6662679	0	0	0	0	0	0	0	0	2.11e-53	0
2_00179	Vu06	21927476	A	G	A/G	A/G	+	Vu06	21927476	0	0	0	0	0	0	0	0	6.04e-54	0
2_00180	Vu06	21923728	A	C	A/C	A/C	+	Vu06	21923728	0	0	0	0	0	0	0	0	1.73e-54	0
2_00181	Vu06	21912591	G	T	T/G	T/G	+	Vu06	21912591	0	0	0	0	0	0	0	0	1.73e-54	0
2_00182	Vu06	21912946	T	G	T/G	T/G	+	Vu06	21912946	0	0	0	0	0	0	0	0	4.96e-55	0
2_00183	Vu09	34275848	G	A	A/G	T/C	-	Vu09	34275848	0	0	0	0	0	0	0	0	4.96e-55	0
2_00184	Vu09	34279211	T	C	T/C	A/G	-	Vu09	34279211	0	0	0	0	0	0	0	0	4.96e-55	0
2_00185	Vu09	34278789	A	G	A/G	T/C	-	Vu09	34278789	0	0	0	0	0	0	0	0	4.96e-55	0
2_00186	Vu09	34276157	G	A	A/G	T/C	-	Vu09	34276157	0	0	0	0	0	0	0	0	4.96e-55	0
2_00187	Vu09	38957584	C	T	T/C	T/C	+	Vu09	38957584	0	0	0	0	0	0	0	0	1.73e-54	0
2_00188	Vu04	2220918	A	G	A/G	T/C	-	Vu04	2220918	0	0	0	0	0	0	0	0	1.73e-54	0
2_00191	Vu07	30639675	G	A	A/G	T/C	-	Vu07	30639675	0	0	0	0	0	0	0	0	4.96e-55	0
2_00192	Vu01	1085896	C	A	A/C	A/C	+	Vu01	1085896	0	0	0	0	0	0	0	0	2.11e-53	0
2_00193	Vu01	1086531	T	C	T/C	T/C	+	Vu01	1086531	0	0	0	0	0	0	0	0	1.73e-54	0
2_00194	Vu05	10405079	C	T	T/C	T/C	+	Vu05	10405079	0	0	0	0	0	0	0	0	4.96e-55	0
2_00195	Vu08	36932703	T	C	T/C	A/G	-	Vu08	36932703	0	0	0	0	0	0	0	0	4.96e-55	0
2_00196	Vu08	36932002	T	C	T/C	A/G	-	Vu08	36932002	0	0	0	0	0	0	0	0	1.73e-54	0
2_00198	Vu08	37983734	C	T	T/C	A/G	-	Vu08	37983734	0	0	0	0	0	0	0	0	4.96e-55	0
2_00199	Vu08	37982858	G	A	A/G	T/C	-	Vu08	37982858	0	0	0	0	0	0	0	0	4.96e-55	0
2_00200	Vu08	37991483	G	A	A/G	T/C	-	Vu08	37991483	0	0	0	0	0	0	0	0	1.73e-54	0
2_00201	Vu08	37991054	T	C	T/C	A/G	-	Vu08	37991054	0	0	0	0	0	0	0	0	4.96e-55	0
2_00202	Vu08	38003617	T	C	T/C	A/G	-	Vu08	38003617	0	0	0	0	0	0	0	0	1.73e-54	0
2_00203	Vu08	38003266	T	C	T/C	A/G	-	Vu08	38003266	0	0	0	0	0	0	0	0	4.96e-55	0
2_00204	Vu08	38001077	A	G	A/G	T/C	-	Vu08	38001077	0	0	0	0	0	0	0	0	1.73e-54	0
2_00205	Vu08	38000288	C	T	T/C	A/G	-	Vu08	38000288	0	0	0	0	0	0	0	0	4.96e-55	0
2_00206	Vu08	38007278	T	C	T/C	A/G	-	Vu08	38007278	0	0	0	0	0	0	0	0	4.96e-55	0
2_00207	Vu05	3115776	G	A	A/G	A/G	+	Vu05	3115776	0	0	0	0	0	0	0	0	4.96e-55	0
2_00208	Vu05	3116685	G	A	A/G	A/G	+	Vu05	3116685	0	0	0	0	0	0	0	0	1.73e-54	0
2_00209	Vu08	27537068	C	A	A/C	T/G	-	Vu08	27537068	0	0	0	0	0	0	0	0	4.96e-55	0
2_00210	Vu04	20509438	G	A	A/G	T/C	-	NA	NA	0	0	0	0	0	0	0	0	4.07e-37	0
2_00211	Vu04	20508979	G	A	A/G	T/C	-	Vu04	20508979	0	0	0	0	0	0	0	0	7.36e-53	0
2_00212	Vu05	47076085	A	C	A/C	A/C	+	Vu05	47076085	0	0	0	0	0	0	0	0	2.11e-53	0
2_00213	Vu05	47072647	T	C	T/C	T/C	+	Vu05	47072647	0	0	0	0	0	0	0	0	4.96e-55	0
2_00214	Vu05	47065081	T	C	T/C	T/C	+	Vu05	47065081	0	0	0	0	0	0	0	0	7.36e-53	0
2_00215	Vu05	47066223	T	C	T/C	T/C	+	Vu05	47066223	0	0	0	0	0	0	0	0	1.73e-54	0
2_00216	Vu05	47055062	T	C	T/C	T/C	+	Vu05	47055062	0	0	0	0	0	0	0	0	4.96e-55	0
2_00217	Vu04	40549944	G	T	T/G	A/C	-	Vu04	40549944	0	0	0	0	0	0	0	0	4.96e-55	0
2_00218	Vu01	3526570	C	A	A/C	A/C	+	Vu01	3526570	0	0	0	0	0	0	0	0	2.11e-53	0
2_00219	Vu01	29862517	G	T	T/G	A/C	-	Vu01	29862517	0	0	0	0	0	0	0	0	7.28e-53	0
2_00220	Vu01	29860699	C	A	A/C	T/G	-	Vu01	29860699	0	0	0	0	0	0	0	0	3.09e-51	0
2_00221	Vu11	2074169	?	?	T/G	A/C	-	NA	NA	0	0	1	0	0	0	1	0	4.64e-49	1
2_00222	Vu06	13463709	A	G	A/G	T/C	-	Vu06	13463709	0	0	0	0	0	0	0	0	4.96e-55	0
2_00223	Vu06	13461736	G	A	A/G	T/C	-	Vu06	13461736	0	0	0	0	0	0	0	0	1.73e-54	0
2_00224	Vu02	30035803	T	C	T/C	T/C	+	Vu02	30035803	0	0	0	0	0	0	0	0	7.28e-53	0
2_00225	Vu02	30037134	T	C	T/C	T/C	+	Vu02	30037134	0	0	0	0	0	0	0	0	3.09e-51	0
2_00226	Vu03	20671102	C	T	T/C	T/C	+	Vu03	20671102	0	0	0	0	0	0	0	0	4.96e-55	0
2_00227	Vu07	203081	T	G	T/G	A/C	-	Vu07	203073	0	0	0	0	0	0	0	0	1.62e-48	0
2_00228	Vu07	202757	T	C	T/C	A/G	-	Vu07	202757	0	0	0	0	0	0	0	0	2.11e-53	0
2_00229	Vu01	35766378	G	T	T/G	A/C	-	Vu01	35766378	0	0	0	0	0	0	0	0	4.96e-55	0
2_00230	Vu09	30765417	A	G	A/G	A/G	+	Vu09	30765417	0	0	0	0	0	0	0	0	4.96e-55	0
2_00231	Vu09	30766347	C	T	T/C	T/C	+	Vu09	30766347	0	0	0	0	0	0	0	0	1.73e-54	0
2_00232	Vu07	33366272	C	T	T/C	T/C	+	Vu07	33366272	0	0	0	0	0	0	0	0	1.73e-54	0
2_00233	Vu07	33366556	C	T	T/C	T/C	+	Vu07	33366556	0	0	0	0	0	0	0	0	1.73e-54	0
2_00234	Vu03	5223486	A	G	A/G	A/G	+	Vu03	5223486	0	0	0	0	0	0	0	0	4.96e-55	0
2_00235	Vu08	5896464	T	C	T/C	A/G	-	Vu08	5896464	0	0	0	0	0	0	0	0	1.73e-54	0
2_00236	Vu08	5894702	G	A	A/G	T/C	-	Vu08	5894702	0	0	0	0	0	0	0	0	1.73e-54	0
2_00237	Vu03	43248151	C	T	T/C	T/C	+	Vu03	43248151	0	0	0	0	0	0	0	0	4.96e-55	0
2_00238	Vu07	1857769	G	T	T/G	A/C	-	Vu07	1857769	0	0	0	0	0	0	0	0	4.96e-55	0
2_00239	Vu03	32816730	G	A	A/G	T/C	-	Vu03	32816730	0	0	0	0	0	0	0	0	4.96e-55	0
2_00240	Vu04	6751926	G	T	T/G	A/C	-	Vu04	6751926	0	0	0	0	0	0	0	0	4.96e-55	0
2_00241	Vu04	6750173	A	G	A/G	T/C	-	Vu04	6750173	0	0	0	0	0	0	0	0	7.28e-53	0
2_00242	Vu03	7081916	T	G	T/G	T/G	+	Vu03	7081916	0	0	0	0	0	0	0	0	7.28e-53	0
2_00243	Vu03	7082423	G	T	T/G	T/G	+	Vu03	7082423	0	0	0	0	0	0	0	0	4.96e-55	0
2_00244	Vu02	6283975	A	G	A/G	A/G	+	Vu02	6283975	0	0	0	0	0	0	0	0	4.96e-55	0
2_00245	Vu01	26912092	T	C	T/C	A/G	-	Vu01	26912092	0	0	0	0	0	0	0	0	4.96e-55	0
2_00246	Vu03	36941298	G	T	T/G	T/G	+	Vu03	36941298	0	0	0	0	0	0	0	0	1.73e-54	0
2_00247	Vu03	36941879	C	T	T/C	T/C	+	Vu03	36941879	0	0	0	0	0	0	0	0	4.96e-55	0
2_00248	Vu11	1221352	G	A	A/G	A/G	+	Vu11	1221352	0	0	0	0	0	0	0	0	4.96e-55	0
2_00250	Vu05	40002206	A	G	A/G	A/G	+	Vu05	40002206	0	0	0	0	0	0	0	0	4.96e-55	0
2_00251	Vu05	40002541	G	A	A/G	A/G	+	Vu05	40002541	0	0	0	0	0	0	0	0	4.96e-55	0
2_00252	Vu05	39988521	G	A	A/G	A/G	+	Vu05	39988521	0	0	0	0	0	0	0	0	4.96e-55	0
2_00253	Vu05	39988697	G	T	T/G	T/G	+	Vu05	39988697	0	0	0	0	0	0	0	0	4.96e-55	0
2_00254	Vu08	3622837	C	A	A/C	T/G	-	NA	NA	0	0	0	0	0	0	0	0	5.3e-42	0
2_00255	Vu08	3622574	C	T	T/C	A/G	-	Vu08	3622574	0	0	0	0	0	0	0	0	8.87e-52	0
2_00256	Vu08	3622288	C	T	T/C	A/G	-	Vu08	3622288	0	0	0	0	0	0	0	0	4.96e-55	0
2_00257	Vu11	38413922	A	G	A/G	T/C	-	Vu11	38413922	0	0	0	0	0	0	0	0	4.96e-55	0
2_00258	Vu11	38413336	G	A	A/G	T/C	-	Vu11	38413336	0	0	0	0	0	0	0	0	1.73e-54	0
2_00259	Vu06	12063868	C	T	T/C	A/G	-	Vu06	12063868	0	0	0	0	0	0	0	0	4.96e-55	0
2_00260	Vu04	25535427	C	T	T/C	A/G	-	Vu04	25535427	0	0	0	0	0	0	0	0	8.96e-52	0
2_00262	Vu04	12201312	G	T	T/G	T/G	+	Vu04	12201312	0	0	0	0	0	0	0	0	3.77e-50	0
2_00263	Vu04	12202662	T	C	T/C	T/C	+	Vu04	12202662	0	0	0	0	0	0	0	0	2.11e-53	0
2_00264	Vu04	10800865	G	T	T/G	A/C	-	Vu04	10800865	0	0	0	0	0	0	0	0	8.87e-52	0
2_00265	Vu04	10800519	A	C	A/C	T/G	-	NA	NA	0	0	0	0	0	0	0	0	2.11e-53	0
2_00266	Vu01	29306980	A	G	A/G	A/G	+	Vu01	29306980	0	0	0	0	0	0	0	0	8.87e-52	0
2_00267	Vu01	29307235	G	A	A/G	A/G	+	Vu01	29307235	0	0	0	0	0	0	0	0	1.73e-54	0
2_00268	Vu09	11875270	T	C	T/C	T/C	+	Vu09	11875270	0	0	0	0	0	0	0	0	1.59e-48	0
2_00269	Vu01	29244038	T	C	T/C	A/G	-	Vu01	29244038	0	0	0	0	0	0	1	0	4.96e-55	0
2_00270	Vu01	29243390	T	C	T/C	A/G	-	Vu01	29243390	0	0	0	0	0	0	0	0	7.36e-53	0
2_00271	Vu01	29256773	G	A	A/G	A/G	+	Vu01	29256773	0	0	0	0	0	0	0	0	1.73e-54	0
2_00272	Vu01	29257611	A	G	A/G	A/G	+	Vu01	29257611	0	0	0	0	0	0	0	0	2.57e-52	0
2_00274	Vu10	2067081	G	A	A/G	A/G	+	Vu10	2067081	0	0	0	0	0	0	0	0	4.96e-55	0
2_00275	Vu11	3013399	A	G	A/G	T/C	-	NA	NA	0	0	0	0	0	0	0	0	1.02e-44	0
2_00276	Vu03	65040286	C	T	T/C	T/C	+	Vu03	65040286	0	0	0	0	0	0	0	0	4.96e-55	0
2_00277	Vu05	15846205	G	A	A/G	A/G	+	Vu05	15846205	0	0	0	0	0	0	0	0	4.96e-55	0
2_00279	Vu10	3384934	G	A	A/G	A/G	+	Vu10	3384934	0	0	0	0	0	0	0	0	4.96e-55	0
2_00281	Vu02	25235727	A	G	A/G	A/G	+	Vu02	25235727	0	0	0	1	0	0	1	0	1.73e-54	1
2_00282	Vu02	25234904	C	A	A/C	A/C	+	Vu02	25234904	0	0	0	0	0	0	1	0	4.96e-55	0
2_00283	Vu08	26717657	A	C	A/C	A/C	+	Vu08	26717657	0	0	0	0	0	0	0	0	4.96e-55	0
2_00284	Vu09	14575007	A	C	A/C	A/C	+	Vu09	14575007	0	0	0	0	0	0	0	0	4.96e-55	0
2_00285	Vu03	27934545	T	C	T/C	A/G	-	Vu03	27934545	0	0	0	0	0	0	0	0	4.96e-55	0
2_00286	Vu03	27934094	G	A	A/G	T/C	-	Vu03	27934094	0	0	0	0	0	0	0	0	4.96e-55	0
2_00287	Vu06	32559190	T	G	T/G	T/G	+	Vu06	32559190	0	0	0	0	0	0	0	0	2.11e-53	0
2_00288	Vu06	32559468	T	G	T/G	T/G	+	Vu06	32559468	0	0	0	0	0	0	0	0	6.04e-54	0
2_00289	Vu06	15274712	T	C	T/C	T/C	+	Vu06	15274712	0	0	0	0	0	0	0	0	1.73e-54	0
2_00290	Vu06	15275478	G	T	T/G	T/G	+	Vu06	15275478	0	0	0	0	0	0	0	0	4.96e-55	0
2_00291	Vu11	1824763	T	G	T/G	A/C	-	Vu11	1824763	0	0	0	0	1	0	0	0	8.87e-52	1
2_00292	Vu11	1824422	T	C	T/C	A/G	-	Vu11	1824422	0	0	0	0	0	0	1	0	1.73e-54	0
2_00293	Vu03	19143588	G	A	A/G	A/G	+	Vu03	19143588	0	0	0	0	0	0	0	0	4.96e-55	0
2_00294	Vu03	19144841	G	A	A/G	A/G	+	Vu03	19144841	0	0	0	0	0	0	0	0	1.73e-54	0
2_00295	Vu03	19139343	A	C	A/C	A/C	+	Vu03	19139343	0	0	0	0	0	0	0	0	1.73e-54	0
2_00296	Vu01	34789540	G	A	A/G	T/C	-	Vu01	34789528	0	0	0	0	0	0	0	0	1.62e-48	0
2_00297	Vu01	34789258	T	C	T/C	A/G	-	Vu01	34789258	0	0	0	0	0	0	0	0	4.96e-55	0
2_00298	Vu05	4305218	A	C	A/C	A/C	+	Vu05	4305218	0	0	0	0	0	0	0	0	2.11e-53	0
2_00299	Vu05	4305885	T	G	T/G	T/G	+	Vu05	4305885	0	0	0	0	0	0	0	0	4.96e-55	0
2_00300	Vu01	12914799	G	A	A/G	T/C	-	Vu01	12914799	0	0	0	0	0	0	0	0	4.96e-55	0
2_00301	Vu11	39904974	C	T	T/C	A/G	-	Vu11	39904974	0	0	0	0	0	0	0	0	4.96e-55	0
2_00303	Vu08	2747541	C	T	T/C	A/G	-	Vu08	2747540	0	0	0	0	0	0	0	0	2.57e-52	0
2_00304	Vu08	2746046	C	T	T/C	A/G	-	Vu08	2746046	0	0	0	0	0	0	0	0	4.96e-55	0
2_00305	Vu08	2754740	T	C	T/C	A/G	-	Vu08	2754740	0	0	0	0	0	0	0	0	1.73e-54	0
2_00306	Vu08	2754378	G	A	A/G	T/C	-	Vu08	2754378	0	0	0	0	0	0	0	0	4.96e-55	0
2_00307	Vu01	1072347	T	C	T/C	T/C	+	Vu01	1072347	0	0	0	0	0	0	0	0	1.73e-54	0
2_00308	Vu10	37778917	T	C	T/C	T/C	+	Vu10	37778917	0	0	0	0	0	0	0	0	1.97e-47	0
2_00309	Vu06	17574957	G	A	A/G	A/G	+	Vu06	17574957	0	0	0	0	0	0	0	0	4.96e-55	0
2_00310	Vu06	18749679	C	T	T/C	T/C	+	Vu06	18749679	0	0	0	0	0	0	0	0	4.96e-55	0
2_00311	Vu06	18751025	A	G	A/G	A/G	+	Vu06	18751025	0	0	0	0	0	0	0	0	4.96e-55	0
2_00312	Vu08	19768082	G	A	A/G	A/G	+	Vu08	19768082	0	0	0	0	0	0	0	0	4.96e-55	0
2_00313	Vu01	38748576	A	G	A/G	A/G	+	Vu01	38748576	0	0	0	0	0	0	0	0	4.96e-55	0
2_00314	Vu01	38750043	G	A	A/G	A/G	+	Vu01	38750043	0	0	0	0	0	0	0	0	4.96e-55	0
2_00315	Vu01	38753920	C	T	T/C	T/C	+	Vu01	38753920	0	0	0	0	0	0	0	0	4.96e-55	0
2_00316	Vu01	38755657	C	T	T/C	T/C	+	Vu01	38755657	0	0	0	0	0	0	0	0	4.96e-55	0
2_00317	Vu04	31863031	G	A	A/G	T/C	-	Vu04	31863031	0	0	0	0	0	0	1	0	1.73e-54	0
2_00318	Vu04	31862691	G	A	A/G	T/C	-	Vu04	31862691	0	0	0	0	0	0	0	0	4.96e-55	0
2_00319	Vu11	37025884	A	C	A/C	T/G	-	Vu11	37025884	0	0	0	0	0	0	0	0	4.96e-55	0
2_00320	Vu08	32180545	G	A	A/G	T/C	-	Vu08	32180545	0	0	0	0	0	0	0	0	4.96e-55	0
2_00321	Vu11	20744001	C	A	A/C	A/C	+	Vu11	20744001	0	0	0	0	0	0	0	0	7.28e-53	0
2_00322	Vu11	20741876	T	C	T/C	T/C	+	Vu11	20741876	0	0	0	0	0	0	0	0	1.73e-54	0
2_00323	Vu06	33864866	T	C	T/C	A/G	-	Vu06	33864866	0	0	0	0	0	0	0	0	1.73e-54	0
2_00324	Vu06	33863326	G	T	T/G	A/C	-	Vu06	33863326	0	0	0	0	0	0	0	0	2.11e-53	0
2_00325	Vu02	2217860	G	A	A/G	A/G	+	Vu02	2217860	0	0	0	0	0	0	0	0	1.73e-54	0
2_00326	Vu03	46710038	G	T	T/G	A/C	-	Vu03	46710038	0	0	0	0	0	0	0	0	1.73e-54	0
2_00327	Vu03	46718698	C	T	T/C	A/G	-	Vu03	46718698	0	0	0	0	0	0	0	0	1.73e-54	0
2_00328	Vu03	46716422	T	C	T/C	A/G	-	Vu03	46716422	0	0	0	0	0	0	0	0	4.96e-55	0
2_00329	Vu03	21178002	G	A	A/G	T/C	-	Vu03	21178002	0	0	0	0	0	0	0	0	4.96e-55	0
2_00330	Vu03	21176637	G	T	T/G	A/C	-	Vu03	21176637	0	0	0	0	0	0	0	0	4.96e-55	0
2_00332	Vu04	6451051	C	T	T/C	T/C	+	Vu04	6451051	0	0	0	0	0	0	0	0	7.36e-53	0
2_00333	Vu04	6451642	T	C	T/C	T/C	+	Vu04	6451642	0	0	0	0	0	0	0	0	8.96e-52	0
2_00334	Vu04	6452124	A	G	A/G	A/G	+	Vu04	6452124	0	0	0	0	0	0	0	0	1.73e-54	0
2_00335	Vu04	6452586	C	T	T/C	T/C	+	Vu04	6452586	0	0	0	0	0	0	0	0	4.96e-55	0
2_00336	Vu04	6447555	T	C	T/C	T/C	+	Vu04	6447555	0	0	0	0	0	0	0	0	7.36e-53	0
2_00337	Vu04	6448647	A	G	A/G	A/G	+	Vu04	6448647	0	0	0	0	0	0	0	0	4.96e-55	0
2_00338	Vu04	6442854	A	C	A/C	A/C	+	Vu04	6442854	0	0	0	0	0	0	0	0	4.96e-55	0
2_00339	Vu04	6443120	G	A	A/G	A/G	+	Vu04	6443120	0	0	0	0	0	0	0	0	4.96e-55	0
2_00340	Vu03	5614103	C	T	T/C	T/C	+	Vu03	5614103	0	0	0	0	0	0	0	0	1.73e-54	0
2_00341	Vu03	5614385	T	G	T/G	T/G	+	Vu03	5614385	0	0	0	0	0	0	0	0	1.73e-54	0
2_00342	Vu08	35369961	C	A	A/C	T/G	-	Vu08	35369961	0	0	0	0	0	0	0	0	4.96e-55	0
2_00343	Vu08	35364729	T	G	T/G	A/C	-	Vu08	35364729	0	0	0	0	0	0	0	0	4.96e-55	0
2_00344	Vu02	32966273	A	G	A/G	T/C	-	Vu02	32966273	0	0	0	0	0	0	0	0	4.96e-55	0
2_00345	Vu02	32965746	A	C	A/C	T/G	-	Vu02	32965746	0	0	0	0	0	0	0	0	4.96e-55	0
2_00346	Vu01	30948831	A	C	A/C	A/C	+	Vu01	30948831	0	0	0	0	0	0	0	0	2.11e-53	0
2_00347	Vu01	30944709	G	A	A/G	A/G	+	Vu01	30944709	0	0	0	0	0	0	0	0	4.96e-55	0
2_00348	Vu11	2526275	G	A	A/G	T/C	-	Vu11	2526275	0	0	0	0	0	0	0	0	1.73e-54	0
2_00349	Vu04	2243651	A	G	A/G	A/G	+	Vu04	2243651	0	0	0	0	0	0	0	0	7.36e-53	0
2_00350	Vu04	2244165	C	A	A/C	A/C	+	Vu04	2244165	0	0	0	0	0	0	0	0	6.82e-47	0
2_00351	Vu04	2232216	T	G	T/G	T/G	+	Vu04	2232216	0	0	0	0	0	0	0	0	1.73e-54	0
2_00352	Vu04	2232762	T	C	T/C	T/C	+	Vu04	2232762	0	0	0	0	0	0	0	0	2.11e-53	0
2_00353	Vu01	25478791	C	T	T/C	A/G	-	Vu01	25478791	0	0	0	0	0	0	0	0	4.96e-55	0
2_00354	Vu01	25484047	C	T	T/C	A/G	-	Vu01	25484047	0	0	0	0	0	0	0	0	4.96e-55	0
2_00355	Vu09	39069532	A	G	A/G	T/C	-	Vu09	39069532	0	0	0	0	0	0	0	0	4.96e-55	0
2_00356	Vu06	33745590	G	T	T/G	A/C	-	Vu06	33745590	0	0	0	0	0	0	0	0	4.96e-55	0
2_00357	Vu06	33742765	C	T	T/C	A/G	-	Vu06	33742765	0	0	0	0	0	0	0	0	4.96e-55	0
2_00358	Vu10	15008867	A	G	A/G	T/C	-	Vu10	15008867	0	0	0	0	0	0	0	0	1.91e-47	0
2_00359	Vu01	38732549	A	C	A/C	A/C	+	Vu01	38732549	0	0	0	0	0	0	0	0	1.73e-54	0
2_00361	Vu06	20009333	T	C	T/C	A/G	-	Vu06	20009333	0	0	0	0	0	0	0	0	2.11e-53	0
2_00362	Vu06	20009047	G	T	T/G	A/C	-	Vu06	20009047	0	0	0	0	0	0	0	0	4.96e-55	0
2_00363	Vu06	23301243	A	G	A/G	A/G	+	Vu06	23301243	0	0	0	0	0	0	0	0	2.11e-53	0
2_00364	Vu06	23303161	T	G	T/G	T/G	+	Vu06	23303161	0	0	0	0	0	0	0	0	1.73e-54	0
2_00365	Vu06	23304268	A	G	A/G	A/G	+	Vu06	23304268	0	0	0	0	0	0	0	0	4.96e-55	0
2_00366	Vu04	8226032	G	T	T/G	T/G	+	Vu04	8226032	0	0	0	0	0	0	0	0	2.51e-52	0
2_00367	Vu04	8284961	G	A	A/G	T/C	-	Vu04	8284961	0	0	0	1	0	0	1	0	2.11e-53	1
2_00368	Vu07	28312399	C	T	T/C	A/G	-	Vu07	28312399	0	0	0	0	0	0	0	0	4.96e-55	0
2_00369	Vu07	28315435	G	A	A/G	T/C	-	Vu07	28315435	0	0	0	0	0	0	0	0	7.28e-53	0
2_00370	Vu07	33991444	G	T	T/G	A/C	-	Vu07	33991444	0	0	0	0	0	0	0	0	1.73e-54	0
2_00371	Vu07	33986484	C	T	T/C	A/G	-	Vu07	33986484	0	0	0	0	0	0	0	0	4.96e-55	0
2_00372	Vu03	38214324	T	G	T/G	T/G	+	Vu03	38214324	0	0	0	0	0	0	0	0	1.73e-54	0
2_00374	Vu05	40257193	T	C	T/C	T/C	+	Vu05	40257193	0	0	0	0	0	0	0	0	4.96e-55	0
2_00375	Vu05	40257961	C	T	T/C	T/C	+	Vu05	40257961	0	0	0	0	0	0	0	0	4.96e-55	0
2_00376	Vu05	40247300	T	C	T/C	T/C	+	Vu05	40247300	0	0	0	0	0	0	0	0	4.96e-55	0
2_00377	Vu02	27410716	C	T	T/C	A/G	-	Vu02	27410716	0	0	0	0	0	0	0	0	6.04e-54	0
2_00378	Vu02	27410213	A	C	A/C	T/G	-	Vu02	27410213	0	0	0	0	0	0	0	0	1.73e-54	0
2_00379	Vu02	27416476	G	A	A/G	T/C	-	Vu02	27416476	0	0	0	0	0	0	0	0	1.01e-44	0
2_00380	Vu02	27416183	G	A	A/G	T/C	-	Vu02	27416183	0	0	0	0	0	0	0	0	6.04e-54	0
2_00381	Vu03	47278916	T	C	T/C	A/G	-	Vu03	47278916	0	0	0	0	0	0	0	0	4.96e-55	0
2_00382	Vu10	38612677	T	C	T/C	A/G	-	Vu10	38612677	0	0	0	0	0	0	0	0	2.11e-53	0
2_00383	Vu10	38612317	C	T	T/C	A/G	-	Vu10	38612317	0	0	0	0	0	0	0	0	4.96e-55	0
2_00384	Vu10	38629148	C	T	T/C	A/G	-	Vu10	38629148	0	0	0	0	0	0	0	0	7.28e-53	0
2_00385	Vu10	38628260	C	T	T/C	A/G	-	Vu10	38628260	0	0	0	0	0	0	0	0	1.73e-54	0
2_00386	Vu04	31190498	G	T	T/G	T/G	+	Vu04	31190498	0	0	0	0	0	0	0	0	1.73e-54	0
2_00387	Vu04	31191748	T	C	T/C	T/C	+	Vu04	31191748	0	0	0	0	0	0	0	0	4.96e-55	0
2_00388	Vu10	1957379	T	C	T/C	A/G	-	Vu10	1957379	0	0	0	0	0	0	0	0	2.11e-53	0
2_00389	Vu10	1957105	G	A	A/G	T/C	-	Vu10	1957105	0	0	0	0	0	0	0	0	1.73e-54	0
2_00390	Vu02	16465631	T	C	T/C	T/C	+	Vu02	16465631	0	0	0	0	0	0	0	0	1.73e-54	0
2_00391	Vu02	16465994	T	G	T/G	T/G	+	Vu02	16465994	0	0	0	0	0	0	0	0	4.96e-55	0
2_00392	Vu07	5964760	G	A	A/G	T/C	-	Vu07	5964760	0	0	0	0	0	0	0	0	1.73e-54	0
2_00393	Vu02	13881777	T	C	T/C	A/G	-	Vu02	13881777	0	0	0	0	0	0	0	0	4.96e-55	0
2_00394	Vu03	40079861	A	G	A/G	A/G	+	Vu03	40079861	0	0	0	0	0	0	0	0	4.96e-55	0
2_00395	Vu03	11241277	C	T	T/C	T/C	+	Vu03	11241277	0	0	0	0	0	0	0	0	4.96e-55	0
2_00396	Vu03	11243144	G	T	T/G	T/G	+	Vu03	11243144	0	0	0	0	0	0	0	0	3.73e-50	0
2_00397	Vu09	26406096	T	C	T/C	A/G	-	Vu09	26406096	0	0	0	0	0	0	0	0	1.73e-54	0
2_00400	Vu11	36201721	A	G	A/G	A/G	+	Vu11	36201721	0	0	0	0	0	0	0	0	4.96e-55	0
2_00401	Vu11	36204357	T	C	T/C	T/C	+	Vu11	36204357	0	0	0	0	0	0	0	0	2.54e-52	0
2_00402	Vu11	36205272	A	G	A/G	A/G	+	Vu11	36205272	0	0	0	0	0	0	0	0	1.73e-54	0
2_00404	Vu09	30893509	G	A	A/G	A/G	+	Vu09	30893509	0	0	0	0	0	0	0	0	1.73e-54	0
2_00405	Vu07	22491198	A	G	A/G	T/C	-	Vu07	22491198	0	0	0	0	0	0	0	0	4.96e-55	0
2_00406	Vu11	39278204	C	A	A/C	A/C	+	Vu11	39278204	0	0	0	0	0	0	0	0	4.96e-55	0
2_00407	Vu11	39279356	T	C	T/C	T/C	+	Vu11	39279356	0	0	0	0	0	0	0	0	2.11e-53	0
2_00408	Vu11	39271731	G	T	T/G	T/G	+	Vu11	39271731	0	0	0	0	0	0	0	0	1.73e-54	0
2_00409	Vu11	39269804	G	T	T/G	T/G	+	Vu11	39269804	0	0	0	0	0	0	0	0	4.96e-55	0
2_00410	Vu07	4563611	T	C	T/C	A/G	-	Vu07	4563611	0	0	0	0	0	0	0	0	1.73e-54	0
2_00411	Vu07	4562695	T	C	T/C	A/G	-	Vu07	4562695	0	0	0	0	0	0	0	0	4.96e-55	0
2_00412	Vu03	59771141	T	G	T/G	A/C	-	Vu03	59771141	0	0	0	0	0	0	0	0	4.96e-55	0
2_00413	Vu03	59770896	A	G	A/G	T/C	-	Vu03	59770896	0	0	0	0	0	0	0	0	3.09e-51	0
2_00414	Vu06	15317391	G	T	T/G	T/G	+	Vu06	15317391	0	0	0	0	0	0	1	0	7.36e-53	0
2_00415	Vu01	31339935	C	T	T/C	A/G	-	Vu01	31339935	0	0	0	0	0	0	0	0	4.96e-55	0
2_00416	Vu01	31346165	A	G	A/G	T/C	-	Vu01	31346165	0	0	0	0	0	0	0	0	4.96e-55	0
2_00418	Vu03	36442578	A	G	A/G	A/G	+	Vu03	36442578	0	0	0	0	0	0	0	0	6.04e-54	0
2_00419	Vu03	36442839	T	C	T/C	T/C	+	Vu03	36442839	0	0	0	0	0	0	0	0	1.73e-54	0
2_00420	Vu03	50267787	A	C	A/C	T/G	-	Vu03	50267787	0	0	0	0	0	0	0	0	4.96e-55	0
2_00421	Vu03	50267537	C	A	A/C	T/G	-	Vu03	50267537	0	0	0	0	0	0	0	0	1.73e-54	0
2_00422	Vu04	1638331	G	A	A/G	T/C	-	Vu04	1638331	0	0	0	0	0	0	0	0	4.96e-55	0
2_00423	Vu04	1635595	T	G	T/G	A/C	-	Vu04	1635595	0	0	0	0	0	0	0	0	2.11e-53	0
2_00424	Vu07	38214838	C	T	T/C	A/G	-	Vu07	38214838	0	0	0	0	0	0	0	0	1.73e-54	0
2_00425	Vu07	38214306	C	T	T/C	A/G	-	Vu07	38214306	0	0	0	0	0	0	1	0	3.73e-50	0
2_00426	Vu07	17281011	G	T	T/G	T/G	+	Vu07	17281011	0	0	0	0	0	0	0	0	4.96e-55	0
2_00427	Vu10	24566892	T	C	T/C	A/G	-	Vu10	24566892	0	0	0	0	0	0	0	0	1.73e-54	0
2_00428	Vu10	24566584	G	T	T/G	A/C	-	Vu10	24566584	0	0	0	0	0	0	0	0	4.96e-55	0
2_00429	Vu04	39229724	C	A	A/C	A/C	+	Vu04	39229724	0	0	0	0	0	0	0	0	1.73e-54	0
2_00430	Vu04	39230196	C	T	T/C	T/C	+	Vu04	39230196	0	0	0	0	0	0	0	0	1.73e-54	0
2_00431	Vu06	34203983	G	A	A/G	A/G	+	Vu06	34203983	0	0	0	0	0	0	0	0	4.96e-55	0
2_00432	Vu06	34204600	G	A	A/G	A/G	+	Vu06	34204600	0	0	0	0	0	0	0	0	4.96e-55	0
2_00434	Vu01	37507757	C	A	A/C	T/G	-	Vu01	37507757	0	0	0	0	0	0	0	0	4.96e-55	0
2_00436	Vu05	34344417	T	G	T/G	A/C	-	Vu05	34344417	0	0	0	0	0	0	0	0	1.73e-54	0
2_00437	Vu05	34344086	T	C	T/C	A/G	-	Vu05	34344086	0	0	0	0	0	0	0	0	1.73e-54	0
2_00438	Vu03	48290067	G	A	A/G	T/C	-	Vu03	48290067	0	0	0	0	0	0	0	0	4.96e-55	0
2_00439	Vu07	8320909	C	T	T/C	A/G	-	Vu07	8320909	0	0	0	0	0	0	0	0	1.73e-54	0
2_00440	Vu07	8320512	G	A	A/G	T/C	-	Vu07	8320512	0	0	0	0	0	0	0	0	4.96e-55	0
2_00441	Vu10	13149781	T	C	T/C	A/G	-	Vu10	13149781	0	0	0	0	0	0	0	0	4.96e-55	0
2_00443	Vu06	20650440	A	G	A/G	T/C	-	Vu06	20650440	0	0	0	0	0	0	0	0	4.96e-55	0
2_00444	Vu06	20650180	T	C	T/C	A/G	-	Vu06	20650180	0	0	0	0	0	0	0	0	4.96e-55	0
2_00445	Vu11	40102982	A	G	A/G	T/C	-	Vu11	40102982	0	0	0	0	0	0	0	0	4.96e-55	0
2_00446	Vu11	40100734	A	G	A/G	T/C	-	Vu11	40100734	0	0	0	0	0	0	0	0	2.11e-53	0
2_00447	Vu11	40100488	T	C	T/C	A/G	-	Vu11	40100488	0	0	0	0	0	0	0	0	4.96e-55	0
2_00448	Vu11	40106638	A	G	A/G	T/C	-	Vu11	40106638	0	0	0	0	0	0	0	0	3.77e-50	0
2_00449	Vu01	24204017	G	T	T/G	T/G	+	Vu01	24204017	0	0	0	0	0	0	0	0	4.96e-55	0
2_00450	Vu01	24205161	T	G	T/G	T/G	+	Vu01	24205161	0	0	0	0	0	0	0	0	1.73e-54	0
2_00452	Vu01	24192392	C	T	T/C	T/C	+	Vu01	24192392	0	0	0	1	0	0	1	0	4.96e-55	1
2_00453	Vu08	28229319	A	G	A/G	T/C	-	Vu08	28229319	0	0	0	0	0	0	0	0	4.96e-55	0
2_00454	Vu08	28228920	T	C	T/C	A/G	-	Vu08	28228920	0	0	0	0	0	0	0	0	4.96e-55	0
2_00455	Vu10	36973389	C	A	A/C	A/C	+	Vu10	36973389	0	0	0	0	0	0	0	0	1.73e-54	0
2_00456	Vu10	36974151	A	C	A/C	A/C	+	Vu10	36974151	0	0	0	0	0	0	0	0	1.59e-48	0
2_00458	Vu03	52504443	C	T	T/C	A/G	-	Vu03	52504443	0	0	0	0	0	0	0	0	2.11e-53	0
2_00459	Vu03	63177138	T	G	T/G	T/G	+	Vu03	63177138	0	0	0	0	0	0	0	0	4.96e-55	0
2_00460	Vu03	63177473	A	G	A/G	A/G	+	Vu03	63177473	0	0	0	0	0	0	0	0	1.73e-54	0
2_00461	Vu03	48859020	T	C	T/C	A/G	-	Vu03	48859020	0	0	0	0	0	0	0	0	4.96e-55	0
2_00462	Vu03	48858243	T	C	T/C	A/G	-	Vu03	48858243	0	0	0	0	0	0	0	0	4.96e-55	0
2_00463	Vu11	38016125	G	A	A/G	A/G	+	Vu11	38016125	0	0	0	0	0	0	0	0	7.28e-53	0
2_00464	Vu11	38010117	T	C	T/C	T/C	+	Vu11	38010117	0	0	0	0	0	0	0	0	1.73e-54	0
2_00465	Vu10	33349032	G	A	A/G	T/C	-	Vu10	33349032	0	0	0	0	0	0	1	0	2.11e-53	0
2_00466	Vu10	33357543	A	G	A/G	T/C	-	Vu10	33357542	0	0	0	0	0	0	0	0	1.09e-50	0
2_00467	Vu03	19746585	G	T	T/G	A/C	-	Vu03	19746585	0	0	0	0	0	0	0	0	7.28e-53	0
2_00468	Vu03	19744115	A	C	A/C	T/G	-	Vu03	19744115	0	0	0	0	0	0	0	0	1.73e-54	0
2_00470	Vu03	59548344	A	C	A/C	T/G	-	Vu03	59548344	0	0	0	0	0	0	0	0	7.28e-53	0
2_00471	Vu11	6886935	C	A	A/C	T/G	-	Vu11	6886935	0	0	0	0	0	0	0	0	4.96e-55	0
2_00472	Vu11	6895420	C	A	A/C	T/G	-	Vu11	6895420	0	0	0	0	0	0	0	0	1.73e-54	0
2_00473	Vu03	5676888	C	T	T/C	T/C	+	Vu03	5676888	0	0	0	0	0	0	0	0	2.11e-53	0
2_00474	Vu05	2102437	T	C	T/C	T/C	+	Vu05	2102437	0	0	0	0	0	0	0	0	4.96e-55	0
2_00475	Vu05	2102843	T	C	T/C	T/C	+	Vu05	2102843	0	0	0	0	0	0	0	0	4.96e-55	0
2_00476	Vu08	11157550	A	G	A/G	T/C	-	Vu08	11157550	0	0	0	0	0	0	0	0	7.28e-53	0
2_00477	Vu06	7766581	G	T	T/G	A/C	-	Vu06	7766581	0	0	0	0	0	0	0	0	1.73e-54	0
2_00478	Vu06	7764412	T	C	T/C	A/G	-	Vu06	7764412	0	0	0	0	0	0	0	0	4.96e-55	0
2_00479	Vu05	12145680	T	C	T/C	T/C	+	Vu05	12145680	0	0	0	0	0	0	0	0	4.96e-55	0
2_00480	Vu05	12146188	T	C	T/C	T/C	+	Vu05	12146188	0	0	0	0	0	0	0	0	3.09e-51	0
2_00481	Vu05	12146534	C	T	T/C	T/C	+	Vu05	12146534	0	0	0	0	0	0	0	0	1.73e-54	0
2_00482	Vu06	11794883	A	G	A/G	T/C	-	Vu06	11794883	0	0	0	0	0	0	0	0	7.28e-53	0
2_00483	Vu08	31552590	G	A	A/G	A/G	+	Vu08	31552590	0	0	0	0	0	0	0	0	4.96e-55	0
2_00484	Vu08	31553201	G	A	A/G	A/G	+	Vu08	31553201	0	0	0	0	0	0	0	0	1.73e-54	0
2_00485	Vu08	31549958	C	A	A/C	A/C	+	Vu08	31549958	0	0	0	0	0	0	0	0	4.96e-55	0
2_00486	Vu08	31551429	G	T	T/G	T/G	+	Vu08	31551429	0	0	0	0	0	0	0	0	4.96e-55	0
2_00487	Vu11	7576934	A	G	A/G	T/C	-	Vu11	7576934	0	0	0	0	0	0	0	0	1.73e-54	0
2_00488	Vu11	7576653	A	G	A/G	T/C	-	Vu11	7576653	0	0	0	0	0	0	0	0	3.13e-51	0
2_00489	Vu11	7576028	T	C	T/C	A/G	-	Vu11	7576028	0	0	0	0	0	0	0	0	3.13e-51	0
2_00490	Vu11	7575724	G	T	T/G	A/C	-	Vu11	7575724	0	0	0	0	0	0	0	0	1.73e-54	0
2_00491	Vu07	3850455	T	C	T/C	A/G	-	Vu07	3850455	0	0	0	0	0	0	0	0	7.36e-53	0
2_00492	Vu07	3849416	G	A	A/G	T/C	-	Vu07	3849416	0	0	0	0	0	0	0	0	4.96e-55	0
2_00493	Vu11	38711554	G	A	A/G	T/C	-	Vu11	38711554	0	0	0	0	0	0	0	0	7.28e-53	0
2_00494	Vu11	38723423	T	C	T/C	A/G	-	Vu11	38723423	0	0	0	0	0	0	0	0	1.73e-54	0
2_00495	Vu10	29120216	T	C	T/C	T/C	+	Vu10	29120216	0	0	0	0	0	0	0	0	4.96e-55	0
2_00496	Vu10	29120728	A	G	A/G	A/G	+	Vu10	29120728	0	0	0	0	0	0	0	0	7.28e-53	0
2_00497	Vu09	14363589	G	A	A/G	A/G	+	Vu09	14363589	0	0	0	0	0	0	0	0	4.96e-55	0
2_00498	Vu01	33206602	C	T	T/C	A/G	-	Vu01	33206602	0	0	0	0	0	0	0	0	4.96e-55	0
2_00500	Vu10	17649150	C	T	T/C	T/C	+	Vu10	17649150	0	0	0	0	0	0	0	0	4.96e-55	0
2_00501	Vu10	17649742	T	C	T/C	T/C	+	Vu10	17649742	0	0	0	0	0	0	0	0	7.28e-53	0
2_00502	Vu03	58641262	C	A	A/C	A/C	+	Vu03	58641262	0	0	0	1	0	0	1	0	1.73e-54	1
2_00503	Vu03	58641667	G	A	A/G	A/G	+	Vu03	58641667	0	0	0	0	0	0	0	0	1.73e-54	0
2_00504	Vu11	40825434	G	A	A/G	T/C	-	Vu11	40825434	0	0	0	0	0	0	0	0	2.11e-53	0
2_00505	Vu11	40825058	C	T	T/C	A/G	-	Vu11	40825058	0	0	0	0	0	0	0	0	8.87e-52	0
2_00507	Vu11	40828741	G	A	A/G	T/C	-	Vu11	40828741	0	0	0	0	0	0	0	0	1.73e-54	0
2_00508	Vu04	32702187	G	A	A/G	A/G	+	Vu04	32702187	0	0	0	0	0	0	0	0	1.73e-54	0
2_00509	Vu04	32702612	C	A	A/C	A/C	+	Vu04	32702612	0	0	0	0	0	0	0	0	2.11e-53	0
2_00510	Vu04	32692031	T	C	T/C	T/C	+	Vu04	32692031	0	0	0	0	0	0	0	0	4.96e-55	0
2_00511	Vu05	15781000	C	T	T/C	T/C	+	Vu05	15781000	0	0	0	0	0	0	0	0	4.96e-55	0
2_00512	Vu05	15781226	A	C	A/C	A/C	+	Vu05	15781226	0	0	0	0	0	0	0	0	4.96e-55	0
2_00513	Vu11	32189439	C	A	A/C	A/C	+	Vu11	32189439	0	0	0	0	0	0	0	0	4.96e-55	0
2_00515	Vu07	683000	T	C	T/C	A/G	-	Vu07	683000	0	0	0	0	0	0	0	0	1.73e-54	0
2_00516	Vu08	37530714	T	C	T/C	A/G	-	Vu08	37530714	0	0	0	0	0	0	0	0	4.96e-55	0
2_00518	Vu05	34295894	T	C	T/C	T/C	+	Vu05	34295894	0	0	0	0	0	0	0	0	4.96e-55	0
2_00521	Vu11	27078927	A	C	A/C	T/G	-	Vu11	27078927	0	0	0	0	0	0	0	0	4.96e-55	0
2_00522	Vu08	37316738	G	A	A/G	T/C	-	Vu08	37316738	0	0	0	0	0	0	0	0	4.96e-55	0
2_00523	Vu08	37321390	G	A	A/G	T/C	-	Vu08	37321390	0	0	0	1	0	0	1	0	1.73e-54	1
2_00524	Vu05	45615373	T	C	T/C	A/G	-	Vu05	45615373	0	0	0	0	0	0	0	0	2.11e-53	0
2_00525	Vu05	45613498	T	C	T/C	A/G	-	Vu05	45613498	0	0	0	0	0	0	0	0	7.36e-53	0
2_00526	Vu10	2218226	T	C	T/C	T/C	+	Vu10	2218226	0	0	0	0	0	0	0	0	2.11e-53	0
2_00527	Vu10	2212735	C	T	T/C	T/C	+	Vu10	2212735	0	0	0	0	0	0	0	0	1.73e-54	0
2_00528	Vu03	27943342	T	C	T/C	A/G	-	Vu03	27943342	0	0	0	0	0	0	0	0	4.96e-55	0
2_00529	Vu03	27941379	T	C	T/C	A/G	-	Vu03	27941379	0	0	0	0	0	0	0	0	4.96e-55	0
2_00530	Vu06	24652188	C	T	T/C	T/C	+	Vu06	24652188	0	0	0	0	0	0	0	0	7.28e-53	0
2_00531	Vu09	39684398	T	C	T/C	A/G	-	Vu09	39684398	0	0	0	0	0	0	0	0	4.96e-55	0
2_00533	Vu03	50308003	C	T	T/C	A/G	-	Vu03	50308003	0	0	0	0	0	0	0	0	4.96e-55	0
2_00534	Vu03	50307587	C	T	T/C	A/G	-	Vu03	50307587	0	0	0	0	0	0	0	0	4.96e-55	0
2_00535	Vu03	50320569	A	C	A/C	T/G	-	Vu03	50320569	0	0	0	0	0	0	0	0	4.96e-55	0
2_00536	Vu03	39364346	G	A	A/G	T/C	-	Vu03	39364346	0	0	0	0	0	0	0	0	4.96e-55	0
2_00537	Vu03	39364008	C	T	T/C	A/G	-	Vu03	39364008	0	0	0	0	0	0	0	0	1.73e-54	0
2_00538	Vu07	7378745	A	G	A/G	T/C	-	Vu07	7378745	0	0	0	0	0	0	0	0	4.96e-55	0
2_00540	Vu06	26199907	C	T	T/C	T/C	+	Vu06	26199907	0	0	0	0	0	0	0	0	8.87e-52	0
2_00541	Vu07	27793996	T	C	T/C	T/C	+	Vu07	27793996	0	0	0	0	0	0	0	0	1.73e-54	0
2_00542	Vu07	27794623	G	A	A/G	A/G	+	Vu07	27794623	0	0	0	0	0	0	0	0	4.96e-55	0
2_00543	Vu10	5003604	A	G	A/G	T/C	-	Vu10	5003604	0	0	0	0	1	0	1	0	2.11e-53	1
2_00544	Vu10	5003261	G	T	T/G	A/C	-	Vu10	5003261	0	0	0	0	0	0	0	0	2.11e-53	0
2_00545	Vu11	2529916	C	T	T/C	T/C	+	Vu11	2529916	0	0	0	0	0	0	0	0	1.73e-54	0
2_00546	Vu11	2530903	T	C	T/C	T/C	+	Vu11	2530903	0	0	0	0	0	0	0	1	1.73e-54	0
2_00547	Vu11	2531902	C	T	T/C	T/C	+	Vu11	2531902	0	0	0	0	0	0	0	0	1.73e-54	0
2_00548	Vu05	9976691	A	G	A/G	T/C	-	Vu05	9976691	0	0	0	0	0	0	0	0	1.73e-54	0
2_00550	Vu09	42271182	G	A	A/G	A/G	+	Vu09	42271182	0	0	0	0	0	0	0	0	4.96e-55	0
2_00552	Vu02	26242802	C	A	A/C	A/C	+	Vu02	26242802	0	0	0	0	0	0	0	0	4.96e-55	0
2_00553	Vu02	26244414	C	T	T/C	T/C	+	Vu02	26244414	0	0	0	0	0	0	0	0	4.96e-55	0
2_00554	Vu02	26248104	C	A	A/C	A/C	+	Vu02	26248104	0	0	0	0	0	0	0	0	4.96e-55	0
2_00555	Vu02	26248883	G	A	A/G	A/G	+	Vu02	26248883	0	0	0	0	0	0	0	0	4.96e-55	0
2_00556	Vu04	38091248	A	C	A/C	A/C	+	Vu04	38091248	0	0	0	0	0	0	0	0	1.73e-54	0
2_00557	Vu04	38091581	A	C	A/C	A/C	+	Vu04	38091581	0	0	0	0	0	0	0	0	4.96e-55	0
2_00558	Vu05	40472242	A	C	A/C	A/C	+	Vu05	40472242	0	0	0	0	0	0	0	0	4.96e-55	0
2_00559	Vu05	40473578	G	A	A/G	A/G	+	Vu05	40473578	0	0	0	0	0	0	0	0	7.28e-53	0
2_00560	Vu01	33480290	A	G	A/G	T/C	-	Vu01	33480290	0	0	0	0	0	0	0	0	4.96e-55	0
2_00561	Vu01	33488689	C	A	A/C	T/G	-	Vu01	33488689	0	0	0	0	0	0	0	0	4.96e-55	0
2_00562	Vu06	17809915	C	T	T/C	T/C	+	Vu06	17809915	0	0	0	0	0	0	0	0	1.73e-54	0
2_00564	Vu06	17795350	C	T	T/C	T/C	+	Vu06	17795350	0	0	0	0	0	0	0	0	4.96e-55	0
2_00565	Vu06	17796193	T	C	T/C	T/C	+	Vu06	17796193	0	0	0	0	0	0	0	0	4.96e-55	0
2_00566	Vu06	17798851	C	T	T/C	T/C	+	Vu06	17798851	0	0	0	0	0	0	0	0	1.73e-54	0
2_00567	Vu06	19760364	C	A	A/C	T/G	-	Vu06	19760364	0	0	0	0	0	0	0	0	8.87e-52	0
2_00568	Vu06	19759916	A	G	A/G	T/C	-	Vu06	19759916	0	0	0	0	0	0	0	0	1.73e-54	0
2_00569	Vu03	61390899	T	C	T/C	A/G	-	Vu03	61390899	0	0	0	0	0	0	0	0	7.36e-53	0
2_00570	Vu03	61389588	T	C	T/C	A/G	-	Vu03	61389588	0	0	0	0	0	0	0	0	4.96e-55	0
2_00571	Vu10	1562383	C	T	T/C	T/C	+	Vu10	1562383	0	0	0	0	0	0	0	0	4.96e-55	0
2_00572	Vu10	1562741	T	G	T/G	T/G	+	Vu10	1562741	0	0	0	0	0	0	0	0	3.77e-50	0
2_00573	Vu06	30511379	T	G	T/G	T/G	+	Vu06	30511379	0	0	0	0	0	0	0	0	4.96e-55	0
2_00575	Vu06	25744715	C	T	T/C	A/G	-	Vu06	25744715	0	0	0	0	0	0	0	0	4.96e-55	0
2_00576	Vu06	25743441	T	C	T/C	A/G	-	Vu06	25743441	0	0	0	0	0	0	0	0	1.73e-54	0
2_00578	Vu07	38363123	C	T	T/C	T/C	+	Vu07	38363123	0	0	0	0	0	0	0	0	7.36e-53	0
2_00579	Vu07	38363420	C	T	T/C	T/C	+	Vu07	38363420	0	0	0	0	0	0	0	0	1.73e-54	0
2_00580	Vu01	41424419	G	A	A/G	T/C	-	Vu01	41424419	0	0	0	0	0	0	0	0	4.96e-55	0
2_00582	Vu10	1397007	T	C	T/C	T/C	+	Vu10	1397007	0	0	0	0	0	0	0	0	1.32e-49	0
2_00584	Vu11	13327499	C	A	A/C	T/G	-	Vu11	13327495	0	0	0	0	0	0	0	0	2.11e-53	0
2_00586	Vu09	32880668	C	T	T/C	T/C	+	Vu09	32880668	0	0	0	0	0	0	0	0	4.96e-55	0
2_00587	Vu05	4971649	C	T	T/C	A/G	-	Vu05	4971649	0	0	0	0	0	0	0	0	1.73e-54	0
2_00588	Vu05	4970879	G	T	T/G	A/C	-	Vu05	4970879	0	0	0	0	0	0	0	0	7.28e-53	0
2_00589	Vu02	29627684	G	A	A/G	A/G	+	Vu02	29627684	0	0	0	0	0	0	0	0	1.73e-54	0
2_00590	Vu02	29628553	T	C	T/C	T/C	+	Vu02	29628553	0	0	0	0	0	0	0	0	1.73e-54	0
2_00591	Vu02	25295218	C	A	A/C	T/G	-	Vu02	25295218	0	0	0	0	0	0	0	0	4.96e-55	0
2_00592	Vu01	26553049	G	A	A/G	A/G	+	Vu01	26553049	0	0	0	0	0	0	0	0	1.73e-54	0
2_00593	Vu10	31622638	T	C	T/C	A/G	-	Vu10	31622638	0	0	0	0	0	0	0	0	4.96e-55	0
2_00594	Vu10	31622381	T	G	T/G	A/C	-	Vu10	31622381	0	0	0	0	0	0	0	0	4.96e-55	0
2_00595	Vu02	16254225	A	G	A/G	A/G	+	Vu02	16254225	0	0	0	0	0	0	0	0	1.73e-54	0
2_00596	Vu02	16236784	G	A	A/G	A/G	+	Vu02	16236784	0	0	0	0	0	0	0	0	1.73e-54	0
2_00597	Vu01	16621701	A	G	A/G	A/G	+	Vu01	16621701	0	0	0	0	0	0	0	0	4.96e-55	0
2_00599	Vu04	26359284	T	C	T/C	T/C	+	Vu04	26359284	0	0	0	0	0	0	0	0	4.96e-55	0
2_00600	Vu04	26359837	G	A	A/G	A/G	+	Vu04	26359837	0	0	0	0	0	0	0	0	1.73e-54	0
2_00601	Vu05	38405112	T	G	T/G	A/C	-	Vu05	38405112	0	0	0	0	0	0	0	0	4.96e-55	0
2_00602	Vu05	38404725	A	G	A/G	T/C	-	Vu05	38404725	0	0	0	0	0	0	0	0	2.08e-53	0
2_00603	Vu05	2506702	A	C	A/C	T/G	-	Vu05	2506702	0	0	0	0	0	0	0	0	8.96e-52	0
2_00604	Vu05	2506154	G	T	T/G	A/C	-	Vu05	2506154	0	0	0	0	0	0	1	0	2.11e-53	0
2_00605	Vu01	1220476	G	A	A/G	T/C	-	Vu01	1220476	0	0	0	0	0	0	0	0	2.11e-53	0
2_00606	Vu01	1217860	C	T	T/C	A/G	-	Vu01	1217860	0	0	0	0	0	0	0	0	4.96e-55	0
2_00608	Vu07	28162816	A	G	A/G	A/G	+	Vu07	28162816	0	0	0	0	0	0	0	0	4.96e-55	0
2_00609	Vu07	28157719	T	G	T/G	T/G	+	Vu07	28157719	0	0	0	0	0	0	0	0	4.96e-55	0
2_00610	Vu07	28158253	G	A	A/G	A/G	+	Vu07	28158253	0	0	0	0	0	0	0	0	4.96e-55	0
2_00611	Vu03	59197462	G	A	A/G	A/G	+	Vu03	59197462	0	0	0	0	0	0	0	0	4.96e-55	0
2_00613	Vu06	27124753	A	G	A/G	T/C	-	Vu06	27124753	0	0	0	0	0	0	0	0	4.96e-55	0
2_00614	Vu06	27123878	G	A	A/G	T/C	-	Vu06	27123878	0	0	0	0	0	0	0	0	1.73e-54	0
2_00615	Vu09	17083518	?	?	A/G	A/G	+	NA	NA	0	0	1	0	0	0	0	0	4.96e-55	1
2_00616	Vu10	39187916	C	A	A/C	T/G	-	Vu10	39187916	0	0	0	0	0	0	0	0	4.96e-55	0
2_00617	Vu10	39187302	A	C	A/C	T/G	-	Vu10	39187302	0	0	0	0	0	0	0	0	1.73e-54	0
2_00618	Vu10	39194863	T	C	T/C	A/G	-	Vu10	39194863	0	0	0	0	0	0	0	0	2.11e-53	0
2_00619	Vu05	2294049	A	C	A/C	T/G	-	Vu05	2294049	0	0	0	0	0	0	0	0	2.11e-53	0
2_00620	Vu05	2290883	C	T	T/C	A/G	-	Vu05	2290883	0	0	0	0	0	0	0	0	4.96e-55	0
2_00622	Vu06	33024287	T	C	T/C	A/G	-	Vu06	33024287	0	0	0	0	0	0	0	0	4.96e-55	0
2_00623	Vu06	33034123	T	C	T/C	A/G	-	Vu06	33034123	0	0	0	0	0	0	0	0	1.73e-54	0
2_00624	Vu06	33033619	C	T	T/C	A/G	-	Vu06	33033619	0	0	0	0	0	0	0	0	4.96e-55	0
2_00625	Vu09	27776363	A	G	A/G	A/G	+	Vu09	27776363	0	0	0	0	0	0	0	0	2.11e-53	0
2_00626	Vu09	27777307	T	G	T/G	T/G	+	Vu09	27777307	0	0	0	0	0	0	0	0	4.96e-55	0
2_00627	Vu09	40646117	T	C	T/C	T/C	+	Vu09	40646117	0	0	0	0	0	0	0	0	4.96e-55	0
2_00628	Vu03	26806747	G	T	T/G	A/C	-	Vu03	26806747	0	0	0	0	0	0	0	0	4.96e-55	0
2_00629	Vu03	26803474	C	T	T/C	A/G	-	Vu03	26803474	0	0	0	0	0	0	0	0	4.96e-55	0
2_00630	Vu10	15755373	G	A	A/G	A/G	+	Vu10	15755373	0	0	0	0	0	0	0	0	5.66e-48	0
2_00631	Vu01	41632620	C	T	T/C	A/G	-	Vu01	41632620	0	0	0	0	0	0	0	0	4.96e-55	0
2_00632	Vu01	41632346	T	C	T/C	A/G	-	Vu01	41632346	0	0	0	0	0	0	0	0	4.96e-55	0
2_00633	Vu04	6728181	T	G	T/G	A/C	-	Vu04	6728181	0	0	0	0	0	0	0	0	2.11e-53	0
2_00634	Vu04	6727381	G	A	A/G	T/C	-	Vu04	6727381	0	0	0	0	0	0	0	0	3.09e-51	0
2_00635	Vu07	22107800	A	G	A/G	A/G	+	Vu07	22107800	0	0	0	0	0	0	0	0	2.11e-53	0
2_00636	Vu07	22110125	A	G	A/G	A/G	+	Vu07	22110125	0	0	0	0	0	0	0	0	1.73e-54	0
2_00638	Vu04	26576623	G	T	T/G	A/C	-	Vu04	26576623	0	0	0	0	0	0	0	0	1.73e-54	0
2_00639	Vu10	14549211	C	T	T/C	T/C	+	Vu10	14549211	0	0	0	0	0	0	0	0	7.36e-53	0
2_00640	Vu04	31283028	C	A	A/C	A/C	+	Vu04	31283028	0	0	0	0	0	0	0	0	1.09e-50	0
2_00641	Vu04	31283379	A	G	A/G	A/G	+	Vu04	31283379	0	0	0	1	0	0	1	0	1.73e-54	1
2_00642	Vu06	6038225	C	A	A/C	T/G	-	Vu06	6038225	0	0	0	0	0	0	0	0	8.87e-52	0
2_00643	Vu10	30837537	G	A	A/G	T/C	-	Vu10	30837537	0	0	0	0	0	0	0	0	1.73e-54	0
2_00644	Vu10	30839252	A	G	A/G	T/C	-	Vu10	30839252	0	0	0	0	0	0	0	0	4.96e-55	0
2_00645	Vu08	38104714	C	T	T/C	T/C	+	Vu08	38104714	0	0	0	0	0	0	0	0	4.96e-55	0
2_00646	Vu08	38105153	G	T	T/G	T/G	+	Vu08	38105153	0	0	0	1	0	0	1	0	4.96e-55	1
2_00649	Vu05	44016902	A	G	A/G	A/G	+	Vu05	44016902	0	0	0	0	0	0	0	0	4.96e-55	0
2_00650	Vu03	18496389	C	A	A/C	T/G	-	Vu03	18496385	0	0	0	0	0	0	0	0	7.36e-53	0
2_00651	Vu06	26656732	G	A	A/G	T/C	-	Vu06	26656732	0	0	0	0	0	0	0	0	4.96e-55	0
2_00652	Vu06	26656162	G	A	A/G	T/C	-	Vu06	26656162	0	0	0	0	0	0	0	0	2.54e-52	0
2_00653	Vu06	26668417	A	G	A/G	T/C	-	Vu06	26668417	0	0	0	0	0	0	0	0	1.73e-54	0
2_00654	Vu06	26668132	C	T	T/C	A/G	-	Vu06	26668132	0	0	0	0	0	0	0	0	4.96e-55	0
2_00655	Vu06	26667756	A	G	A/G	T/C	-	Vu06	26667756	0	0	0	0	0	0	0	0	4.96e-55	0
2_00656	Vu03	52255365	A	G	A/G	T/C	-	Vu03	52255365	0	0	0	0	0	0	0	0	1.73e-54	0
2_00657	Vu03	52254635	T	C	T/C	A/G	-	Vu03	52254635	0	0	0	0	0	0	0	0	1.73e-54	0
2_00658	Vu03	52261511	G	T	T/G	A/C	-	Vu03	52261511	0	0	0	0	0	0	0	0	1.73e-54	0
2_00659	Vu03	52259420	A	C	A/C	T/G	-	Vu03	52259420	0	0	0	0	0	0	0	0	4.96e-55	0
2_00660	Vu02	29409430	C	T	T/C	A/G	-	Vu02	29409430	0	0	0	0	0	0	0	0	4.96e-55	0
2_00661	Vu03	15520891	A	G	A/G	A/G	+	Vu03	15520891	0	0	0	0	0	0	0	0	1.6e-48	0
2_00662	Vu06	26108883	G	A	A/G	A/G	+	Vu06	26108883	0	0	0	0	0	0	0	0	4.96e-55	0
2_00663	Vu11	38789270	A	C	A/C	T/G	-	Vu11	38789270	0	0	0	0	0	0	0	0	4.96e-55	0
2_00664	Vu11	38790368	G	A	A/G	T/C	-	Vu11	38790368	0	0	0	0	0	0	0	0	4.96e-55	0
2_00665	Vu10	36684520	G	A	A/G	A/G	+	Vu10	36684520	0	0	0	0	0	0	0	0	1.73e-54	0
2_00667	Vu08	28437365	G	T	T/G	A/C	-	Vu08	28437365	0	0	0	0	0	0	0	0	1.73e-54	0
2_00668	Vu08	28436897	C	T	T/C	A/G	-	Vu08	28436897	0	0	0	0	0	0	0	0	1.73e-54	0
2_00669	Vu04	2030308	C	A	A/C	T/G	-	Vu04	2030308	0	0	0	0	0	0	0	0	8.96e-52	0
2_00670	Vu04	2028250	G	T	T/G	A/C	-	Vu04	2028250	0	0	0	0	0	0	0	0	3.73e-50	0
2_00671	Vu04	2027932	T	C	T/C	A/G	-	Vu04	2027932	0	0	0	0	0	0	0	0	4.96e-55	0
2_00672	Vu04	2032691	C	T	T/C	A/G	-	Vu04	2032691	0	0	0	0	0	0	0	0	1.73e-54	0
2_00673	Vu04	2031598	G	A	A/G	T/C	-	Vu04	2031598	0	0	0	0	0	0	0	0	4.96e-55	0
2_00674	Vu07	37450792	T	C	T/C	A/G	-	Vu07	37450792	0	0	0	0	0	0	0	0	4.96e-55	0
2_00677	Vu07	37454349	A	G	A/G	T/C	-	Vu07	37454349	0	0	0	0	0	0	0	0	4.96e-55	0
2_00678	Vu01	1436090	A	C	A/C	A/C	+	Vu01	1436090	0	0	0	1	0	0	1	0	1.73e-54	1
2_00679	Vu01	1436801	A	G	A/G	A/G	+	Vu01	1436801	0	0	0	0	0	0	0	0	2.11e-53	0
2_00680	Vu10	33832884	G	A	A/G	A/G	+	Vu10	33832884	0	0	0	0	0	0	0	0	1.73e-54	0
2_00681	Vu10	33833261	G	A	A/G	A/G	+	Vu10	33833261	0	0	0	0	0	0	0	0	1.73e-54	0
2_00682	Vu04	41025254	C	T	T/C	A/G	-	Vu04	41025254	0	0	0	0	0	0	0	0	4.96e-55	0
2_00683	Vu04	41023548	T	C	T/C	A/G	-	Vu04	41023548	0	0	0	0	0	0	0	0	4.96e-55	0
2_00684	Vu06	27595728	A	C	A/C	T/G	-	Vu06	27595728	0	0	0	0	0	0	0	0	4.96e-55	0
2_00685	Vu06	27595119	G	A	A/G	T/C	-	Vu06	27595119	0	0	0	0	0	0	0	0	1.73e-54	0
2_00686	Vu06	27606395	C	T	T/C	A/G	-	Vu06	27606395	0	0	0	0	0	0	0	0	7.28e-53	0
2_00687	Vu06	27605742	G	T	T/G	A/C	-	Vu06	27605742	0	0	0	0	0	0	0	0	4.96e-55	0
2_00688	Vu01	38551227	G	A	A/G	A/G	+	Vu01	38551227	0	0	0	0	0	0	0	0	4.96e-55	0
2_00690	Vu08	29241917	A	G	A/G	A/G	+	Vu08	29241917	0	0	0	0	0	0	0	0	1.73e-54	0
2_00691	Vu08	29242532	G	A	A/G	A/G	+	Vu08	29242532	0	0	0	0	0	0	0	0	4.96e-55	0
2_00692	Vu10	32518165	G	A	A/G	A/G	+	Vu10	32518165	0	0	0	0	0	0	0	0	1.73e-54	0
2_00695	Vu04	6116037	T	G	T/G	T/G	+	Vu04	6116037	0	0	0	0	0	0	0	0	1.73e-54	0
2_00696	Vu07	24614915	T	C	T/C	T/C	+	Vu07	24614915	0	0	0	0	0	0	0	0	4.96e-55	0
2_00697	Vu04	3518057	G	A	A/G	T/C	-	Vu04	3518057	0	0	0	0	0	0	0	0	1.73e-54	0
2_00699	Vu05	45669025	A	G	A/G	A/G	+	Vu05	45669025	0	0	0	0	0	0	0	0	4.96e-55	0
2_00700	Vu04	36860619	T	C	T/C	T/C	+	Vu04	36860619	0	0	0	0	0	0	0	0	4.96e-55	0
2_00701	Vu04	36860879	C	T	T/C	T/C	+	Vu04	36860879	0	0	0	0	0	0	0	0	1.73e-54	0
2_00702	Vu05	1910616	A	G	A/G	T/C	-	Vu05	1910616	0	0	0	0	0	0	0	0	4.96e-55	0
2_00703	Vu05	1910209	A	G	A/G	T/C	-	Vu05	1910209	0	0	0	0	0	0	0	0	1.33e-49	0
2_00704	Vu09	41079307	G	T	T/G	T/G	+	Vu09	41079307	0	0	0	0	0	0	0	0	1.73e-54	0
2_00705	Vu09	41080566	C	T	T/C	T/C	+	Vu09	41080566	0	0	0	0	0	0	0	0	7.28e-53	0
2_00706	Vu07	7216353	G	A	A/G	A/G	+	Vu07	7216353	0	0	0	0	0	0	0	0	7.36e-53	0
2_00707	Vu07	7217358	A	G	A/G	A/G	+	Vu07	7217358	0	0	0	0	0	0	0	0	2.11e-53	0
2_00708	Vu07	12468982	G	T	T/G	T/G	+	Vu07	12468982	0	0	0	0	0	0	0	0	1.73e-54	0
2_00709	Vu01	41334350	G	A	A/G	T/C	-	Vu01	41334350	0	0	0	0	0	0	0	0	4.96e-55	0
2_00710	Vu01	41333953	A	C	A/C	T/G	-	Vu01	41333953	0	0	0	0	0	0	0	0	4.96e-55	0
2_00711	Vu10	38310763	C	T	T/C	T/C	+	Vu10	38310763	0	0	0	0	0	0	0	0	4.96e-55	0
2_00712	Vu10	38307180	C	T	T/C	T/C	+	Vu10	38307180	0	0	0	0	0	0	0	0	1.73e-54	0
2_00713	Vu01	4506642	A	C	A/C	T/G	-	Vu01	4506642	0	0	0	0	0	0	0	0	1.73e-54	0
2_00714	Vu10	4659007	T	C	T/C	A/G	-	Vu10	4659007	0	0	0	0	0	0	1	0	8.87e-52	0
2_00715	Vu10	4658484	A	G	A/G	T/C	-	Vu10	4658484	0	0	0	0	0	0	1	0	1.73e-54	0
2_00716	Vu06	26171990	T	G	T/G	A/C	-	Vu06	26171990	0	0	0	0	0	0	0	0	4.96e-55	0
2_00717	Vu11	1427688	T	G	T/G	T/G	+	Vu11	1427688	0	0	0	0	0	0	0	0	3.77e-50	0
2_00718	Vu11	1428041	T	G	T/G	T/G	+	Vu11	1428041	0	0	0	0	0	0	0	0	3.73e-50	0
2_00719	Vu01	39162652	A	G	A/G	A/G	+	Vu01	39162652	0	0	0	0	0	0	0	0	4.96e-55	0
2_00720	Vu08	32866466	G	A	A/G	A/G	+	Vu08	32866466	0	0	0	0	0	0	0	0	4.96e-55	0
2_00721	Vu08	32862578	A	G	A/G	A/G	+	Vu08	32862578	0	0	0	0	0	0	0	0	4.96e-55	0
2_00722	Vu07	27736436	C	T	T/C	A/G	-	Vu07	27736436	0	0	0	0	0	0	0	0	4.96e-55	0
2_00723	Vu07	27740575	G	A	A/G	T/C	-	Vu07	27740575	0	0	0	0	0	0	0	0	7.28e-53	0
2_00724	Vu04	23701665	T	C	T/C	T/C	+	Vu04	23701665	0	0	0	0	0	0	0	0	1.73e-54	0
2_00725	Vu04	23701965	G	A	A/G	A/G	+	Vu04	23701965	0	0	0	0	0	0	0	0	1.73e-54	0
2_00726	Vu11	32953152	C	A	A/C	A/C	+	Vu11	32953152	0	0	0	0	0	0	0	0	2.11e-53	0
2_00727	Vu11	32951823	A	G	A/G	A/G	+	Vu11	32951823	0	0	0	0	0	0	0	0	1.73e-54	0
2_00728	Vu04	1543938	T	C	T/C	A/G	-	Vu04	1543938	0	0	0	0	0	0	0	0	4.96e-55	0
2_00729	Vu04	1543450	C	T	T/C	A/G	-	Vu04	1543450	0	0	0	0	0	0	0	0	4.96e-55	0
2_00730	Vu04	1542702	G	A	A/G	T/C	-	Vu04	1542702	0	0	0	0	0	0	0	0	1.73e-54	0
2_00732	Vu06	32355712	G	A	A/G	A/G	+	Vu06	32355712	0	0	0	0	0	0	0	0	4.96e-55	0
2_00733	Vu06	32354510	T	C	T/C	T/C	+	Vu06	32354510	0	0	0	0	0	0	0	0	1.73e-54	0
2_00734	Vu04	39473417	G	A	A/G	A/G	+	Vu04	39473417	0	0	0	0	0	0	0	0	4.96e-55	0
2_00735	Vu09	6056758	G	A	A/G	A/G	+	Vu09	6056758	0	0	0	0	0	0	0	0	4.96e-55	0
2_00736	Vu09	6053150	T	C	T/C	T/C	+	Vu09	6053150	0	0	0	0	0	0	0	0	2.11e-53	0
2_00737	Vu09	6041207	C	A	A/C	A/C	+	Vu09	6041207	0	0	0	0	0	0	0	0	4.96e-55	0
2_00738	Vu09	6042408	C	A	A/C	A/C	+	Vu09	6042408	0	0	0	0	0	0	0	0	3.73e-50	0
2_00739	Vu11	9093428	G	T	T/G	T/G	+	Vu11	9093428	0	0	0	0	0	0	0	0	4.96e-55	0
2_00741	Vu11	9080099	T	C	T/C	T/C	+	Vu11	9080099	0	0	0	0	0	0	0	0	1.73e-54	0
2_00742	Vu11	9080605	C	A	A/C	A/C	+	Vu11	9080605	0	0	0	0	0	0	0	0	2.11e-53	0
2_00743	Vu08	8469087	G	A	A/G	A/G	+	Vu08	8469087	0	0	0	0	0	0	0	0	4.96e-55	0
2_00744	Vu09	29279327	C	T	T/C	A/G	-	Vu09	29279327	0	0	0	0	0	0	0	0	8.87e-52	0
2_00745	Vu09	29278890	A	C	A/C	T/G	-	Vu09	29278890	0	0	0	0	0	0	0	0	1.3e-49	0
2_00746	Vu05	45415531	A	G	A/G	T/C	-	Vu05	45415531	0	0	0	0	0	0	0	0	4.96e-55	0
2_00747	Vu05	45414956	C	T	T/C	A/G	-	Vu05	45414956	0	0	0	0	0	0	0	0	4.96e-55	0
2_00748	Vu07	36807498	A	G	A/G	A/G	+	Vu07	36807498	0	0	0	0	0	0	1	0	4.96e-55	0
2_00749	Vu06	10852405	G	A	A/G	A/G	+	Vu06	10852405	0	0	0	0	0	0	0	0	1.73e-54	0
2_00750	Vu11	30471153	A	C	A/C	A/C	+	Vu11	30471153	0	0	0	0	0	0	0	0	8.87e-52	0
2_00751	Vu11	30471670	T	C	T/C	T/C	+	Vu11	30471670	0	0	0	0	0	0	0	0	4.96e-55	0
2_00752	Vu06	20287218	A	G	A/G	T/C	-	Vu06	20287218	0	0	0	0	0	0	0	0	4.96e-55	0
2_00753	Vu06	20282335	C	T	T/C	A/G	-	Vu06	20282335	0	0	0	0	0	0	0	0	4.96e-55	0
2_00754	Vu06	26867548	G	A	A/G	A/G	+	Vu06	26867548	0	0	0	0	0	0	0	0	1.62e-48	0
2_00755	Vu06	26862825	A	C	A/C	A/C	+	Vu06	26862825	0	0	0	0	0	0	0	0	7.36e-53	0
2_00756	Vu06	26868061	G	T	T/G	T/G	+	Vu06	26868061	0	0	0	0	0	0	0	0	3.09e-51	0
2_00757	Vu06	26863960	A	G	A/G	A/G	+	Vu06	26863960	0	0	0	0	0	0	0	0	4.96e-55	0
2_00758	Vu03	53351995	C	T	T/C	A/G	-	Vu03	53351995	0	0	0	0	0	0	0	0	1.73e-54	0
2_00759	Vu06	16136790	T	C	T/C	A/G	-	Vu06	16136790	0	0	0	0	0	0	0	0	4.96e-55	0
2_00760	Vu06	16136380	A	G	A/G	T/C	-	Vu06	16136380	0	0	0	0	0	0	0	0	3.09e-51	0
2_00761	Vu10	28837833	A	G	A/G	T/C	-	Vu10	28837833	0	0	0	0	0	0	0	0	2.11e-53	0
2_00762	Vu08	28408437	C	T	T/C	T/C	+	Vu08	28408437	0	0	0	0	0	0	0	0	1.73e-54	0
2_00763	Vu08	28410419	T	G	T/G	T/G	+	Vu08	28410419	0	0	0	0	0	0	0	0	4.96e-55	0
2_00764	Vu09	947962	A	C	A/C	A/C	+	Vu09	947962	0	0	0	0	0	0	0	0	4.96e-55	0
2_00765	Vu09	940957	C	T	T/C	T/C	+	Vu09	940957	0	0	0	0	0	0	0	0	4.96e-55	0
2_00766	Vu09	944317	T	G	T/G	T/G	+	Vu09	944317	0	0	0	0	0	0	0	0	1.73e-54	0
2_00767	Vu10	30974881	A	G	A/G	T/C	-	Vu10	30974881	0	0	0	0	0	0	1	0	4.96e-55	0
2_00768	Vu10	5259666	A	G	A/G	T/C	-	Vu10	5259666	0	0	0	0	0	0	1	0	4.96e-55	0
2_00769	Vu10	5259236	G	T	T/G	A/C	-	Vu10	5259236	0	0	0	0	0	0	0	0	1.6e-48	0
2_00771	Vu03	32308123	T	C	T/C	T/C	+	Vu03	32308123	0	0	0	0	0	0	0	0	4.96e-55	0
2_00772	Vu03	32308674	A	G	A/G	A/G	+	Vu03	32308674	0	0	0	0	0	0	0	0	4.96e-55	0
2_00773	Vu04	20781938	T	C	T/C	T/C	+	Vu04	20781938	0	0	0	0	0	0	0	0	4.96e-55	0
2_00774	Vu01	32523545	T	C	T/C	T/C	+	Vu01	32523545	0	0	0	0	0	0	0	0	8.87e-52	0
2_00775	Vu11	40481897	T	G	T/G	A/C	-	Vu11	40481897	0	0	0	0	0	0	0	0	4.96e-55	0
2_00776	Vu11	40480268	A	G	A/G	T/C	-	Vu11	40480268	0	0	0	0	0	0	0	0	7.28e-53	0
2_00777	Vu05	40442758	G	A	A/G	A/G	+	Vu05	40442758	0	0	0	0	0	0	0	0	2.11e-53	0
2_00778	Vu05	40443330	G	A	A/G	A/G	+	Vu05	40443330	0	0	0	0	0	0	0	0	4.96e-55	0
2_00779	Vu01	30613593	G	A	A/G	A/G	+	NA	NA	0	0	0	0	0	0	0	0	4.96e-55	0
2_00780	Vu03	10251647	C	T	T/C	T/C	+	Vu03	10251647	0	0	0	0	0	0	0	0	4.96e-55	0
2_00782	Vu03	748164	T	C	T/C	T/C	+	Vu03	748164	0	0	0	0	0	0	0	0	4.96e-55	0
2_00783	Vu03	736307	A	G	A/G	A/G	+	Vu03	736307	0	0	0	0	0	0	0	0	4.96e-55	0
2_00784	Vu03	741854	A	C	A/C	A/C	+	Vu03	741854	0	0	0	0	0	0	0	0	4.96e-55	0
2_00785	Vu03	742523	G	T	T/G	T/G	+	Vu03	742523	0	0	0	0	0	0	0	0	4.96e-55	0
2_00786	Vu03	721064	T	C	T/C	T/C	+	Vu03	721064	0	0	0	0	0	0	0	0	4.96e-55	0
2_00787	Vu03	721330	T	C	T/C	T/C	+	Vu03	721330	0	0	0	0	0	0	0	0	2.11e-53	0
2_00788	Vu03	715525	G	A	A/G	A/G	+	Vu03	715525	0	0	0	0	0	0	0	0	4.96e-55	0
2_00789	Vu03	716179	C	T	T/C	T/C	+	Vu03	716179	0	0	0	0	0	0	0	0	2.11e-53	0
2_00790	Vu07	40082554	A	G	A/G	T/C	-	Vu07	40082554	0	0	0	0	0	0	0	0	4.96e-55	0
2_00791	Vu07	40082160	T	C	T/C	A/G	-	Vu07	40082160	0	0	0	0	0	0	0	0	3.09e-51	0
2_00792	Vu04	15686592	A	G	A/G	T/C	-	Vu04	15686592	0	0	0	0	0	0	0	0	8.96e-52	0
2_00793	Vu04	41872464	G	A	A/G	T/C	-	Vu04	41872464	0	0	0	0	0	0	0	0	5.97e-54	0
2_00794	Vu03	38113503	C	A	A/C	T/G	-	Vu03	38113503	0	0	0	0	0	0	0	0	4.96e-55	0
2_00795	Vu10	33847505	T	G	T/G	A/C	-	Vu10	33847505	0	0	0	0	0	0	0	0	7.28e-53	0
2_00796	Vu10	33846877	A	C	A/C	T/G	-	Vu10	33846877	0	0	0	0	0	0	0	0	1.07e-50	0
2_00797	Vu01	4689610	A	C	A/C	A/C	+	Vu01	4689610	0	0	0	0	0	0	0	0	3.13e-51	0
2_00798	Vu01	4685925	G	T	T/G	T/G	+	Vu01	4685925	0	0	0	0	0	0	0	0	1.73e-54	0
2_00799	Vu08	28265816	C	T	T/C	T/C	+	Vu08	28265816	0	0	0	0	0	0	0	0	1.73e-54	0
2_00800	Vu08	28266502	T	C	T/C	T/C	+	Vu08	28266502	0	0	0	0	0	0	0	0	2.11e-53	0
2_00801	Vu01	1330630	A	C	A/C	A/C	+	Vu01	1330630	0	0	0	0	0	0	0	0	4.96e-55	0
2_00802	Vu05	13279349	G	A	A/G	A/G	+	Vu05	13279349	0	0	0	0	0	0	0	0	4.96e-55	0
2_00803	Vu11	37912772	T	G	T/G	A/C	-	Vu11	37912772	0	0	0	0	0	0	0	0	4.96e-55	0
2_00804	Vu05	8982349	A	G	A/G	A/G	+	Vu05	8982349	0	0	0	0	0	0	0	0	2.11e-53	0
2_00805	Vu08	4723942	G	T	T/G	A/C	-	Vu08	4723942	0	0	0	1	0	0	1	0	4.96e-55	1
2_00806	Vu08	4723818	T	G	T/G	A/C	-	Vu08	4723818	0	0	0	0	0	0	0	0	4.96e-55	0
2_00807	Vu08	203009	C	A	A/C	A/C	+	Vu08	203009	0	0	0	0	0	0	0	0	4.96e-55	0
2_00808	Vu06	24799552	G	T	T/G	T/G	+	Vu06	24799552	0	0	0	0	0	0	0	0	4.96e-55	0
2_00809	Vu06	24800539	A	C	A/C	A/C	+	Vu06	24800539	0	0	0	0	0	0	0	0	4.96e-55	0
2_00810	Vu06	24795234	A	G	A/G	A/G	+	Vu06	24795234	0	0	0	0	0	0	0	0	1.71e-54	0
2_00811	Vu08	34907293	A	C	A/C	T/G	-	Vu08	34907293	0	0	0	0	0	0	0	0	4.96e-55	0
2_00812	Vu08	34904869	G	A	A/G	T/C	-	Vu08	34904869	0	0	0	0	0	0	0	0	4.96e-55	0
2_00813	Vu08	34924408	A	G	A/G	T/C	-	Vu08	34924408	0	0	0	0	0	0	0	0	4.96e-55	0
2_00814	Vu08	34923458	C	T	T/C	A/G	-	Vu08	34923458	0	0	0	0	0	0	0	0	4.96e-55	0
2_00815	Vu07	22152875	T	G	T/G	A/C	-	Vu07	22152875	0	0	0	0	0	0	0	0	4.96e-55	0
2_00816	Vu07	22152315	T	G	T/G	A/C	-	Vu07	22152315	0	0	0	0	0	0	0	0	1.73e-54	0
2_00817	Vu05	1797015	G	A	A/G	A/G	+	Vu05	1797015	0	0	0	0	0	0	0	0	4.96e-55	0
2_00818	Vu05	1797593	T	C	T/C	T/C	+	Vu05	1797593	0	0	0	0	0	0	0	0	3.09e-51	0
2_00819	Vu10	36165523	G	A	A/G	A/G	+	Vu10	36165523	0	0	0	0	0	0	0	0	4.96e-55	0
2_00820	Vu10	36166993	T	C	T/C	T/C	+	Vu10	36166993	0	0	0	0	0	0	0	0	4.96e-55	0
2_00821	Vu09	31087340	G	A	A/G	T/C	-	Vu09	31087340	0	0	0	0	0	0	0	0	4.96e-55	0
2_00822	Vu09	31083792	T	C	T/C	A/G	-	Vu09	31083792	0	0	0	0	0	0	0	0	4.96e-55	0
2_00823	Vu06	32552679	A	C	A/C	T/G	-	Vu06	32552679	0	0	0	0	0	0	0	0	4.96e-55	0
2_00824	Vu06	32551461	C	T	T/C	A/G	-	Vu06	32551461	0	0	0	0	0	0	0	0	4.96e-55	0
2_00825	Vu04	2513188	G	T	T/G	T/G	+	Vu04	2513188	0	0	0	0	0	0	0	0	1.73e-54	0
2_00826	Vu04	2514596	G	A	A/G	A/G	+	Vu04	2514596	0	0	0	0	0	0	0	0	4.96e-55	0
2_00827	Vu10	26254842	G	A	A/G	A/G	+	Vu10	26254842	0	0	0	1	0	0	1	0	2.11e-53	1
2_00828	Vu10	26248774	G	T	T/G	T/G	+	Vu10	26248774	0	0	0	1	0	0	1	0	1.73e-54	1
2_00829	Vu01	13518660	C	A	A/C	T/G	-	Vu01	13518660	0	0	0	0	0	0	0	0	4.96e-55	0
2_00830	Vu01	13516834	C	T	T/C	A/G	-	Vu01	13516834	0	0	0	0	0	0	0	0	4.96e-55	0
2_00831	Vu10	34158474	C	T	T/C	T/C	+	Vu10	34158474	0	0	0	0	0	0	0	0	4.96e-55	0
2_00833	Vu06	25922471	C	T	T/C	T/C	+	Vu06	25922471	0	0	0	0	0	0	0	0	1.73e-54	0
2_00834	Vu10	38968498	A	C	A/C	T/G	-	Vu10	38968498	0	0	0	0	0	0	0	0	2.11e-53	0
2_00835	Vu10	38966444	A	G	A/G	T/C	-	Vu10	38966444	0	0	0	0	0	0	0	0	4.96e-55	0
2_00836	Vu10	38970200	C	T	T/C	A/G	-	Vu10	38970200	0	0	0	0	0	0	0	0	4.96e-55	0
2_00837	Vu10	38969951	C	A	A/C	T/G	-	Vu10	38969951	0	0	0	0	0	0	0	0	4.96e-55	0
2_00838	Vu05	2281916	T	G	T/G	T/G	+	Vu05	2281916	0	0	0	0	0	0	0	0	1.73e-54	0
2_00839	Vu05	2290749	G	A	A/G	A/G	+	Vu05	2290749	0	0	0	0	0	0	0	0	4.96e-55	0
2_00841	Vu01	10172727	G	A	A/G	T/C	-	Vu01	10172727	0	0	0	0	0	0	0	0	4.96e-55	0
2_00842	Vu09	33676943	T	G	T/G	T/G	+	Vu09	33676943	0	0	0	0	0	0	0	0	4.96e-55	0
2_00843	Vu09	33677368	A	G	A/G	A/G	+	Vu09	33677368	0	0	0	0	0	0	0	0	1.73e-54	0
2_00845	Vu03	33373716	C	T	T/C	T/C	+	Vu03	33373716	0	0	0	0	0	0	0	0	4.96e-55	0
2_00846	Vu03	63803184	A	G	A/G	A/G	+	Vu03	63803184	0	0	0	0	0	0	0	0	4.96e-55	0
2_00847	Vu06	18806427	A	G	A/G	A/G	+	Vu06	18806427	0	0	0	0	0	0	1	0	4.96e-55	0
2_00848	Vu04	25380755	G	A	A/G	A/G	+	Vu04	25380755	0	0	0	0	0	0	0	0	4.96e-55	0
2_00849	Vu04	25383933	C	A	A/C	A/C	+	Vu04	25383933	0	0	0	0	0	0	0	0	1.73e-54	0
2_00850	Vu07	26767290	G	A	A/G	T/C	-	Vu07	26767290	0	0	0	0	0	0	0	0	4.96e-55	0
2_00851	Vu11	4442338	G	A	A/G	A/G	+	Vu11	4442338	0	0	0	0	0	0	0	0	3.13e-51	0
2_00852	Vu11	4437741	A	G	A/G	A/G	+	Vu11	4437741	0	0	0	0	0	0	0	0	7.36e-53	0
2_00853	Vu01	3018461	G	A	A/G	T/C	-	Vu01	3018461	0	0	0	0	0	0	0	0	1.73e-54	0
2_00854	Vu01	3017780	T	G	T/G	A/C	-	Vu01	3017780	0	0	0	0	0	0	0	0	7.28e-53	0
2_00855	Vu03	25134154	T	G	T/G	T/G	+	Vu03	25134154	0	0	0	0	0	0	0	0	4.96e-55	0
2_00856	Vu03	25132282	G	A	A/G	A/G	+	Vu03	25132282	0	0	0	0	0	0	0	0	2.25e-40	0
2_00857	Vu08	7392202	T	G	T/G	T/G	+	Vu08	7392202	0	0	0	0	0	0	0	0	1.73e-54	0
2_00858	Vu08	7393248	G	T	T/G	T/G	+	Vu08	7393248	0	0	0	0	0	0	0	0	4.96e-55	0
2_00859	Vu10	608790	G	A	A/G	T/C	-	Vu10	608790	0	0	0	0	0	0	0	0	1.73e-54	0
2_00860	Vu10	608293	C	T	T/C	A/G	-	Vu10	608293	0	0	0	0	0	0	0	0	1.73e-54	0
2_00861	Vu10	619638	A	C	A/C	T/G	-	Vu10	619638	0	0	0	0	0	0	0	0	1.71e-54	0
2_00862	Vu10	618877	G	T	T/G	A/C	-	Vu10	618877	0	0	0	0	0	0	0	0	3.09e-51	0
2_00863	Vu07	36750996	T	C	T/C	T/C	+	Vu07	36750996	0	0	0	0	0	0	1	0	2.57e-52	0
2_00864	Vu07	8459186	C	T	T/C	A/G	-	Vu07	8459186	0	0	0	0	0	0	0	0	4.96e-55	0
2_00865	Vu07	8458700	G	A	A/G	T/C	-	Vu07	8458700	0	0	0	0	0	0	0	0	4.96e-55	0
2_00867	Vu05	4488638	G	T	T/G	A/C	-	Vu05	4488638	0	0	0	0	0	0	0	0	4.96e-55	0
2_00868	Vu05	4497448	G	A	A/G	T/C	-	Vu05	4497448	0	0	0	0	0	0	1	0	1.73e-54	0
2_00869	Vu05	4495946	T	C	T/C	A/G	-	Vu05	4495946	0	0	0	0	0	0	0	0	1.73e-54	0
2_00870	Vu05	4495485	T	C	T/C	A/G	-	Vu05	4495485	0	0	0	0	0	0	0	0	7.36e-53	0
2_00871	Vu07	27269328	A	G	A/G	A/G	+	Vu07	27269328	0	0	0	0	0	0	0	0	7.28e-53	0
2_00872	Vu07	27269627	T	C	T/C	T/C	+	Vu07	27269627	0	0	0	0	0	0	0	0	2.11e-53	0
2_00873	Vu11	13473062	T	C	T/C	A/G	-	Vu11	13473062	0	0	0	0	0	0	0	0	7.36e-53	0
2_00874	Vu11	13472687	G	A	A/G	T/C	-	Vu11	13472687	0	0	0	0	0	0	0	0	8.87e-52	0
2_00875	Vu11	13486467	G	A	A/G	T/C	-	Vu11	13486467	0	0	0	0	0	0	0	0	6.04e-54	0
2_00876	Vu11	13485712	G	A	A/G	T/C	-	Vu11	13485712	0	0	0	0	0	0	0	0	4.96e-55	0
2_00877	Vu05	37947624	A	G	A/G	T/C	-	Vu05	37947624	0	0	0	0	0	0	0	0	4.96e-55	0
2_00878	Vu05	37946261	C	T	T/C	A/G	-	Vu05	37946261	0	0	0	0	0	0	0	0	4.96e-55	0
2_00879	Vu10	25600961	T	G	T/G	A/C	-	Vu10	25600961	0	0	0	0	1	0	1	0	3.81e-50	1
2_00880	Vu06	10664049	C	T	T/C	T/C	+	Vu06	10664049	0	0	0	0	0	0	0	0	4.96e-55	0
2_00882	Vu11	30039006	C	T	T/C	T/C	+	Vu11	30039006	0	0	0	0	0	0	0	0	1.73e-54	0
2_00883	Vu03	39112245	A	G	A/G	A/G	+	Vu03	39112245	0	0	0	0	0	0	0	0	7.28e-53	0
2_00885	Vu08	34707621	A	C	A/C	T/G	-	Vu08	34707621	0	0	0	0	0	0	0	0	3.13e-51	0
2_00886	Vu03	36806682	G	A	A/G	A/G	+	Vu03	36806682	0	0	0	0	0	0	0	0	4.96e-55	0
2_00887	Vu03	36796714	G	A	A/G	A/G	+	Vu03	36796714	0	0	0	0	0	0	0	0	2.11e-53	0
2_00888	Vu02	2429512	C	A	A/C	T/G	-	Vu02	2429512	0	0	0	0	0	0	0	0	4.96e-55	0
2_00889	Vu02	2427768	T	C	T/C	A/G	-	Vu02	2427768	0	0	0	0	0	0	0	0	4.96e-55	0
2_00890	Vu04	5777214	C	A	A/C	T/G	-	Vu04	5777214	0	0	0	0	0	0	0	0	4.96e-55	0
2_00891	Vu10	25876843	C	A	A/C	A/C	+	Vu10	25876843	0	0	0	0	0	0	1	1	3.81e-50	1
2_00892	Vu10	25877153	T	C	T/C	T/C	+	Vu10	25877153	0	0	0	1	0	0	1	0	7.36e-53	1
2_00894	Vu01	6688361	C	T	T/C	T/C	+	Vu01	6688361	0	0	0	0	0	0	0	0	4.96e-55	0
2_00895	Vu08	12067654	A	G	A/G	A/G	+	Vu08	12067654	0	0	0	0	0	0	0	0	5.97e-54	0
2_00896	Vu08	12068826	T	C	T/C	T/C	+	Vu08	12068826	0	0	0	0	0	0	0	0	4.96e-55	0
2_00897	Vu08	36248715	G	A	A/G	A/G	+	Vu08	36248715	0	0	0	0	0	0	0	0	4.96e-55	0
2_00898	Vu11	6453933	C	A	A/C	A/C	+	Vu11	6453933	0	0	0	0	0	0	0	0	4.96e-55	0
2_00899	Vu11	6454190	G	A	A/G	A/G	+	Vu11	6454190	0	0	0	0	0	0	0	0	2.11e-53	0
2_00900	Vu03	64023896	C	T	T/C	T/C	+	Vu03	64023896	0	0	0	0	0	0	0	0	1.73e-54	0
2_00901	Vu03	64024540	G	T	T/G	T/G	+	Vu03	64024540	0	0	0	0	0	0	0	0	1.73e-54	0
2_00902	Vu09	13419031	C	T	T/C	T/C	+	Vu09	13419031	0	0	0	0	0	0	0	0	4.96e-55	0
2_00904	Vu01	4029325	A	C	A/C	T/G	-	Vu01	4029325	0	0	0	0	0	0	1	0	1.73e-54	0
2_00905	Vu01	29206844	?	?	A/G	A/G	+	NA	NA	0	0	1	0	0	0	1	0	1.73e-54	1
2_00906	Vu03	59968809	T	C	T/C	T/C	+	Vu03	59968809	0	0	0	0	0	0	0	0	4.96e-55	0
2_00907	Vu03	59969312	G	A	A/G	A/G	+	Vu03	59969312	0	0	0	0	0	0	0	0	1.73e-54	0
2_00908	Vu08	12676319	A	G	A/G	A/G	+	Vu08	12676319	0	0	0	0	0	0	0	0	1.73e-54	0
2_00909	Vu06	24781764	A	G	A/G	T/C	-	Vu06	24781764	0	0	0	0	0	0	0	0	4.96e-55	0
2_00910	Vu02	89872	G	T	T/G	A/C	-	Vu02	89872	0	0	0	0	0	0	0	0	4.96e-55	0
2_00911	Vu02	89585	T	C	T/C	A/G	-	Vu02	89585	0	0	0	0	0	0	0	0	4.96e-55	0
2_00912	Vu02	88141	C	A	A/C	T/G	-	Vu02	88141	0	0	0	0	0	0	0	0	4.96e-55	0
2_00913	Vu02	87306	T	C	T/C	A/G	-	Vu02	87306	0	0	0	0	0	0	0	0	1.73e-54	0
2_00914	Vu02	86904	T	G	T/G	A/C	-	Vu02	86904	0	0	0	0	0	0	0	0	4.96e-55	0
2_00915	Vu02	86037	T	C	T/C	A/G	-	Vu02	86037	0	0	0	0	0	0	0	0	4.96e-55	0
2_00916	Vu09	43377706	A	C	A/C	A/C	+	Vu09	43377706	0	0	0	0	0	0	0	0	7.28e-53	0
2_00918	Vu11	34471368	G	A	A/G	A/G	+	Vu11	34471368	0	0	0	0	0	0	0	0	2.11e-53	0
2_00919	Vu11	34471717	A	G	A/G	A/G	+	Vu11	34471717	0	0	0	0	0	0	0	0	1.73e-54	0
2_00920	Vu04	2258227	C	A	A/C	A/C	+	Vu04	2258227	0	0	0	1	0	0	1	0	4.96e-55	1
2_00921	Vu06	32119790	A	C	A/C	A/C	+	Vu06	32119790	0	0	0	0	0	0	0	0	7.28e-53	0
2_00922	Vu06	32118592	G	A	A/G	A/G	+	Vu06	32118592	0	0	0	0	0	0	0	0	4.96e-55	0
2_00923	Vu03	36386461	T	G	T/G	A/C	-	Vu03	36386461	0	0	0	0	0	0	0	0	4.96e-55	0
2_00924	Vu03	36392146	G	A	A/G	T/C	-	Vu03	36392146	0	0	0	0	0	0	0	0	1.73e-54	0
2_00926	Vu05	44970706	C	T	T/C	A/G	-	Vu05	44970706	0	0	0	0	0	0	0	0	1.73e-54	0
2_00927	Vu10	15796353	G	A	A/G	T/C	-	Vu10	15796353	0	0	0	0	0	0	0	0	2.11e-53	0
2_00928	Vu10	15796105	T	C	T/C	A/G	-	Vu10	15796105	0	0	0	0	0	0	0	0	1.73e-54	0
2_00929	Vu01	30732346	C	T	T/C	T/C	+	Vu01	30732346	0	0	0	0	0	0	0	0	6.89e-47	0
2_00930	Vu01	30732660	T	C	T/C	T/C	+	Vu01	30732660	0	0	0	0	0	0	0	0	4.96e-55	0
2_00932	Vu11	19987020	A	G	A/G	A/G	+	Vu11	19987020	0	0	0	0	0	0	0	0	1.73e-54	0
2_00933	Vu11	19987605	C	T	T/C	T/C	+	Vu11	19987605	0	0	0	0	0	0	0	0	4.96e-55	0
2_00934	Vu02	24339047	T	C	T/C	A/G	-	Vu02	24339047	0	0	0	0	0	0	0	0	2.11e-53	0
2_00935	Vu04	10260391	T	C	T/C	T/C	+	Vu04	10260391	0	0	0	0	0	0	0	0	4.96e-55	0
2_00936	Vu11	38404671	A	G	A/G	A/G	+	Vu11	38404671	0	0	0	0	0	0	0	0	1.73e-54	0
2_00937	Vu11	38394674	T	C	T/C	T/C	+	Vu11	38394674	0	0	0	0	0	0	0	0	4.96e-55	0
2_00938	Vu11	38396375	G	A	A/G	A/G	+	Vu11	38396375	0	0	0	0	0	0	0	0	7.28e-53	0
2_00939	Vu01	34472864	T	G	T/G	T/G	+	Vu01	34472864	0	0	0	0	0	0	0	0	4.96e-55	0
2_00940	Vu01	34475176	T	C	T/C	T/C	+	Vu01	34475176	0	0	0	0	0	0	0	0	4.96e-55	0
2_00941	Vu06	23183111	C	A	A/C	T/G	-	Vu06	23183111	0	0	0	0	0	0	0	0	1.73e-54	0
2_00942	Vu06	23182094	G	T	T/G	A/C	-	Vu06	23182094	0	0	0	0	0	0	0	0	4.96e-55	0
2_00943	Vu06	23189069	T	C	T/C	A/G	-	Vu06	23189069	0	0	0	0	0	0	0	0	4.96e-55	0
2_00944	Vu06	23187879	G	A	A/G	T/C	-	Vu06	23187879	0	0	0	0	0	0	0	0	1.73e-54	0
2_00945	Vu06	23193836	C	A	A/C	T/G	-	Vu06	23193836	0	0	0	0	0	0	0	0	4.96e-55	0
2_00947	Vu10	18442075	C	A	A/C	T/G	-	NA	NA	0	0	0	0	0	0	0	0	1.25e-43	0
2_00948	Vu10	18441460	G	T	T/G	A/C	-	Vu10	18441460	0	0	0	0	0	0	1	0	7.36e-53	0
2_00949	Vu05	3165240	A	C	A/C	A/C	+	Vu05	3165240	0	0	0	0	0	0	1	0	1.73e-54	0
2_00950	Vu05	3168849	T	C	T/C	T/C	+	Vu05	3168849	0	0	0	1	0	0	1	0	2.11e-53	1
2_00951	Vu05	13238963	G	A	A/G	T/C	-	Vu05	13238963	0	0	0	0	0	0	0	0	4.96e-55	0
2_00952	Vu05	13250058	C	T	T/C	A/G	-	Vu05	13250058	0	0	0	0	0	0	0	0	4.96e-55	0
2_00953	Vu10	5257751	G	A	A/G	A/G	+	Vu10	5257751	0	0	0	0	0	0	1	0	7.36e-53	0
2_00954	Vu03	21195994	C	T	T/C	A/G	-	Vu03	21195994	0	0	0	0	0	0	0	0	4.96e-55	0
2_00955	Vu03	21195565	T	C	T/C	A/G	-	Vu03	21195565	0	0	0	0	0	0	0	0	4.96e-55	0
2_00956	Vu03	4759008	T	C	T/C	A/G	-	Vu03	4759008	0	0	0	0	0	0	0	0	4.96e-55	0
2_00957	Vu03	4740611	?	?	T/G	A/C	-	NA	NA	0	0	1	0	0	0	0	0	7.36e-53	1
2_00958	Vu04	40653602	T	C	T/C	T/C	+	Vu04	40653602	0	0	0	0	0	0	0	0	4.96e-55	0
2_00959	Vu02	20055087	T	C	T/C	A/G	-	Vu02	20055087	0	0	0	0	0	0	0	0	4.96e-55	0
2_00960	Vu02	6628892	C	T	T/C	A/G	-	Vu02	6628892	0	0	0	0	0	0	0	0	4.96e-55	0
2_00961	Vu02	6628536	A	G	A/G	T/C	-	Vu02	6628536	0	0	0	0	0	0	0	0	4.96e-55	0
2_00962	Vu11	40455277	T	C	T/C	T/C	+	Vu11	40455277	0	0	0	0	0	0	0	0	4.96e-55	0
2_00963	Vu11	40456268	G	A	A/G	A/G	+	Vu11	40456268	0	0	0	0	0	0	0	0	7.36e-53	0
2_00964	Vu02	21344553	G	T	T/G	A/C	-	Vu02	21344553	0	0	0	0	0	0	0	0	4.96e-55	0
2_00965	Vu11	24882404	C	A	A/C	T/G	-	Vu11	24882404	0	0	0	0	0	0	1	0	6.04e-54	0
2_00966	Vu09	9538052	G	T	T/G	T/G	+	Vu09	9538052	0	0	0	0	0	0	0	0	2.11e-53	0
2_00967	Vu09	9538586	C	T	T/C	T/C	+	Vu09	9538586	0	0	0	0	0	0	0	0	1.73e-54	0
2_00968	Vu03	49789763	G	A	A/G	A/G	+	Vu03	49789763	0	0	0	0	0	0	0	0	1.73e-54	0
2_00969	Vu03	49790513	C	A	A/C	A/C	+	Vu03	49790513	0	0	0	0	0	0	0	0	4.96e-55	0
2_00970	Vu02	25633301	C	A	A/C	T/G	-	Vu02	25633301	0	0	0	0	0	0	1	0	7.36e-53	0
2_00971	Vu02	25632914	A	G	A/G	T/C	-	Vu02	25632914	0	0	0	0	0	0	1	0	2.11e-53	0
2_00972	Vu02	25637943	C	A	A/C	T/G	-	Vu02	25637943	0	0	0	0	0	0	0	0	1.73e-54	0
2_00973	Vu02	25637691	T	C	T/C	A/G	-	Vu02	25637691	0	0	0	0	0	0	1	0	2.11e-53	0
2_00974	Vu08	4056791	T	C	T/C	T/C	+	Vu08	4056791	0	0	0	0	0	0	0	0	4.96e-55	0
2_00975	Vu08	4057866	T	C	T/C	T/C	+	Vu08	4057866	0	0	0	0	0	0	0	0	2.11e-53	0
2_00976	Vu05	16095153	C	T	T/C	T/C	+	Vu05	16095153	0	0	0	0	0	0	0	0	4.96e-55	0
2_00977	Vu03	10854877	G	T	T/G	A/C	-	Vu03	10854877	0	0	0	0	0	0	0	0	1.73e-54	0
2_00978	Vu03	10854011	C	T	T/C	A/G	-	Vu03	10854011	0	0	0	0	0	0	0	0	1.73e-54	0
2_00979	Vu10	40694603	A	G	A/G	A/G	+	Vu10	40694603	0	0	0	0	0	0	0	0	4.96e-55	0
2_00980	Vu10	40694942	C	T	T/C	T/C	+	Vu10	40694942	0	0	0	0	0	0	0	0	7.36e-53	0
2_00981	Vu02	16584789	A	G	A/G	T/C	-	Vu02	16584789	0	0	0	0	0	0	0	0	2.11e-53	0
2_00982	Vu05	33841862	A	G	A/G	T/C	-	Vu05	33841862	0	0	0	0	0	0	0	0	4.96e-55	0
2_00983	Vu04	12340796	T	C	T/C	A/G	-	Vu04	12340796	0	0	0	0	0	0	0	0	2.11e-53	0
2_00984	Vu04	12340400	T	C	T/C	A/G	-	Vu04	12340400	0	0	0	0	0	0	0	0	4.96e-55	0
[truncated: 49,130 more rows]
